# Supplementary material for: Frequency dependence and the predictability of evolution in a changing environment
Source: Evol Lett. 2021 Dec 20;6(1):21–33. doi: 10.1002/evl3.266 (PMC8802243; doi:10.1002/evl3.266)
Supplement: Supplementary file 2 — Supplementary information [file EVL3-6-21-s002.nb]

(* Content-type: application/vnd.wolfram.mathematica *)

(*** Wolfram Notebook File ***)
(* http://www.wolfram.com/nb *)

(* CreatedBy='Mathematica 10.0' *)

(*CacheID: 234*)
(* Internal cache information:
NotebookFileLineBreakTest
NotebookFileLineBreakTest
NotebookDataPosition[       158,          7]
NotebookDataLength[    649663,      12401]
NotebookOptionsPosition[    638416,      12087]
NotebookOutlinePosition[    638795,      12103]
CellTagsIndexPosition[    638752,      12100]
WindowFrame->Normal*)

(* Beginning of Notebook Content *)
Notebook[{
Cell["\<\
This notebook is supporting information to Chevin, Gompert & Nosil 2021, \
Evolution Letters.\
\>", "Text",
 CellChangeTimes->CompressedData["
1:eJxTTMoPSmViYGAQBmIQvef4K3WhnjeOF57/0wHRn3wfWIDo1JlrbEG0Vfr+
ZhBdtkWmFUSH3OGZBKI1WmaA6fQFh1WFgbT0Cyt1EL3ju8QdEG3etfMxiFa6
420lAjJH9bIXiN57gPHY1UlvHAP6mcC0XIX6dRB9aVXmDxC95K33XxCt1PWT
5xqQjhJgEwLRNpZ7lEF0zvRfAbeA9CQjjUgQvU7p7XwQ/WLa1DUgekJLgsht
IB2zlF8JRF/YHKwJovdtn2sAoo3WMMr9BtL3D31XAtFG0aLVwUveOO4xZ+oA
0cHZOyeB6P5Up8kg+p7vq/RQIG36hzsbRAMAvUKfow==
  "]],

Cell[CellGroupData[{

Cell["Simulation models", "Chapter",
 CellChangeTimes->{{3.8437072287259855`*^9, 3.8437072556773715`*^9}, {
  3.8437194811471024`*^9, 3.8437194839701557`*^9}}],

Cell["\<\
The simulations are based on the model by Rice (2004), relating to earlier \
ones by Altenberg, Gavrilets, cockerham. Here we use two parameters of \
selection, s anbd sb, as detailed in the Chevin et al 2021 (Evolution Letters)\
\>", "Text",
 CellChangeTimes->{{3.8315338873368816`*^9, 3.8315339279657974`*^9}, {
  3.831534023009515*^9, 3.831534061393725*^9}, {3.831534621981351*^9, 
  3.831534632897029*^9}, {3.8315347364018955`*^9, 3.8315347407661324`*^9}, {
  3.8315359181133304`*^9, 3.831535929840833*^9}, {3.831537376780239*^9, 
  3.831537437798122*^9}, {3.8315381303706217`*^9, 3.8315382625982943`*^9}, {
  3.8350802400547776`*^9, 3.835080240079994*^9}, {3.8350803772334127`*^9, 
  3.835080643302102*^9}, {3.835080682372759*^9, 3.835080807798112*^9}, {
  3.835080848189496*^9, 3.8350809898819866`*^9}, {3.835089543830984*^9, 
  3.835089609256173*^9}, {3.8350901754104834`*^9, 3.835090276674671*^9}, {
  3.835091107016182*^9, 3.8350912164889355`*^9}, {3.8350912746157*^9, 
  3.8350913329286795`*^9}, {3.83515672005227*^9, 3.835156759742538*^9}, {
  3.8442505846673822`*^9, 3.8442506880693035`*^9}, {3.844250773794351*^9, 
  3.8442507780748973`*^9}}],

Cell[CellGroupData[{

Cell["Generic model", "Subsection",
 CellChangeTimes->{{3.7972317584816046`*^9, 3.7972317677703533`*^9}, {
  3.831535351072924*^9, 3.831535355519369*^9}}],

Cell["This needs to be evaluated first. ", "Text",
 CellChangeTimes->CompressedData["
1:eJxTTMoPSmViYGAQAWIQvef4K3WhnjeOF57/0wHRn3wfWIDo1JlrbEG0Vfr+
ZhBdtkWmFUSH3OGZBKI1WmaA6fQFh1WFgbT0Cyt1EL3ju8QdEG3etfMxiFa6
420lAjJH9bIXiN57gPHY1UlvHAP6mcC0XIX6dRB9aVXmDxC95K33XxCt1PWT
5xqQjhJgEwLRNpZ7lEF0zvRfAbeA9CQjjUgQvU7p7XwQ/WLa1DUgekJLgsht
IB2zlF8JRF/YHKwJovdtn2sAoo3WMMr9BtL3D31XAtFG0aLVwUveOO4xZ+oA
0Woal/tB9Kv2mZNBtHov2woQHbrCdCWIbvq+jSkESC9ztGcG0QDvTKbZ
  "]],

Cell[CellGroupData[{

Cell[BoxData[{
 RowBox[{
  RowBox[{
   RowBox[{"s", "=."}], ";", 
   RowBox[{"p", "=."}], ";", " ", 
   RowBox[{"sb", "=."}], ";"}], "\[IndentingNewLine]", 
  RowBox[{"(*", 
   RowBox[{
    RowBox[{"Genotype", " ", "frequencies", " ", "for", " ", "AA"}], ",", " ",
     "Aa", ",", " ", 
    RowBox[{"and", " ", "aa"}]}], "*)"}]}], "\[IndentingNewLine]", 
 RowBox[{"freqs", "=", 
  RowBox[{"{", 
   RowBox[{"fAA", ",", "fAa", ",", "faa"}], 
   "}"}]}], "\[IndentingNewLine]", "\"\<Frequency dependence matrix \>\"", "\
\[IndentingNewLine]", 
 RowBox[{
  RowBox[{"FDM", "=", 
   RowBox[{"{", 
    RowBox[{
     RowBox[{"{", 
      RowBox[{"0", ",", 
       RowBox[{"-", "sb"}], ",", "sb"}], "}"}], ",", 
     RowBox[{"{", 
      RowBox[{"0", ",", 
       RowBox[{"-", "s"}], ",", "0"}], "}"}], ",", 
     RowBox[{"{", 
      RowBox[{"sb", ",", 
       RowBox[{"-", "sb"}], ",", "0"}], "}"}]}], "}"}]}], 
  ";"}], "\[IndentingNewLine]", 
 RowBox[{"FDM", "//", "MatrixForm"}], "\[IndentingNewLine]", 
 RowBox[{"\"\<frequency dependent fitness of the 3 genotypes AA, Aa, aa\>\"", 
  " "}], "\[IndentingNewLine]", 
 RowBox[{
  RowBox[{"W", "=", 
   RowBox[{
    RowBox[{"{", 
     RowBox[{"1", ",", "1", ",", "1"}], "}"}], "+", 
    RowBox[{"FDM", ".", "freqs"}]}]}], ";"}], "\[IndentingNewLine]", 
 RowBox[{
  RowBox[{"W", "//", "MatrixForm"}], "\[IndentingNewLine]", 
  RowBox[{"(*", " ", 
   RowBox[{"Mean", " ", "fitness"}], " ", "*)"}]}], "\[IndentingNewLine]", 
 RowBox[{"Wbar", "=", 
  RowBox[{
  "freqs", ".", 
   "W"}]}], "\[IndentingNewLine]", "\"\<Diploid frequencies after selection\>\
\"", "\[IndentingNewLine]", 
 RowBox[{"nextfreqs", "=", 
  FractionBox[
   RowBox[{"freqs", " ", "W"}], 
   RowBox[{
   "freqs", ".", 
    "W"}]]}], "\[IndentingNewLine]", "\"\<Change in frequency allele A \
against initial freq\>\"", "\[IndentingNewLine]", 
 RowBox[{"\[CapitalDelta]p", "=", 
  RowBox[{
   RowBox[{
    RowBox[{
     RowBox[{
      RowBox[{
       RowBox[{"(", 
        RowBox[{"nextfreqs", "-", "freqs"}], ")"}], ".", 
       RowBox[{"{", 
        RowBox[{"1", ",", 
         RowBox[{"1", "/", "2"}], ",", "0"}], "}"}]}], "/.", 
      RowBox[{"fAA", "\[Rule]", " ", 
       RowBox[{"p", "-", 
        FractionBox["fAa", "2"]}]}]}], "/.", 
     RowBox[{"faa", "\[Rule]", " ", 
      RowBox[{
       RowBox[{"(", 
        RowBox[{"1", "-", "p"}], ")"}], "-", 
       FractionBox["fAa", "2"]}]}]}], "/.", 
    RowBox[{"fAa", "\[Rule]", 
     RowBox[{"2", "p", 
      RowBox[{"(", 
       RowBox[{"1", "-", "p"}], ")"}]}]}]}], " ", "//", 
   "FullSimplify"}]}], "\[IndentingNewLine]", "\"\<Selection coefficient of \
allele A against initial freq\>\"", "\[IndentingNewLine]", 
 RowBox[{"selcoeff", "=", 
  RowBox[{
   FractionBox["\[CapitalDelta]p", 
    RowBox[{"p", 
     RowBox[{"(", 
      RowBox[{"1", "-", "p"}], ")"}], " "}]], " ", "//", 
   "FullSimplify"}]}], "\[IndentingNewLine]", "\"\<Slope at equilibrium\>\"", \
"\[IndentingNewLine]", 
 RowBox[{"EqSlope", "=", 
  RowBox[{
   RowBox[{
    RowBox[{"D", "[", 
     RowBox[{"\[CapitalDelta]p", ",", "p"}], "]"}], "/.", 
    RowBox[{
     RowBox[{"Solve", "[", 
      RowBox[{
       RowBox[{"\[CapitalDelta]p", "\[Equal]", "0"}], ",", "p"}], "]"}], "[", 
     RowBox[{"[", "3", "]"}], "]"}]}], "//", 
   "FullSimplify"}]}], "\[IndentingNewLine]", "\"\<Parameters values such \
that slope = -2, leading to fluctuations\>\"", "\[IndentingNewLine]", 
 RowBox[{"Critsslope", "=", 
  RowBox[{"Solve", "[", 
   RowBox[{
    RowBox[{"EqSlope", "\[Equal]", 
     RowBox[{"-", "2"}]}], ",", "s"}], 
   "]"}]}], "\[IndentingNewLine]", "\"\<Values of frequency fluctuations past \
that threshold\>\"", "\[IndentingNewLine]", 
 RowBox[{"pfluct", "=", 
  RowBox[{"p", "/.", " ", 
   RowBox[{"Solve", "[", 
    RowBox[{
     RowBox[{
      RowBox[{"\[CapitalDelta]p", "\[Equal]", 
       RowBox[{"1", "-", 
        RowBox[{"2", "p"}]}]}], "  ", "&&", " ", 
      RowBox[{"p", "\[NotEqual]", 
       RowBox[{"1", "/", "2"}]}]}], ",", "p"}], 
    "]"}]}]}], "\[IndentingNewLine]", "\"\<related changes in frequency\>\"", \
"\[IndentingNewLine]", 
 RowBox[{"\[CapitalDelta]pfluct", "=", 
  RowBox[{
   RowBox[{"\[CapitalDelta]p", "/.", " ", 
    RowBox[{"p", "->", "pfluct"}]}], "//", "FullSimplify"}]}]}], "Input",
 CellChangeTimes->{{3.7970655542988634`*^9, 3.7970656721714983`*^9}, {
   3.79706617167944*^9, 3.797066189791384*^9}, {3.797067983998505*^9, 
   3.7970680330346193`*^9}, {3.797068096217761*^9, 3.7970681402207236`*^9}, {
   3.797068307983441*^9, 3.7970684709648514`*^9}, {3.7970685060022883`*^9, 
   3.7970685219648304`*^9}, {3.79706855337677*^9, 3.797068668832389*^9}, 
   3.797068701199771*^9, 3.7970688290872955`*^9, {3.797069559599986*^9, 
   3.7970696768837323`*^9}, {3.79706972813976*^9, 3.797069728307076*^9}, {
   3.797069856464116*^9, 3.7970699819904804`*^9}, 3.7970706011971035`*^9, {
   3.7970706456272964`*^9, 3.7970706925991964`*^9}, 3.7970707790508056`*^9, {
   3.7970792668571353`*^9, 3.79707927993757*^9}, {3.7970795334843965`*^9, 
   3.797079543153566*^9}, {3.7972317457288065`*^9, 3.797231752894514*^9}, {
   3.8315342440624866`*^9, 3.831534270645974*^9}, {3.8315344941716614`*^9, 
   3.831534499182069*^9}, {3.8315345373633275`*^9, 3.8315346034495583`*^9}, {
   3.831534651104652*^9, 3.831534882713755*^9}, {3.831535357649784*^9, 
   3.831535358074457*^9}, {3.8315380711079884`*^9, 3.8315380764665976`*^9}, {
   3.8317865910893407`*^9, 3.8317866553051186`*^9}, {3.831786687905448*^9, 
   3.831786710510441*^9}, {3.831786799614269*^9, 3.8317868029589405`*^9}, {
   3.8317868360340853`*^9, 3.8317868613237085`*^9}, {3.831786975805996*^9, 
   3.8317869829119425`*^9}, {3.831787444864592*^9, 3.831787460508259*^9}, {
   3.831787518056202*^9, 3.831787562595975*^9}, {3.8317877825987177`*^9, 
   3.8317878157869625`*^9}, {3.8317878729900093`*^9, 3.831787888881094*^9}, {
   3.8317997852710557`*^9, 3.8317998260945463`*^9}, {3.8350863494297094`*^9, 
   3.835086379281973*^9}, {3.8350864133302484`*^9, 3.835086470843458*^9}, {
   3.835087501099346*^9, 3.8350875100958033`*^9}, 3.8350875831639442`*^9, {
   3.835090390742976*^9, 3.8350903982563496`*^9}, {3.8350908543613596`*^9, 
   3.8350908823704615`*^9}, {3.8350909141787024`*^9, 3.835090934389779*^9}, {
   3.835440025973956*^9, 3.835440032500648*^9}, {3.8354401046314573`*^9, 
   3.835440136870861*^9}, {3.8354401771933002`*^9, 3.8354402596918354`*^9}, {
   3.8354404020127287`*^9, 3.835440426299441*^9}, {3.835440505711619*^9, 
   3.835440508566203*^9}, {3.835440632416191*^9, 3.8354406960474195`*^9}, {
   3.835440918553162*^9, 3.8354409257740545`*^9}, 3.835441444105026*^9, {
   3.835441559460992*^9, 3.8354415775603557`*^9}, {3.8354430807315283`*^9, 
   3.8354431028071537`*^9}, {3.8354440608765507`*^9, 
   3.8354441587756696`*^9}, {3.835444524099938*^9, 3.83544464139624*^9}, 
   3.835445004697954*^9, {3.8357002413196244`*^9, 3.835700272309979*^9}, {
   3.8357006272842007`*^9, 3.835700629976989*^9}, {3.8358654223503723`*^9, 
   3.83586544110376*^9}, {3.835865616316086*^9, 3.8358656180366664`*^9}, {
   3.844251845803878*^9, 3.844251846522049*^9}}],

Cell[BoxData[
 RowBox[{"{", 
  RowBox[{"fAA", ",", "fAa", ",", "faa"}], "}"}]], "Output",
 CellChangeTimes->{
  3.7970656025211124`*^9, {3.7970656343229246`*^9, 3.797065673103066*^9}, {
   3.7970661815880156`*^9, 3.797066190671982*^9}, {3.79706800338307*^9, 
   3.7970680156719646`*^9}, {3.7970681355915203`*^9, 
   3.7970681410784297`*^9}, {3.797068346278157*^9, 3.797068368088623*^9}, {
   3.7970684043937645`*^9, 3.7970684169245462`*^9}, {3.797068461396916*^9, 
   3.7970684744072485`*^9}, 3.7970685324867306`*^9, {3.7970685857487736`*^9, 
   3.7970686704310336`*^9}, 3.797069620202238*^9, {3.797069658451832*^9, 
   3.7970696790963545`*^9}, 3.7970697293751817`*^9, 3.7970698694129663`*^9, {
   3.7970699000846434`*^9, 3.797069929622281*^9}, {3.797069971998213*^9, 
   3.7970699826147676`*^9}, 3.7970706935224504`*^9, {3.7970792679772644`*^9, 
   3.797079280605877*^9}, 3.7970795447503195`*^9, 3.797653495955634*^9, 
   3.83153429184938*^9, 3.831534374615932*^9, 3.831534605278739*^9, {
   3.8315347900019355`*^9, 3.831534885109293*^9}, 3.8315353593156605`*^9, 
   3.831538079725834*^9, 3.8317866221421976`*^9, {3.8317867205411882`*^9, 
   3.83178672942072*^9}, 3.831786804658544*^9, {3.831786862428352*^9, 
   3.8317868704011083`*^9}, 3.831787486573888*^9, 3.831787547955308*^9, 
   3.8317876083825865`*^9, {3.8317878747891006`*^9, 3.83178789041713*^9}, 
   3.831788653312625*^9, 3.8317887307121563`*^9, 3.831799830437908*^9, 
   3.831799878943305*^9, 3.831826804784769*^9, 3.83182686204469*^9, 
   3.8318269065533023`*^9, 3.835079935637139*^9, {3.835081607612887*^9, 
   3.8350816404370384`*^9}, 3.8350863381082582`*^9, 3.835086379680797*^9, 
   3.8350864231379523`*^9, {3.835086464169839*^9, 3.8350864711704054`*^9}, 
   3.8350875837138615`*^9, {3.835090375014221*^9, 3.835090398780154*^9}, 
   3.835090862490082*^9, {3.8350909152432146`*^9, 3.83509093618904*^9}, 
   3.8350929025915813`*^9, 3.835156223601283*^9, 3.8351724947653894`*^9, 
   3.835172820882511*^9, 3.8354399082008395`*^9, {3.835440034691969*^9, 
   3.8354400627118063`*^9}, 3.835440101635483*^9, {3.8354401374351516`*^9, 
   3.8354402603114524`*^9}, 3.8354404279538574`*^9, 3.835440510624388*^9, 
   3.8354405794657774`*^9, {3.835440635204979*^9, 3.8354406965135155`*^9}, 
   3.8354407577069855`*^9, 3.8354409464849715`*^9, 3.8354410922032986`*^9, 
   3.8354412890997887`*^9, 3.835441451709899*^9, 3.8354415812408075`*^9, {
   3.835443082203643*^9, 3.8354431037096877`*^9}, {3.835444142281461*^9, 
   3.8354441605103807`*^9}, 3.835444561353619*^9, 3.8354445970903435`*^9, {
   3.8354446292294693`*^9, 3.835444641902873*^9}, 3.8354450107781563`*^9, 
   3.8356877931497364`*^9, 3.835688333087109*^9, 3.8357002743202915`*^9, 
   3.835700637311282*^9, 3.835862239647647*^9, {3.83586354111295*^9, 
   3.835863552568308*^9}, 3.8358654425378*^9, 3.8358656187697654`*^9, 
   3.8358784022651963`*^9, 3.836293154873371*^9, 3.8442508275264654`*^9, 
   3.8442508713052473`*^9, 3.8442518475402384`*^9, 3.844251916794446*^9}],

Cell[BoxData["\<\"Frequency dependence matrix \"\>"], "Output",
 CellChangeTimes->{
  3.7970656025211124`*^9, {3.7970656343229246`*^9, 3.797065673103066*^9}, {
   3.7970661815880156`*^9, 3.797066190671982*^9}, {3.79706800338307*^9, 
   3.7970680156719646`*^9}, {3.7970681355915203`*^9, 
   3.7970681410784297`*^9}, {3.797068346278157*^9, 3.797068368088623*^9}, {
   3.7970684043937645`*^9, 3.7970684169245462`*^9}, {3.797068461396916*^9, 
   3.7970684744072485`*^9}, 3.7970685324867306`*^9, {3.7970685857487736`*^9, 
   3.7970686704310336`*^9}, 3.797069620202238*^9, {3.797069658451832*^9, 
   3.7970696790963545`*^9}, 3.7970697293751817`*^9, 3.7970698694129663`*^9, {
   3.7970699000846434`*^9, 3.797069929622281*^9}, {3.797069971998213*^9, 
   3.7970699826147676`*^9}, 3.7970706935224504`*^9, {3.7970792679772644`*^9, 
   3.797079280605877*^9}, 3.7970795447503195`*^9, 3.797653495955634*^9, 
   3.83153429184938*^9, 3.831534374615932*^9, 3.831534605278739*^9, {
   3.8315347900019355`*^9, 3.831534885109293*^9}, 3.8315353593156605`*^9, 
   3.831538079725834*^9, 3.8317866221421976`*^9, {3.8317867205411882`*^9, 
   3.83178672942072*^9}, 3.831786804658544*^9, {3.831786862428352*^9, 
   3.8317868704011083`*^9}, 3.831787486573888*^9, 3.831787547955308*^9, 
   3.8317876083825865`*^9, {3.8317878747891006`*^9, 3.83178789041713*^9}, 
   3.831788653312625*^9, 3.8317887307121563`*^9, 3.831799830437908*^9, 
   3.831799878943305*^9, 3.831826804784769*^9, 3.83182686204469*^9, 
   3.8318269065533023`*^9, 3.835079935637139*^9, {3.835081607612887*^9, 
   3.8350816404370384`*^9}, 3.8350863381082582`*^9, 3.835086379680797*^9, 
   3.8350864231379523`*^9, {3.835086464169839*^9, 3.8350864711704054`*^9}, 
   3.8350875837138615`*^9, {3.835090375014221*^9, 3.835090398780154*^9}, 
   3.835090862490082*^9, {3.8350909152432146`*^9, 3.83509093618904*^9}, 
   3.8350929025915813`*^9, 3.835156223601283*^9, 3.8351724947653894`*^9, 
   3.835172820882511*^9, 3.8354399082008395`*^9, {3.835440034691969*^9, 
   3.8354400627118063`*^9}, 3.835440101635483*^9, {3.8354401374351516`*^9, 
   3.8354402603114524`*^9}, 3.8354404279538574`*^9, 3.835440510624388*^9, 
   3.8354405794657774`*^9, {3.835440635204979*^9, 3.8354406965135155`*^9}, 
   3.8354407577069855`*^9, 3.8354409464849715`*^9, 3.8354410922032986`*^9, 
   3.8354412890997887`*^9, 3.835441451709899*^9, 3.8354415812408075`*^9, {
   3.835443082203643*^9, 3.8354431037096877`*^9}, {3.835444142281461*^9, 
   3.8354441605103807`*^9}, 3.835444561353619*^9, 3.8354445970903435`*^9, {
   3.8354446292294693`*^9, 3.835444641902873*^9}, 3.8354450107781563`*^9, 
   3.8356877931497364`*^9, 3.835688333087109*^9, 3.8357002743202915`*^9, 
   3.835700637311282*^9, 3.835862239647647*^9, {3.83586354111295*^9, 
   3.835863552568308*^9}, 3.8358654425378*^9, 3.8358656187697654`*^9, 
   3.8358784022651963`*^9, 3.836293154873371*^9, 3.8442508275264654`*^9, 
   3.8442508713052473`*^9, 3.8442518475402384`*^9, 3.844251916794446*^9}],

Cell[BoxData[
 TagBox[
  RowBox[{"(", "\[NoBreak]", GridBox[{
     {"0", 
      RowBox[{"-", "sb"}], "sb"},
     {"0", 
      RowBox[{"-", "s"}], "0"},
     {"sb", 
      RowBox[{"-", "sb"}], "0"}
    },
    GridBoxAlignment->{
     "Columns" -> {{Center}}, "ColumnsIndexed" -> {}, "Rows" -> {{Baseline}}, 
      "RowsIndexed" -> {}},
    GridBoxSpacings->{"Columns" -> {
        Offset[0.27999999999999997`], {
         Offset[0.7]}, 
        Offset[0.27999999999999997`]}, "ColumnsIndexed" -> {}, "Rows" -> {
        Offset[0.2], {
         Offset[0.4]}, 
        Offset[0.2]}, "RowsIndexed" -> {}}], "\[NoBreak]", ")"}],
  Function[BoxForm`e$, 
   MatrixForm[BoxForm`e$]]]], "Output",
 CellChangeTimes->{
  3.7970656025211124`*^9, {3.7970656343229246`*^9, 3.797065673103066*^9}, {
   3.7970661815880156`*^9, 3.797066190671982*^9}, {3.79706800338307*^9, 
   3.7970680156719646`*^9}, {3.7970681355915203`*^9, 
   3.7970681410784297`*^9}, {3.797068346278157*^9, 3.797068368088623*^9}, {
   3.7970684043937645`*^9, 3.7970684169245462`*^9}, {3.797068461396916*^9, 
   3.7970684744072485`*^9}, 3.7970685324867306`*^9, {3.7970685857487736`*^9, 
   3.7970686704310336`*^9}, 3.797069620202238*^9, {3.797069658451832*^9, 
   3.7970696790963545`*^9}, 3.7970697293751817`*^9, 3.7970698694129663`*^9, {
   3.7970699000846434`*^9, 3.797069929622281*^9}, {3.797069971998213*^9, 
   3.7970699826147676`*^9}, 3.7970706935224504`*^9, {3.7970792679772644`*^9, 
   3.797079280605877*^9}, 3.7970795447503195`*^9, 3.797653495955634*^9, 
   3.83153429184938*^9, 3.831534374615932*^9, 3.831534605278739*^9, {
   3.8315347900019355`*^9, 3.831534885109293*^9}, 3.8315353593156605`*^9, 
   3.831538079725834*^9, 3.8317866221421976`*^9, {3.8317867205411882`*^9, 
   3.83178672942072*^9}, 3.831786804658544*^9, {3.831786862428352*^9, 
   3.8317868704011083`*^9}, 3.831787486573888*^9, 3.831787547955308*^9, 
   3.8317876083825865`*^9, {3.8317878747891006`*^9, 3.83178789041713*^9}, 
   3.831788653312625*^9, 3.8317887307121563`*^9, 3.831799830437908*^9, 
   3.831799878943305*^9, 3.831826804784769*^9, 3.83182686204469*^9, 
   3.8318269065533023`*^9, 3.835079935637139*^9, {3.835081607612887*^9, 
   3.8350816404370384`*^9}, 3.8350863381082582`*^9, 3.835086379680797*^9, 
   3.8350864231379523`*^9, {3.835086464169839*^9, 3.8350864711704054`*^9}, 
   3.8350875837138615`*^9, {3.835090375014221*^9, 3.835090398780154*^9}, 
   3.835090862490082*^9, {3.8350909152432146`*^9, 3.83509093618904*^9}, 
   3.8350929025915813`*^9, 3.835156223601283*^9, 3.8351724947653894`*^9, 
   3.835172820882511*^9, 3.8354399082008395`*^9, {3.835440034691969*^9, 
   3.8354400627118063`*^9}, 3.835440101635483*^9, {3.8354401374351516`*^9, 
   3.8354402603114524`*^9}, 3.8354404279538574`*^9, 3.835440510624388*^9, 
   3.8354405794657774`*^9, {3.835440635204979*^9, 3.8354406965135155`*^9}, 
   3.8354407577069855`*^9, 3.8354409464849715`*^9, 3.8354410922032986`*^9, 
   3.8354412890997887`*^9, 3.835441451709899*^9, 3.8354415812408075`*^9, {
   3.835443082203643*^9, 3.8354431037096877`*^9}, {3.835444142281461*^9, 
   3.8354441605103807`*^9}, 3.835444561353619*^9, 3.8354445970903435`*^9, {
   3.8354446292294693`*^9, 3.835444641902873*^9}, 3.8354450107781563`*^9, 
   3.8356877931497364`*^9, 3.835688333087109*^9, 3.8357002743202915`*^9, 
   3.835700637311282*^9, 3.835862239647647*^9, {3.83586354111295*^9, 
   3.835863552568308*^9}, 3.8358654425378*^9, 3.8358656187697654`*^9, 
   3.8358784022651963`*^9, 3.836293154873371*^9, 3.8442508275264654`*^9, 
   3.8442508713052473`*^9, 3.8442518475402384`*^9, 3.8442519168100705`*^9}],

Cell[BoxData["\<\"frequency dependent fitness of the 3 genotypes AA, Aa, aa\"\
\>"], "Output",
 CellChangeTimes->{
  3.7970656025211124`*^9, {3.7970656343229246`*^9, 3.797065673103066*^9}, {
   3.7970661815880156`*^9, 3.797066190671982*^9}, {3.79706800338307*^9, 
   3.7970680156719646`*^9}, {3.7970681355915203`*^9, 
   3.7970681410784297`*^9}, {3.797068346278157*^9, 3.797068368088623*^9}, {
   3.7970684043937645`*^9, 3.7970684169245462`*^9}, {3.797068461396916*^9, 
   3.7970684744072485`*^9}, 3.7970685324867306`*^9, {3.7970685857487736`*^9, 
   3.7970686704310336`*^9}, 3.797069620202238*^9, {3.797069658451832*^9, 
   3.7970696790963545`*^9}, 3.7970697293751817`*^9, 3.7970698694129663`*^9, {
   3.7970699000846434`*^9, 3.797069929622281*^9}, {3.797069971998213*^9, 
   3.7970699826147676`*^9}, 3.7970706935224504`*^9, {3.7970792679772644`*^9, 
   3.797079280605877*^9}, 3.7970795447503195`*^9, 3.797653495955634*^9, 
   3.83153429184938*^9, 3.831534374615932*^9, 3.831534605278739*^9, {
   3.8315347900019355`*^9, 3.831534885109293*^9}, 3.8315353593156605`*^9, 
   3.831538079725834*^9, 3.8317866221421976`*^9, {3.8317867205411882`*^9, 
   3.83178672942072*^9}, 3.831786804658544*^9, {3.831786862428352*^9, 
   3.8317868704011083`*^9}, 3.831787486573888*^9, 3.831787547955308*^9, 
   3.8317876083825865`*^9, {3.8317878747891006`*^9, 3.83178789041713*^9}, 
   3.831788653312625*^9, 3.8317887307121563`*^9, 3.831799830437908*^9, 
   3.831799878943305*^9, 3.831826804784769*^9, 3.83182686204469*^9, 
   3.8318269065533023`*^9, 3.835079935637139*^9, {3.835081607612887*^9, 
   3.8350816404370384`*^9}, 3.8350863381082582`*^9, 3.835086379680797*^9, 
   3.8350864231379523`*^9, {3.835086464169839*^9, 3.8350864711704054`*^9}, 
   3.8350875837138615`*^9, {3.835090375014221*^9, 3.835090398780154*^9}, 
   3.835090862490082*^9, {3.8350909152432146`*^9, 3.83509093618904*^9}, 
   3.8350929025915813`*^9, 3.835156223601283*^9, 3.8351724947653894`*^9, 
   3.835172820882511*^9, 3.8354399082008395`*^9, {3.835440034691969*^9, 
   3.8354400627118063`*^9}, 3.835440101635483*^9, {3.8354401374351516`*^9, 
   3.8354402603114524`*^9}, 3.8354404279538574`*^9, 3.835440510624388*^9, 
   3.8354405794657774`*^9, {3.835440635204979*^9, 3.8354406965135155`*^9}, 
   3.8354407577069855`*^9, 3.8354409464849715`*^9, 3.8354410922032986`*^9, 
   3.8354412890997887`*^9, 3.835441451709899*^9, 3.8354415812408075`*^9, {
   3.835443082203643*^9, 3.8354431037096877`*^9}, {3.835444142281461*^9, 
   3.8354441605103807`*^9}, 3.835444561353619*^9, 3.8354445970903435`*^9, {
   3.8354446292294693`*^9, 3.835444641902873*^9}, 3.8354450107781563`*^9, 
   3.8356877931497364`*^9, 3.835688333087109*^9, 3.8357002743202915`*^9, 
   3.835700637311282*^9, 3.835862239647647*^9, {3.83586354111295*^9, 
   3.835863552568308*^9}, 3.8358654425378*^9, 3.8358656187697654`*^9, 
   3.8358784022651963`*^9, 3.836293154873371*^9, 3.8442508275264654`*^9, 
   3.8442508713052473`*^9, 3.8442518475402384`*^9, 3.8442519168100705`*^9}],

Cell[BoxData[
 TagBox[
  RowBox[{"(", "\[NoBreak]", 
   TagBox[GridBox[{
      {
       RowBox[{"1", "+", 
        RowBox[{"faa", " ", "sb"}], "-", 
        RowBox[{"fAa", " ", "sb"}]}]},
      {
       RowBox[{"1", "-", 
        RowBox[{"fAa", " ", "s"}]}]},
      {
       RowBox[{"1", "-", 
        RowBox[{"fAa", " ", "sb"}], "+", 
        RowBox[{"fAA", " ", "sb"}]}]}
     },
     GridBoxAlignment->{
      "Columns" -> {{Center}}, "ColumnsIndexed" -> {}, "Rows" -> {{Baseline}},
        "RowsIndexed" -> {}},
     GridBoxSpacings->{"Columns" -> {
         Offset[0.27999999999999997`], {
          Offset[0.5599999999999999]}, 
         Offset[0.27999999999999997`]}, "ColumnsIndexed" -> {}, "Rows" -> {
         Offset[0.2], {
          Offset[0.4]}, 
         Offset[0.2]}, "RowsIndexed" -> {}}],
    Column], "\[NoBreak]", ")"}],
  Function[BoxForm`e$, 
   MatrixForm[BoxForm`e$]]]], "Output",
 CellChangeTimes->{
  3.7970656025211124`*^9, {3.7970656343229246`*^9, 3.797065673103066*^9}, {
   3.7970661815880156`*^9, 3.797066190671982*^9}, {3.79706800338307*^9, 
   3.7970680156719646`*^9}, {3.7970681355915203`*^9, 
   3.7970681410784297`*^9}, {3.797068346278157*^9, 3.797068368088623*^9}, {
   3.7970684043937645`*^9, 3.7970684169245462`*^9}, {3.797068461396916*^9, 
   3.7970684744072485`*^9}, 3.7970685324867306`*^9, {3.7970685857487736`*^9, 
   3.7970686704310336`*^9}, 3.797069620202238*^9, {3.797069658451832*^9, 
   3.7970696790963545`*^9}, 3.7970697293751817`*^9, 3.7970698694129663`*^9, {
   3.7970699000846434`*^9, 3.797069929622281*^9}, {3.797069971998213*^9, 
   3.7970699826147676`*^9}, 3.7970706935224504`*^9, {3.7970792679772644`*^9, 
   3.797079280605877*^9}, 3.7970795447503195`*^9, 3.797653495955634*^9, 
   3.83153429184938*^9, 3.831534374615932*^9, 3.831534605278739*^9, {
   3.8315347900019355`*^9, 3.831534885109293*^9}, 3.8315353593156605`*^9, 
   3.831538079725834*^9, 3.8317866221421976`*^9, {3.8317867205411882`*^9, 
   3.83178672942072*^9}, 3.831786804658544*^9, {3.831786862428352*^9, 
   3.8317868704011083`*^9}, 3.831787486573888*^9, 3.831787547955308*^9, 
   3.8317876083825865`*^9, {3.8317878747891006`*^9, 3.83178789041713*^9}, 
   3.831788653312625*^9, 3.8317887307121563`*^9, 3.831799830437908*^9, 
   3.831799878943305*^9, 3.831826804784769*^9, 3.83182686204469*^9, 
   3.8318269065533023`*^9, 3.835079935637139*^9, {3.835081607612887*^9, 
   3.8350816404370384`*^9}, 3.8350863381082582`*^9, 3.835086379680797*^9, 
   3.8350864231379523`*^9, {3.835086464169839*^9, 3.8350864711704054`*^9}, 
   3.8350875837138615`*^9, {3.835090375014221*^9, 3.835090398780154*^9}, 
   3.835090862490082*^9, {3.8350909152432146`*^9, 3.83509093618904*^9}, 
   3.8350929025915813`*^9, 3.835156223601283*^9, 3.8351724947653894`*^9, 
   3.835172820882511*^9, 3.8354399082008395`*^9, {3.835440034691969*^9, 
   3.8354400627118063`*^9}, 3.835440101635483*^9, {3.8354401374351516`*^9, 
   3.8354402603114524`*^9}, 3.8354404279538574`*^9, 3.835440510624388*^9, 
   3.8354405794657774`*^9, {3.835440635204979*^9, 3.8354406965135155`*^9}, 
   3.8354407577069855`*^9, 3.8354409464849715`*^9, 3.8354410922032986`*^9, 
   3.8354412890997887`*^9, 3.835441451709899*^9, 3.8354415812408075`*^9, {
   3.835443082203643*^9, 3.8354431037096877`*^9}, {3.835444142281461*^9, 
   3.8354441605103807`*^9}, 3.835444561353619*^9, 3.8354445970903435`*^9, {
   3.8354446292294693`*^9, 3.835444641902873*^9}, 3.8354450107781563`*^9, 
   3.8356877931497364`*^9, 3.835688333087109*^9, 3.8357002743202915`*^9, 
   3.835700637311282*^9, 3.835862239647647*^9, {3.83586354111295*^9, 
   3.835863552568308*^9}, 3.8358654425378*^9, 3.8358656187697654`*^9, 
   3.8358784022651963`*^9, 3.836293154873371*^9, 3.8442508275264654`*^9, 
   3.8442508713052473`*^9, 3.8442518475402384`*^9, 3.8442519168257475`*^9}],

Cell[BoxData[
 RowBox[{
  RowBox[{"fAa", " ", 
   RowBox[{"(", 
    RowBox[{"1", "-", 
     RowBox[{"fAa", " ", "s"}]}], ")"}]}], "+", 
  RowBox[{"fAA", " ", 
   RowBox[{"(", 
    RowBox[{"1", "+", 
     RowBox[{"faa", " ", "sb"}], "-", 
     RowBox[{"fAa", " ", "sb"}]}], ")"}]}], "+", 
  RowBox[{"faa", " ", 
   RowBox[{"(", 
    RowBox[{"1", "-", 
     RowBox[{"fAa", " ", "sb"}], "+", 
     RowBox[{"fAA", " ", "sb"}]}], ")"}]}]}]], "Output",
 CellChangeTimes->{
  3.7970656025211124`*^9, {3.7970656343229246`*^9, 3.797065673103066*^9}, {
   3.7970661815880156`*^9, 3.797066190671982*^9}, {3.79706800338307*^9, 
   3.7970680156719646`*^9}, {3.7970681355915203`*^9, 
   3.7970681410784297`*^9}, {3.797068346278157*^9, 3.797068368088623*^9}, {
   3.7970684043937645`*^9, 3.7970684169245462`*^9}, {3.797068461396916*^9, 
   3.7970684744072485`*^9}, 3.7970685324867306`*^9, {3.7970685857487736`*^9, 
   3.7970686704310336`*^9}, 3.797069620202238*^9, {3.797069658451832*^9, 
   3.7970696790963545`*^9}, 3.7970697293751817`*^9, 3.7970698694129663`*^9, {
   3.7970699000846434`*^9, 3.797069929622281*^9}, {3.797069971998213*^9, 
   3.7970699826147676`*^9}, 3.7970706935224504`*^9, {3.7970792679772644`*^9, 
   3.797079280605877*^9}, 3.7970795447503195`*^9, 3.797653495955634*^9, 
   3.83153429184938*^9, 3.831534374615932*^9, 3.831534605278739*^9, {
   3.8315347900019355`*^9, 3.831534885109293*^9}, 3.8315353593156605`*^9, 
   3.831538079725834*^9, 3.8317866221421976`*^9, {3.8317867205411882`*^9, 
   3.83178672942072*^9}, 3.831786804658544*^9, {3.831786862428352*^9, 
   3.8317868704011083`*^9}, 3.831787486573888*^9, 3.831787547955308*^9, 
   3.8317876083825865`*^9, {3.8317878747891006`*^9, 3.83178789041713*^9}, 
   3.831788653312625*^9, 3.8317887307121563`*^9, 3.831799830437908*^9, 
   3.831799878943305*^9, 3.831826804784769*^9, 3.83182686204469*^9, 
   3.8318269065533023`*^9, 3.835079935637139*^9, {3.835081607612887*^9, 
   3.8350816404370384`*^9}, 3.8350863381082582`*^9, 3.835086379680797*^9, 
   3.8350864231379523`*^9, {3.835086464169839*^9, 3.8350864711704054`*^9}, 
   3.8350875837138615`*^9, {3.835090375014221*^9, 3.835090398780154*^9}, 
   3.835090862490082*^9, {3.8350909152432146`*^9, 3.83509093618904*^9}, 
   3.8350929025915813`*^9, 3.835156223601283*^9, 3.8351724947653894`*^9, 
   3.835172820882511*^9, 3.8354399082008395`*^9, {3.835440034691969*^9, 
   3.8354400627118063`*^9}, 3.835440101635483*^9, {3.8354401374351516`*^9, 
   3.8354402603114524`*^9}, 3.8354404279538574`*^9, 3.835440510624388*^9, 
   3.8354405794657774`*^9, {3.835440635204979*^9, 3.8354406965135155`*^9}, 
   3.8354407577069855`*^9, 3.8354409464849715`*^9, 3.8354410922032986`*^9, 
   3.8354412890997887`*^9, 3.835441451709899*^9, 3.8354415812408075`*^9, {
   3.835443082203643*^9, 3.8354431037096877`*^9}, {3.835444142281461*^9, 
   3.8354441605103807`*^9}, 3.835444561353619*^9, 3.8354445970903435`*^9, {
   3.8354446292294693`*^9, 3.835444641902873*^9}, 3.8354450107781563`*^9, 
   3.8356877931497364`*^9, 3.835688333087109*^9, 3.8357002743202915`*^9, 
   3.835700637311282*^9, 3.835862239647647*^9, {3.83586354111295*^9, 
   3.835863552568308*^9}, 3.8358654425378*^9, 3.8358656187697654`*^9, 
   3.8358784022651963`*^9, 3.836293154873371*^9, 3.8442508275264654`*^9, 
   3.8442508713052473`*^9, 3.8442518475402384`*^9, 3.844251916832305*^9}],

Cell[BoxData["\<\"Diploid frequencies after selection\"\>"], "Output",
 CellChangeTimes->{
  3.7970656025211124`*^9, {3.7970656343229246`*^9, 3.797065673103066*^9}, {
   3.7970661815880156`*^9, 3.797066190671982*^9}, {3.79706800338307*^9, 
   3.7970680156719646`*^9}, {3.7970681355915203`*^9, 
   3.7970681410784297`*^9}, {3.797068346278157*^9, 3.797068368088623*^9}, {
   3.7970684043937645`*^9, 3.7970684169245462`*^9}, {3.797068461396916*^9, 
   3.7970684744072485`*^9}, 3.7970685324867306`*^9, {3.7970685857487736`*^9, 
   3.7970686704310336`*^9}, 3.797069620202238*^9, {3.797069658451832*^9, 
   3.7970696790963545`*^9}, 3.7970697293751817`*^9, 3.7970698694129663`*^9, {
   3.7970699000846434`*^9, 3.797069929622281*^9}, {3.797069971998213*^9, 
   3.7970699826147676`*^9}, 3.7970706935224504`*^9, {3.7970792679772644`*^9, 
   3.797079280605877*^9}, 3.7970795447503195`*^9, 3.797653495955634*^9, 
   3.83153429184938*^9, 3.831534374615932*^9, 3.831534605278739*^9, {
   3.8315347900019355`*^9, 3.831534885109293*^9}, 3.8315353593156605`*^9, 
   3.831538079725834*^9, 3.8317866221421976`*^9, {3.8317867205411882`*^9, 
   3.83178672942072*^9}, 3.831786804658544*^9, {3.831786862428352*^9, 
   3.8317868704011083`*^9}, 3.831787486573888*^9, 3.831787547955308*^9, 
   3.8317876083825865`*^9, {3.8317878747891006`*^9, 3.83178789041713*^9}, 
   3.831788653312625*^9, 3.8317887307121563`*^9, 3.831799830437908*^9, 
   3.831799878943305*^9, 3.831826804784769*^9, 3.83182686204469*^9, 
   3.8318269065533023`*^9, 3.835079935637139*^9, {3.835081607612887*^9, 
   3.8350816404370384`*^9}, 3.8350863381082582`*^9, 3.835086379680797*^9, 
   3.8350864231379523`*^9, {3.835086464169839*^9, 3.8350864711704054`*^9}, 
   3.8350875837138615`*^9, {3.835090375014221*^9, 3.835090398780154*^9}, 
   3.835090862490082*^9, {3.8350909152432146`*^9, 3.83509093618904*^9}, 
   3.8350929025915813`*^9, 3.835156223601283*^9, 3.8351724947653894`*^9, 
   3.835172820882511*^9, 3.8354399082008395`*^9, {3.835440034691969*^9, 
   3.8354400627118063`*^9}, 3.835440101635483*^9, {3.8354401374351516`*^9, 
   3.8354402603114524`*^9}, 3.8354404279538574`*^9, 3.835440510624388*^9, 
   3.8354405794657774`*^9, {3.835440635204979*^9, 3.8354406965135155`*^9}, 
   3.8354407577069855`*^9, 3.8354409464849715`*^9, 3.8354410922032986`*^9, 
   3.8354412890997887`*^9, 3.835441451709899*^9, 3.8354415812408075`*^9, {
   3.835443082203643*^9, 3.8354431037096877`*^9}, {3.835444142281461*^9, 
   3.8354441605103807`*^9}, 3.835444561353619*^9, 3.8354445970903435`*^9, {
   3.8354446292294693`*^9, 3.835444641902873*^9}, 3.8354450107781563`*^9, 
   3.8356877931497364`*^9, 3.835688333087109*^9, 3.8357002743202915`*^9, 
   3.835700637311282*^9, 3.835862239647647*^9, {3.83586354111295*^9, 
   3.835863552568308*^9}, 3.8358654425378*^9, 3.8358656187697654`*^9, 
   3.8358784022651963`*^9, 3.836293154873371*^9, 3.8442508275264654`*^9, 
   3.8442508713052473`*^9, 3.8442518475402384`*^9, 3.844251916832305*^9}],

Cell[BoxData[
 RowBox[{"{", 
  RowBox[{
   FractionBox[
    RowBox[{"fAA", " ", 
     RowBox[{"(", 
      RowBox[{"1", "+", 
       RowBox[{"faa", " ", "sb"}], "-", 
       RowBox[{"fAa", " ", "sb"}]}], ")"}]}], 
    RowBox[{
     RowBox[{"fAa", " ", 
      RowBox[{"(", 
       RowBox[{"1", "-", 
        RowBox[{"fAa", " ", "s"}]}], ")"}]}], "+", 
     RowBox[{"fAA", " ", 
      RowBox[{"(", 
       RowBox[{"1", "+", 
        RowBox[{"faa", " ", "sb"}], "-", 
        RowBox[{"fAa", " ", "sb"}]}], ")"}]}], "+", 
     RowBox[{"faa", " ", 
      RowBox[{"(", 
       RowBox[{"1", "-", 
        RowBox[{"fAa", " ", "sb"}], "+", 
        RowBox[{"fAA", " ", "sb"}]}], ")"}]}]}]], ",", 
   FractionBox[
    RowBox[{"fAa", " ", 
     RowBox[{"(", 
      RowBox[{"1", "-", 
       RowBox[{"fAa", " ", "s"}]}], ")"}]}], 
    RowBox[{
     RowBox[{"fAa", " ", 
      RowBox[{"(", 
       RowBox[{"1", "-", 
        RowBox[{"fAa", " ", "s"}]}], ")"}]}], "+", 
     RowBox[{"fAA", " ", 
      RowBox[{"(", 
       RowBox[{"1", "+", 
        RowBox[{"faa", " ", "sb"}], "-", 
        RowBox[{"fAa", " ", "sb"}]}], ")"}]}], "+", 
     RowBox[{"faa", " ", 
      RowBox[{"(", 
       RowBox[{"1", "-", 
        RowBox[{"fAa", " ", "sb"}], "+", 
        RowBox[{"fAA", " ", "sb"}]}], ")"}]}]}]], ",", 
   FractionBox[
    RowBox[{"faa", " ", 
     RowBox[{"(", 
      RowBox[{"1", "-", 
       RowBox[{"fAa", " ", "sb"}], "+", 
       RowBox[{"fAA", " ", "sb"}]}], ")"}]}], 
    RowBox[{
     RowBox[{"fAa", " ", 
      RowBox[{"(", 
       RowBox[{"1", "-", 
        RowBox[{"fAa", " ", "s"}]}], ")"}]}], "+", 
     RowBox[{"fAA", " ", 
      RowBox[{"(", 
       RowBox[{"1", "+", 
        RowBox[{"faa", " ", "sb"}], "-", 
        RowBox[{"fAa", " ", "sb"}]}], ")"}]}], "+", 
     RowBox[{"faa", " ", 
      RowBox[{"(", 
       RowBox[{"1", "-", 
        RowBox[{"fAa", " ", "sb"}], "+", 
        RowBox[{"fAA", " ", "sb"}]}], ")"}]}]}]]}], "}"}]], "Output",
 CellChangeTimes->{
  3.7970656025211124`*^9, {3.7970656343229246`*^9, 3.797065673103066*^9}, {
   3.7970661815880156`*^9, 3.797066190671982*^9}, {3.79706800338307*^9, 
   3.7970680156719646`*^9}, {3.7970681355915203`*^9, 
   3.7970681410784297`*^9}, {3.797068346278157*^9, 3.797068368088623*^9}, {
   3.7970684043937645`*^9, 3.7970684169245462`*^9}, {3.797068461396916*^9, 
   3.7970684744072485`*^9}, 3.7970685324867306`*^9, {3.7970685857487736`*^9, 
   3.7970686704310336`*^9}, 3.797069620202238*^9, {3.797069658451832*^9, 
   3.7970696790963545`*^9}, 3.7970697293751817`*^9, 3.7970698694129663`*^9, {
   3.7970699000846434`*^9, 3.797069929622281*^9}, {3.797069971998213*^9, 
   3.7970699826147676`*^9}, 3.7970706935224504`*^9, {3.7970792679772644`*^9, 
   3.797079280605877*^9}, 3.7970795447503195`*^9, 3.797653495955634*^9, 
   3.83153429184938*^9, 3.831534374615932*^9, 3.831534605278739*^9, {
   3.8315347900019355`*^9, 3.831534885109293*^9}, 3.8315353593156605`*^9, 
   3.831538079725834*^9, 3.8317866221421976`*^9, {3.8317867205411882`*^9, 
   3.83178672942072*^9}, 3.831786804658544*^9, {3.831786862428352*^9, 
   3.8317868704011083`*^9}, 3.831787486573888*^9, 3.831787547955308*^9, 
   3.8317876083825865`*^9, {3.8317878747891006`*^9, 3.83178789041713*^9}, 
   3.831788653312625*^9, 3.8317887307121563`*^9, 3.831799830437908*^9, 
   3.831799878943305*^9, 3.831826804784769*^9, 3.83182686204469*^9, 
   3.8318269065533023`*^9, 3.835079935637139*^9, {3.835081607612887*^9, 
   3.8350816404370384`*^9}, 3.8350863381082582`*^9, 3.835086379680797*^9, 
   3.8350864231379523`*^9, {3.835086464169839*^9, 3.8350864711704054`*^9}, 
   3.8350875837138615`*^9, {3.835090375014221*^9, 3.835090398780154*^9}, 
   3.835090862490082*^9, {3.8350909152432146`*^9, 3.83509093618904*^9}, 
   3.8350929025915813`*^9, 3.835156223601283*^9, 3.8351724947653894`*^9, 
   3.835172820882511*^9, 3.8354399082008395`*^9, {3.835440034691969*^9, 
   3.8354400627118063`*^9}, 3.835440101635483*^9, {3.8354401374351516`*^9, 
   3.8354402603114524`*^9}, 3.8354404279538574`*^9, 3.835440510624388*^9, 
   3.8354405794657774`*^9, {3.835440635204979*^9, 3.8354406965135155`*^9}, 
   3.8354407577069855`*^9, 3.8354409464849715`*^9, 3.8354410922032986`*^9, 
   3.8354412890997887`*^9, 3.835441451709899*^9, 3.8354415812408075`*^9, {
   3.835443082203643*^9, 3.8354431037096877`*^9}, {3.835444142281461*^9, 
   3.8354441605103807`*^9}, 3.835444561353619*^9, 3.8354445970903435`*^9, {
   3.8354446292294693`*^9, 3.835444641902873*^9}, 3.8354450107781563`*^9, 
   3.8356877931497364`*^9, 3.835688333087109*^9, 3.8357002743202915`*^9, 
   3.835700637311282*^9, 3.835862239647647*^9, {3.83586354111295*^9, 
   3.835863552568308*^9}, 3.8358654425378*^9, 3.8358656187697654`*^9, 
   3.8358784022651963`*^9, 3.836293154873371*^9, 3.8442508275264654`*^9, 
   3.8442508713052473`*^9, 3.8442518475402384`*^9, 3.844251916832305*^9}],

Cell[BoxData["\<\"Change in frequency allele A against initial freq\"\>"], \
"Output",
 CellChangeTimes->{
  3.7970656025211124`*^9, {3.7970656343229246`*^9, 3.797065673103066*^9}, {
   3.7970661815880156`*^9, 3.797066190671982*^9}, {3.79706800338307*^9, 
   3.7970680156719646`*^9}, {3.7970681355915203`*^9, 
   3.7970681410784297`*^9}, {3.797068346278157*^9, 3.797068368088623*^9}, {
   3.7970684043937645`*^9, 3.7970684169245462`*^9}, {3.797068461396916*^9, 
   3.7970684744072485`*^9}, 3.7970685324867306`*^9, {3.7970685857487736`*^9, 
   3.7970686704310336`*^9}, 3.797069620202238*^9, {3.797069658451832*^9, 
   3.7970696790963545`*^9}, 3.7970697293751817`*^9, 3.7970698694129663`*^9, {
   3.7970699000846434`*^9, 3.797069929622281*^9}, {3.797069971998213*^9, 
   3.7970699826147676`*^9}, 3.7970706935224504`*^9, {3.7970792679772644`*^9, 
   3.797079280605877*^9}, 3.7970795447503195`*^9, 3.797653495955634*^9, 
   3.83153429184938*^9, 3.831534374615932*^9, 3.831534605278739*^9, {
   3.8315347900019355`*^9, 3.831534885109293*^9}, 3.8315353593156605`*^9, 
   3.831538079725834*^9, 3.8317866221421976`*^9, {3.8317867205411882`*^9, 
   3.83178672942072*^9}, 3.831786804658544*^9, {3.831786862428352*^9, 
   3.8317868704011083`*^9}, 3.831787486573888*^9, 3.831787547955308*^9, 
   3.8317876083825865`*^9, {3.8317878747891006`*^9, 3.83178789041713*^9}, 
   3.831788653312625*^9, 3.8317887307121563`*^9, 3.831799830437908*^9, 
   3.831799878943305*^9, 3.831826804784769*^9, 3.83182686204469*^9, 
   3.8318269065533023`*^9, 3.835079935637139*^9, {3.835081607612887*^9, 
   3.8350816404370384`*^9}, 3.8350863381082582`*^9, 3.835086379680797*^9, 
   3.8350864231379523`*^9, {3.835086464169839*^9, 3.8350864711704054`*^9}, 
   3.8350875837138615`*^9, {3.835090375014221*^9, 3.835090398780154*^9}, 
   3.835090862490082*^9, {3.8350909152432146`*^9, 3.83509093618904*^9}, 
   3.8350929025915813`*^9, 3.835156223601283*^9, 3.8351724947653894`*^9, 
   3.835172820882511*^9, 3.8354399082008395`*^9, {3.835440034691969*^9, 
   3.8354400627118063`*^9}, 3.835440101635483*^9, {3.8354401374351516`*^9, 
   3.8354402603114524`*^9}, 3.8354404279538574`*^9, 3.835440510624388*^9, 
   3.8354405794657774`*^9, {3.835440635204979*^9, 3.8354406965135155`*^9}, 
   3.8354407577069855`*^9, 3.8354409464849715`*^9, 3.8354410922032986`*^9, 
   3.8354412890997887`*^9, 3.835441451709899*^9, 3.8354415812408075`*^9, {
   3.835443082203643*^9, 3.8354431037096877`*^9}, {3.835444142281461*^9, 
   3.8354441605103807`*^9}, 3.835444561353619*^9, 3.8354445970903435`*^9, {
   3.8354446292294693`*^9, 3.835444641902873*^9}, 3.8354450107781563`*^9, 
   3.8356877931497364`*^9, 3.835688333087109*^9, 3.8357002743202915`*^9, 
   3.835700637311282*^9, 3.835862239647647*^9, {3.83586354111295*^9, 
   3.835863552568308*^9}, 3.8358654425378*^9, 3.8358656187697654`*^9, 
   3.8358784022651963`*^9, 3.836293154873371*^9, 3.8442508275264654`*^9, 
   3.8442508713052473`*^9, 3.8442518475402384`*^9, 3.844251916863612*^9}],

Cell[BoxData[
 RowBox[{"-", 
  FractionBox[
   RowBox[{
    SuperscriptBox[
     RowBox[{"(", 
      RowBox[{
       RowBox[{"-", "1"}], "+", "p"}], ")"}], "2"], " ", 
    SuperscriptBox["p", "2"], " ", 
    RowBox[{"(", 
     RowBox[{
      RowBox[{"-", "1"}], "+", 
      RowBox[{"2", " ", "p"}]}], ")"}], " ", 
    RowBox[{"(", 
     RowBox[{
      RowBox[{"2", " ", "s"}], "-", 
      RowBox[{"3", " ", "sb"}]}], ")"}]}], 
   RowBox[{
    RowBox[{"-", "1"}], "+", 
    RowBox[{"2", " ", 
     RowBox[{"(", 
      RowBox[{
       RowBox[{"-", "1"}], "+", "p"}], ")"}], " ", "p", " ", 
     RowBox[{"(", 
      RowBox[{
       RowBox[{
        RowBox[{"(", 
         RowBox[{
          RowBox[{"-", "1"}], "+", "p"}], ")"}], " ", "p", " ", 
        RowBox[{"(", 
         RowBox[{
          RowBox[{"2", " ", "s"}], "-", 
          RowBox[{"3", " ", "sb"}]}], ")"}]}], "-", "sb"}], 
      ")"}]}]}]]}]], "Output",
 CellChangeTimes->{
  3.7970656025211124`*^9, {3.7970656343229246`*^9, 3.797065673103066*^9}, {
   3.7970661815880156`*^9, 3.797066190671982*^9}, {3.79706800338307*^9, 
   3.7970680156719646`*^9}, {3.7970681355915203`*^9, 
   3.7970681410784297`*^9}, {3.797068346278157*^9, 3.797068368088623*^9}, {
   3.7970684043937645`*^9, 3.7970684169245462`*^9}, {3.797068461396916*^9, 
   3.7970684744072485`*^9}, 3.7970685324867306`*^9, {3.7970685857487736`*^9, 
   3.7970686704310336`*^9}, 3.797069620202238*^9, {3.797069658451832*^9, 
   3.7970696790963545`*^9}, 3.7970697293751817`*^9, 3.7970698694129663`*^9, {
   3.7970699000846434`*^9, 3.797069929622281*^9}, {3.797069971998213*^9, 
   3.7970699826147676`*^9}, 3.7970706935224504`*^9, {3.7970792679772644`*^9, 
   3.797079280605877*^9}, 3.7970795447503195`*^9, 3.797653495955634*^9, 
   3.83153429184938*^9, 3.831534374615932*^9, 3.831534605278739*^9, {
   3.8315347900019355`*^9, 3.831534885109293*^9}, 3.8315353593156605`*^9, 
   3.831538079725834*^9, 3.8317866221421976`*^9, {3.8317867205411882`*^9, 
   3.83178672942072*^9}, 3.831786804658544*^9, {3.831786862428352*^9, 
   3.8317868704011083`*^9}, 3.831787486573888*^9, 3.831787547955308*^9, 
   3.8317876083825865`*^9, {3.8317878747891006`*^9, 3.83178789041713*^9}, 
   3.831788653312625*^9, 3.8317887307121563`*^9, 3.831799830437908*^9, 
   3.831799878943305*^9, 3.831826804784769*^9, 3.83182686204469*^9, 
   3.8318269065533023`*^9, 3.835079935637139*^9, {3.835081607612887*^9, 
   3.8350816404370384`*^9}, 3.8350863381082582`*^9, 3.835086379680797*^9, 
   3.8350864231379523`*^9, {3.835086464169839*^9, 3.8350864711704054`*^9}, 
   3.8350875837138615`*^9, {3.835090375014221*^9, 3.835090398780154*^9}, 
   3.835090862490082*^9, {3.8350909152432146`*^9, 3.83509093618904*^9}, 
   3.8350929025915813`*^9, 3.835156223601283*^9, 3.8351724947653894`*^9, 
   3.835172820882511*^9, 3.8354399082008395`*^9, {3.835440034691969*^9, 
   3.8354400627118063`*^9}, 3.835440101635483*^9, {3.8354401374351516`*^9, 
   3.8354402603114524`*^9}, 3.8354404279538574`*^9, 3.835440510624388*^9, 
   3.8354405794657774`*^9, {3.835440635204979*^9, 3.8354406965135155`*^9}, 
   3.8354407577069855`*^9, 3.8354409464849715`*^9, 3.8354410922032986`*^9, 
   3.8354412890997887`*^9, 3.835441451709899*^9, 3.8354415812408075`*^9, {
   3.835443082203643*^9, 3.8354431037096877`*^9}, {3.835444142281461*^9, 
   3.8354441605103807`*^9}, 3.835444561353619*^9, 3.8354445970903435`*^9, {
   3.8354446292294693`*^9, 3.835444641902873*^9}, 3.8354450107781563`*^9, 
   3.8356877931497364`*^9, 3.835688333087109*^9, 3.8357002743202915`*^9, 
   3.835700637311282*^9, 3.835862239647647*^9, {3.83586354111295*^9, 
   3.835863552568308*^9}, 3.8358654425378*^9, 3.8358656187697654`*^9, 
   3.8358784022651963`*^9, 3.836293154873371*^9, 3.8442508275264654`*^9, 
   3.8442508713052473`*^9, 3.8442518475402384`*^9, 3.8442519169791822`*^9}],

Cell[BoxData["\<\"Selection coefficient of allele A against initial \
freq\"\>"], "Output",
 CellChangeTimes->{
  3.7970656025211124`*^9, {3.7970656343229246`*^9, 3.797065673103066*^9}, {
   3.7970661815880156`*^9, 3.797066190671982*^9}, {3.79706800338307*^9, 
   3.7970680156719646`*^9}, {3.7970681355915203`*^9, 
   3.7970681410784297`*^9}, {3.797068346278157*^9, 3.797068368088623*^9}, {
   3.7970684043937645`*^9, 3.7970684169245462`*^9}, {3.797068461396916*^9, 
   3.7970684744072485`*^9}, 3.7970685324867306`*^9, {3.7970685857487736`*^9, 
   3.7970686704310336`*^9}, 3.797069620202238*^9, {3.797069658451832*^9, 
   3.7970696790963545`*^9}, 3.7970697293751817`*^9, 3.7970698694129663`*^9, {
   3.7970699000846434`*^9, 3.797069929622281*^9}, {3.797069971998213*^9, 
   3.7970699826147676`*^9}, 3.7970706935224504`*^9, {3.7970792679772644`*^9, 
   3.797079280605877*^9}, 3.7970795447503195`*^9, 3.797653495955634*^9, 
   3.83153429184938*^9, 3.831534374615932*^9, 3.831534605278739*^9, {
   3.8315347900019355`*^9, 3.831534885109293*^9}, 3.8315353593156605`*^9, 
   3.831538079725834*^9, 3.8317866221421976`*^9, {3.8317867205411882`*^9, 
   3.83178672942072*^9}, 3.831786804658544*^9, {3.831786862428352*^9, 
   3.8317868704011083`*^9}, 3.831787486573888*^9, 3.831787547955308*^9, 
   3.8317876083825865`*^9, {3.8317878747891006`*^9, 3.83178789041713*^9}, 
   3.831788653312625*^9, 3.8317887307121563`*^9, 3.831799830437908*^9, 
   3.831799878943305*^9, 3.831826804784769*^9, 3.83182686204469*^9, 
   3.8318269065533023`*^9, 3.835079935637139*^9, {3.835081607612887*^9, 
   3.8350816404370384`*^9}, 3.8350863381082582`*^9, 3.835086379680797*^9, 
   3.8350864231379523`*^9, {3.835086464169839*^9, 3.8350864711704054`*^9}, 
   3.8350875837138615`*^9, {3.835090375014221*^9, 3.835090398780154*^9}, 
   3.835090862490082*^9, {3.8350909152432146`*^9, 3.83509093618904*^9}, 
   3.8350929025915813`*^9, 3.835156223601283*^9, 3.8351724947653894`*^9, 
   3.835172820882511*^9, 3.8354399082008395`*^9, {3.835440034691969*^9, 
   3.8354400627118063`*^9}, 3.835440101635483*^9, {3.8354401374351516`*^9, 
   3.8354402603114524`*^9}, 3.8354404279538574`*^9, 3.835440510624388*^9, 
   3.8354405794657774`*^9, {3.835440635204979*^9, 3.8354406965135155`*^9}, 
   3.8354407577069855`*^9, 3.8354409464849715`*^9, 3.8354410922032986`*^9, 
   3.8354412890997887`*^9, 3.835441451709899*^9, 3.8354415812408075`*^9, {
   3.835443082203643*^9, 3.8354431037096877`*^9}, {3.835444142281461*^9, 
   3.8354441605103807`*^9}, 3.835444561353619*^9, 3.8354445970903435`*^9, {
   3.8354446292294693`*^9, 3.835444641902873*^9}, 3.8354450107781563`*^9, 
   3.8356877931497364`*^9, 3.835688333087109*^9, 3.8357002743202915`*^9, 
   3.835700637311282*^9, 3.835862239647647*^9, {3.83586354111295*^9, 
   3.835863552568308*^9}, 3.8358654425378*^9, 3.8358656187697654`*^9, 
   3.8358784022651963`*^9, 3.836293154873371*^9, 3.8442508275264654`*^9, 
   3.8442508713052473`*^9, 3.8442518475402384`*^9, 3.8442519169791822`*^9}],

Cell[BoxData[
 FractionBox[
  RowBox[{
   RowBox[{"(", 
    RowBox[{
     RowBox[{"-", "1"}], "+", "p"}], ")"}], " ", "p", " ", 
   RowBox[{"(", 
    RowBox[{
     RowBox[{"-", "1"}], "+", 
     RowBox[{"2", " ", "p"}]}], ")"}], " ", 
   RowBox[{"(", 
    RowBox[{
     RowBox[{"2", " ", "s"}], "-", 
     RowBox[{"3", " ", "sb"}]}], ")"}]}], 
  RowBox[{
   RowBox[{"-", "1"}], "+", 
   RowBox[{"2", " ", 
    RowBox[{"(", 
     RowBox[{
      RowBox[{"-", "1"}], "+", "p"}], ")"}], " ", "p", " ", 
    RowBox[{"(", 
     RowBox[{
      RowBox[{
       RowBox[{"(", 
        RowBox[{
         RowBox[{"-", "1"}], "+", "p"}], ")"}], " ", "p", " ", 
       RowBox[{"(", 
        RowBox[{
         RowBox[{"2", " ", "s"}], "-", 
         RowBox[{"3", " ", "sb"}]}], ")"}]}], "-", "sb"}], 
     ")"}]}]}]]], "Output",
 CellChangeTimes->{
  3.7970656025211124`*^9, {3.7970656343229246`*^9, 3.797065673103066*^9}, {
   3.7970661815880156`*^9, 3.797066190671982*^9}, {3.79706800338307*^9, 
   3.7970680156719646`*^9}, {3.7970681355915203`*^9, 
   3.7970681410784297`*^9}, {3.797068346278157*^9, 3.797068368088623*^9}, {
   3.7970684043937645`*^9, 3.7970684169245462`*^9}, {3.797068461396916*^9, 
   3.7970684744072485`*^9}, 3.7970685324867306`*^9, {3.7970685857487736`*^9, 
   3.7970686704310336`*^9}, 3.797069620202238*^9, {3.797069658451832*^9, 
   3.7970696790963545`*^9}, 3.7970697293751817`*^9, 3.7970698694129663`*^9, {
   3.7970699000846434`*^9, 3.797069929622281*^9}, {3.797069971998213*^9, 
   3.7970699826147676`*^9}, 3.7970706935224504`*^9, {3.7970792679772644`*^9, 
   3.797079280605877*^9}, 3.7970795447503195`*^9, 3.797653495955634*^9, 
   3.83153429184938*^9, 3.831534374615932*^9, 3.831534605278739*^9, {
   3.8315347900019355`*^9, 3.831534885109293*^9}, 3.8315353593156605`*^9, 
   3.831538079725834*^9, 3.8317866221421976`*^9, {3.8317867205411882`*^9, 
   3.83178672942072*^9}, 3.831786804658544*^9, {3.831786862428352*^9, 
   3.8317868704011083`*^9}, 3.831787486573888*^9, 3.831787547955308*^9, 
   3.8317876083825865`*^9, {3.8317878747891006`*^9, 3.83178789041713*^9}, 
   3.831788653312625*^9, 3.8317887307121563`*^9, 3.831799830437908*^9, 
   3.831799878943305*^9, 3.831826804784769*^9, 3.83182686204469*^9, 
   3.8318269065533023`*^9, 3.835079935637139*^9, {3.835081607612887*^9, 
   3.8350816404370384`*^9}, 3.8350863381082582`*^9, 3.835086379680797*^9, 
   3.8350864231379523`*^9, {3.835086464169839*^9, 3.8350864711704054`*^9}, 
   3.8350875837138615`*^9, {3.835090375014221*^9, 3.835090398780154*^9}, 
   3.835090862490082*^9, {3.8350909152432146`*^9, 3.83509093618904*^9}, 
   3.8350929025915813`*^9, 3.835156223601283*^9, 3.8351724947653894`*^9, 
   3.835172820882511*^9, 3.8354399082008395`*^9, {3.835440034691969*^9, 
   3.8354400627118063`*^9}, 3.835440101635483*^9, {3.8354401374351516`*^9, 
   3.8354402603114524`*^9}, 3.8354404279538574`*^9, 3.835440510624388*^9, 
   3.8354405794657774`*^9, {3.835440635204979*^9, 3.8354406965135155`*^9}, 
   3.8354407577069855`*^9, 3.8354409464849715`*^9, 3.8354410922032986`*^9, 
   3.8354412890997887`*^9, 3.835441451709899*^9, 3.8354415812408075`*^9, {
   3.835443082203643*^9, 3.8354431037096877`*^9}, {3.835444142281461*^9, 
   3.8354441605103807`*^9}, 3.835444561353619*^9, 3.8354445970903435`*^9, {
   3.8354446292294693`*^9, 3.835444641902873*^9}, 3.8354450107781563`*^9, 
   3.8356877931497364`*^9, 3.835688333087109*^9, 3.8357002743202915`*^9, 
   3.835700637311282*^9, 3.835862239647647*^9, {3.83586354111295*^9, 
   3.835863552568308*^9}, 3.8358654425378*^9, 3.8358656187697654`*^9, 
   3.8358784022651963`*^9, 3.836293154873371*^9, 3.8442508275264654`*^9, 
   3.8442508713052473`*^9, 3.8442518475402384`*^9, 3.844251917032628*^9}],

Cell[BoxData["\<\"Slope at equilibrium\"\>"], "Output",
 CellChangeTimes->{
  3.7970656025211124`*^9, {3.7970656343229246`*^9, 3.797065673103066*^9}, {
   3.7970661815880156`*^9, 3.797066190671982*^9}, {3.79706800338307*^9, 
   3.7970680156719646`*^9}, {3.7970681355915203`*^9, 
   3.7970681410784297`*^9}, {3.797068346278157*^9, 3.797068368088623*^9}, {
   3.7970684043937645`*^9, 3.7970684169245462`*^9}, {3.797068461396916*^9, 
   3.7970684744072485`*^9}, 3.7970685324867306`*^9, {3.7970685857487736`*^9, 
   3.7970686704310336`*^9}, 3.797069620202238*^9, {3.797069658451832*^9, 
   3.7970696790963545`*^9}, 3.7970697293751817`*^9, 3.7970698694129663`*^9, {
   3.7970699000846434`*^9, 3.797069929622281*^9}, {3.797069971998213*^9, 
   3.7970699826147676`*^9}, 3.7970706935224504`*^9, {3.7970792679772644`*^9, 
   3.797079280605877*^9}, 3.7970795447503195`*^9, 3.797653495955634*^9, 
   3.83153429184938*^9, 3.831534374615932*^9, 3.831534605278739*^9, {
   3.8315347900019355`*^9, 3.831534885109293*^9}, 3.8315353593156605`*^9, 
   3.831538079725834*^9, 3.8317866221421976`*^9, {3.8317867205411882`*^9, 
   3.83178672942072*^9}, 3.831786804658544*^9, {3.831786862428352*^9, 
   3.8317868704011083`*^9}, 3.831787486573888*^9, 3.831787547955308*^9, 
   3.8317876083825865`*^9, {3.8317878747891006`*^9, 3.83178789041713*^9}, 
   3.831788653312625*^9, 3.8317887307121563`*^9, 3.831799830437908*^9, 
   3.831799878943305*^9, 3.831826804784769*^9, 3.83182686204469*^9, 
   3.8318269065533023`*^9, 3.835079935637139*^9, {3.835081607612887*^9, 
   3.8350816404370384`*^9}, 3.8350863381082582`*^9, 3.835086379680797*^9, 
   3.8350864231379523`*^9, {3.835086464169839*^9, 3.8350864711704054`*^9}, 
   3.8350875837138615`*^9, {3.835090375014221*^9, 3.835090398780154*^9}, 
   3.835090862490082*^9, {3.8350909152432146`*^9, 3.83509093618904*^9}, 
   3.8350929025915813`*^9, 3.835156223601283*^9, 3.8351724947653894`*^9, 
   3.835172820882511*^9, 3.8354399082008395`*^9, {3.835440034691969*^9, 
   3.8354400627118063`*^9}, 3.835440101635483*^9, {3.8354401374351516`*^9, 
   3.8354402603114524`*^9}, 3.8354404279538574`*^9, 3.835440510624388*^9, 
   3.8354405794657774`*^9, {3.835440635204979*^9, 3.8354406965135155`*^9}, 
   3.8354407577069855`*^9, 3.8354409464849715`*^9, 3.8354410922032986`*^9, 
   3.8354412890997887`*^9, 3.835441451709899*^9, 3.8354415812408075`*^9, {
   3.835443082203643*^9, 3.8354431037096877`*^9}, {3.835444142281461*^9, 
   3.8354441605103807`*^9}, 3.835444561353619*^9, 3.8354445970903435`*^9, {
   3.8354446292294693`*^9, 3.835444641902873*^9}, 3.8354450107781563`*^9, 
   3.8356877931497364`*^9, 3.835688333087109*^9, 3.8357002743202915`*^9, 
   3.835700637311282*^9, 3.835862239647647*^9, {3.83586354111295*^9, 
   3.835863552568308*^9}, 3.8358654425378*^9, 3.8358656187697654`*^9, 
   3.8358784022651963`*^9, 3.836293154873371*^9, 3.8442508275264654`*^9, 
   3.8442508713052473`*^9, 3.8442518475402384`*^9, 3.844251917032628*^9}],

Cell[BoxData[
 FractionBox[
  RowBox[{
   RowBox[{
    RowBox[{"-", "2"}], " ", "s"}], "+", 
   RowBox[{"3", " ", "sb"}]}], 
  RowBox[{
   RowBox[{"-", "8"}], "+", 
   RowBox[{"2", " ", "s"}], "+", "sb"}]]], "Output",
 CellChangeTimes->{
  3.7970656025211124`*^9, {3.7970656343229246`*^9, 3.797065673103066*^9}, {
   3.7970661815880156`*^9, 3.797066190671982*^9}, {3.79706800338307*^9, 
   3.7970680156719646`*^9}, {3.7970681355915203`*^9, 
   3.7970681410784297`*^9}, {3.797068346278157*^9, 3.797068368088623*^9}, {
   3.7970684043937645`*^9, 3.7970684169245462`*^9}, {3.797068461396916*^9, 
   3.7970684744072485`*^9}, 3.7970685324867306`*^9, {3.7970685857487736`*^9, 
   3.7970686704310336`*^9}, 3.797069620202238*^9, {3.797069658451832*^9, 
   3.7970696790963545`*^9}, 3.7970697293751817`*^9, 3.7970698694129663`*^9, {
   3.7970699000846434`*^9, 3.797069929622281*^9}, {3.797069971998213*^9, 
   3.7970699826147676`*^9}, 3.7970706935224504`*^9, {3.7970792679772644`*^9, 
   3.797079280605877*^9}, 3.7970795447503195`*^9, 3.797653495955634*^9, 
   3.83153429184938*^9, 3.831534374615932*^9, 3.831534605278739*^9, {
   3.8315347900019355`*^9, 3.831534885109293*^9}, 3.8315353593156605`*^9, 
   3.831538079725834*^9, 3.8317866221421976`*^9, {3.8317867205411882`*^9, 
   3.83178672942072*^9}, 3.831786804658544*^9, {3.831786862428352*^9, 
   3.8317868704011083`*^9}, 3.831787486573888*^9, 3.831787547955308*^9, 
   3.8317876083825865`*^9, {3.8317878747891006`*^9, 3.83178789041713*^9}, 
   3.831788653312625*^9, 3.8317887307121563`*^9, 3.831799830437908*^9, 
   3.831799878943305*^9, 3.831826804784769*^9, 3.83182686204469*^9, 
   3.8318269065533023`*^9, 3.835079935637139*^9, {3.835081607612887*^9, 
   3.8350816404370384`*^9}, 3.8350863381082582`*^9, 3.835086379680797*^9, 
   3.8350864231379523`*^9, {3.835086464169839*^9, 3.8350864711704054`*^9}, 
   3.8350875837138615`*^9, {3.835090375014221*^9, 3.835090398780154*^9}, 
   3.835090862490082*^9, {3.8350909152432146`*^9, 3.83509093618904*^9}, 
   3.8350929025915813`*^9, 3.835156223601283*^9, 3.8351724947653894`*^9, 
   3.835172820882511*^9, 3.8354399082008395`*^9, {3.835440034691969*^9, 
   3.8354400627118063`*^9}, 3.835440101635483*^9, {3.8354401374351516`*^9, 
   3.8354402603114524`*^9}, 3.8354404279538574`*^9, 3.835440510624388*^9, 
   3.8354405794657774`*^9, {3.835440635204979*^9, 3.8354406965135155`*^9}, 
   3.8354407577069855`*^9, 3.8354409464849715`*^9, 3.8354410922032986`*^9, 
   3.8354412890997887`*^9, 3.835441451709899*^9, 3.8354415812408075`*^9, {
   3.835443082203643*^9, 3.8354431037096877`*^9}, {3.835444142281461*^9, 
   3.8354441605103807`*^9}, 3.835444561353619*^9, 3.8354445970903435`*^9, {
   3.8354446292294693`*^9, 3.835444641902873*^9}, 3.8354450107781563`*^9, 
   3.8356877931497364`*^9, 3.835688333087109*^9, 3.8357002743202915`*^9, 
   3.835700637311282*^9, 3.835862239647647*^9, {3.83586354111295*^9, 
   3.835863552568308*^9}, 3.8358654425378*^9, 3.8358656187697654`*^9, 
   3.8358784022651963`*^9, 3.836293154873371*^9, 3.8442508275264654`*^9, 
   3.8442508713052473`*^9, 3.8442518475402384`*^9, 3.844251917063938*^9}],

Cell[BoxData["\<\"Parameters values such that slope = -2, leading to \
fluctuations\"\>"], "Output",
 CellChangeTimes->{
  3.7970656025211124`*^9, {3.7970656343229246`*^9, 3.797065673103066*^9}, {
   3.7970661815880156`*^9, 3.797066190671982*^9}, {3.79706800338307*^9, 
   3.7970680156719646`*^9}, {3.7970681355915203`*^9, 
   3.7970681410784297`*^9}, {3.797068346278157*^9, 3.797068368088623*^9}, {
   3.7970684043937645`*^9, 3.7970684169245462`*^9}, {3.797068461396916*^9, 
   3.7970684744072485`*^9}, 3.7970685324867306`*^9, {3.7970685857487736`*^9, 
   3.7970686704310336`*^9}, 3.797069620202238*^9, {3.797069658451832*^9, 
   3.7970696790963545`*^9}, 3.7970697293751817`*^9, 3.7970698694129663`*^9, {
   3.7970699000846434`*^9, 3.797069929622281*^9}, {3.797069971998213*^9, 
   3.7970699826147676`*^9}, 3.7970706935224504`*^9, {3.7970792679772644`*^9, 
   3.797079280605877*^9}, 3.7970795447503195`*^9, 3.797653495955634*^9, 
   3.83153429184938*^9, 3.831534374615932*^9, 3.831534605278739*^9, {
   3.8315347900019355`*^9, 3.831534885109293*^9}, 3.8315353593156605`*^9, 
   3.831538079725834*^9, 3.8317866221421976`*^9, {3.8317867205411882`*^9, 
   3.83178672942072*^9}, 3.831786804658544*^9, {3.831786862428352*^9, 
   3.8317868704011083`*^9}, 3.831787486573888*^9, 3.831787547955308*^9, 
   3.8317876083825865`*^9, {3.8317878747891006`*^9, 3.83178789041713*^9}, 
   3.831788653312625*^9, 3.8317887307121563`*^9, 3.831799830437908*^9, 
   3.831799878943305*^9, 3.831826804784769*^9, 3.83182686204469*^9, 
   3.8318269065533023`*^9, 3.835079935637139*^9, {3.835081607612887*^9, 
   3.8350816404370384`*^9}, 3.8350863381082582`*^9, 3.835086379680797*^9, 
   3.8350864231379523`*^9, {3.835086464169839*^9, 3.8350864711704054`*^9}, 
   3.8350875837138615`*^9, {3.835090375014221*^9, 3.835090398780154*^9}, 
   3.835090862490082*^9, {3.8350909152432146`*^9, 3.83509093618904*^9}, 
   3.8350929025915813`*^9, 3.835156223601283*^9, 3.8351724947653894`*^9, 
   3.835172820882511*^9, 3.8354399082008395`*^9, {3.835440034691969*^9, 
   3.8354400627118063`*^9}, 3.835440101635483*^9, {3.8354401374351516`*^9, 
   3.8354402603114524`*^9}, 3.8354404279538574`*^9, 3.835440510624388*^9, 
   3.8354405794657774`*^9, {3.835440635204979*^9, 3.8354406965135155`*^9}, 
   3.8354407577069855`*^9, 3.8354409464849715`*^9, 3.8354410922032986`*^9, 
   3.8354412890997887`*^9, 3.835441451709899*^9, 3.8354415812408075`*^9, {
   3.835443082203643*^9, 3.8354431037096877`*^9}, {3.835444142281461*^9, 
   3.8354441605103807`*^9}, 3.835444561353619*^9, 3.8354445970903435`*^9, {
   3.8354446292294693`*^9, 3.835444641902873*^9}, 3.8354450107781563`*^9, 
   3.8356877931497364`*^9, 3.835688333087109*^9, 3.8357002743202915`*^9, 
   3.835700637311282*^9, 3.835862239647647*^9, {3.83586354111295*^9, 
   3.835863552568308*^9}, 3.8358654425378*^9, 3.8358656187697654`*^9, 
   3.8358784022651963`*^9, 3.836293154873371*^9, 3.8442508275264654`*^9, 
   3.8442508713052473`*^9, 3.8442518475402384`*^9, 3.844251917063938*^9}],

Cell[BoxData[
 RowBox[{"{", 
  RowBox[{"{", 
   RowBox[{"s", "\[Rule]", 
    RowBox[{
     FractionBox["1", "2"], " ", 
     RowBox[{"(", 
      RowBox[{"16", "-", 
       RowBox[{"5", " ", "sb"}]}], ")"}]}]}], "}"}], "}"}]], "Output",
 CellChangeTimes->{
  3.7970656025211124`*^9, {3.7970656343229246`*^9, 3.797065673103066*^9}, {
   3.7970661815880156`*^9, 3.797066190671982*^9}, {3.79706800338307*^9, 
   3.7970680156719646`*^9}, {3.7970681355915203`*^9, 
   3.7970681410784297`*^9}, {3.797068346278157*^9, 3.797068368088623*^9}, {
   3.7970684043937645`*^9, 3.7970684169245462`*^9}, {3.797068461396916*^9, 
   3.7970684744072485`*^9}, 3.7970685324867306`*^9, {3.7970685857487736`*^9, 
   3.7970686704310336`*^9}, 3.797069620202238*^9, {3.797069658451832*^9, 
   3.7970696790963545`*^9}, 3.7970697293751817`*^9, 3.7970698694129663`*^9, {
   3.7970699000846434`*^9, 3.797069929622281*^9}, {3.797069971998213*^9, 
   3.7970699826147676`*^9}, 3.7970706935224504`*^9, {3.7970792679772644`*^9, 
   3.797079280605877*^9}, 3.7970795447503195`*^9, 3.797653495955634*^9, 
   3.83153429184938*^9, 3.831534374615932*^9, 3.831534605278739*^9, {
   3.8315347900019355`*^9, 3.831534885109293*^9}, 3.8315353593156605`*^9, 
   3.831538079725834*^9, 3.8317866221421976`*^9, {3.8317867205411882`*^9, 
   3.83178672942072*^9}, 3.831786804658544*^9, {3.831786862428352*^9, 
   3.8317868704011083`*^9}, 3.831787486573888*^9, 3.831787547955308*^9, 
   3.8317876083825865`*^9, {3.8317878747891006`*^9, 3.83178789041713*^9}, 
   3.831788653312625*^9, 3.8317887307121563`*^9, 3.831799830437908*^9, 
   3.831799878943305*^9, 3.831826804784769*^9, 3.83182686204469*^9, 
   3.8318269065533023`*^9, 3.835079935637139*^9, {3.835081607612887*^9, 
   3.8350816404370384`*^9}, 3.8350863381082582`*^9, 3.835086379680797*^9, 
   3.8350864231379523`*^9, {3.835086464169839*^9, 3.8350864711704054`*^9}, 
   3.8350875837138615`*^9, {3.835090375014221*^9, 3.835090398780154*^9}, 
   3.835090862490082*^9, {3.8350909152432146`*^9, 3.83509093618904*^9}, 
   3.8350929025915813`*^9, 3.835156223601283*^9, 3.8351724947653894`*^9, 
   3.835172820882511*^9, 3.8354399082008395`*^9, {3.835440034691969*^9, 
   3.8354400627118063`*^9}, 3.835440101635483*^9, {3.8354401374351516`*^9, 
   3.8354402603114524`*^9}, 3.8354404279538574`*^9, 3.835440510624388*^9, 
   3.8354405794657774`*^9, {3.835440635204979*^9, 3.8354406965135155`*^9}, 
   3.8354407577069855`*^9, 3.8354409464849715`*^9, 3.8354410922032986`*^9, 
   3.8354412890997887`*^9, 3.835441451709899*^9, 3.8354415812408075`*^9, {
   3.835443082203643*^9, 3.8354431037096877`*^9}, {3.835444142281461*^9, 
   3.8354441605103807`*^9}, 3.835444561353619*^9, 3.8354445970903435`*^9, {
   3.8354446292294693`*^9, 3.835444641902873*^9}, 3.8354450107781563`*^9, 
   3.8356877931497364`*^9, 3.835688333087109*^9, 3.8357002743202915`*^9, 
   3.835700637311282*^9, 3.835862239647647*^9, {3.83586354111295*^9, 
   3.835863552568308*^9}, 3.8358654425378*^9, 3.8358656187697654`*^9, 
   3.8358784022651963`*^9, 3.836293154873371*^9, 3.8442508275264654`*^9, 
   3.8442508713052473`*^9, 3.8442518475402384`*^9, 3.8442519170795574`*^9}],

Cell[BoxData["\<\"Values of frequency fluctuations past that threshold\"\>"], \
"Output",
 CellChangeTimes->{
  3.7970656025211124`*^9, {3.7970656343229246`*^9, 3.797065673103066*^9}, {
   3.7970661815880156`*^9, 3.797066190671982*^9}, {3.79706800338307*^9, 
   3.7970680156719646`*^9}, {3.7970681355915203`*^9, 
   3.7970681410784297`*^9}, {3.797068346278157*^9, 3.797068368088623*^9}, {
   3.7970684043937645`*^9, 3.7970684169245462`*^9}, {3.797068461396916*^9, 
   3.7970684744072485`*^9}, 3.7970685324867306`*^9, {3.7970685857487736`*^9, 
   3.7970686704310336`*^9}, 3.797069620202238*^9, {3.797069658451832*^9, 
   3.7970696790963545`*^9}, 3.7970697293751817`*^9, 3.7970698694129663`*^9, {
   3.7970699000846434`*^9, 3.797069929622281*^9}, {3.797069971998213*^9, 
   3.7970699826147676`*^9}, 3.7970706935224504`*^9, {3.7970792679772644`*^9, 
   3.797079280605877*^9}, 3.7970795447503195`*^9, 3.797653495955634*^9, 
   3.83153429184938*^9, 3.831534374615932*^9, 3.831534605278739*^9, {
   3.8315347900019355`*^9, 3.831534885109293*^9}, 3.8315353593156605`*^9, 
   3.831538079725834*^9, 3.8317866221421976`*^9, {3.8317867205411882`*^9, 
   3.83178672942072*^9}, 3.831786804658544*^9, {3.831786862428352*^9, 
   3.8317868704011083`*^9}, 3.831787486573888*^9, 3.831787547955308*^9, 
   3.8317876083825865`*^9, {3.8317878747891006`*^9, 3.83178789041713*^9}, 
   3.831788653312625*^9, 3.8317887307121563`*^9, 3.831799830437908*^9, 
   3.831799878943305*^9, 3.831826804784769*^9, 3.83182686204469*^9, 
   3.8318269065533023`*^9, 3.835079935637139*^9, {3.835081607612887*^9, 
   3.8350816404370384`*^9}, 3.8350863381082582`*^9, 3.835086379680797*^9, 
   3.8350864231379523`*^9, {3.835086464169839*^9, 3.8350864711704054`*^9}, 
   3.8350875837138615`*^9, {3.835090375014221*^9, 3.835090398780154*^9}, 
   3.835090862490082*^9, {3.8350909152432146`*^9, 3.83509093618904*^9}, 
   3.8350929025915813`*^9, 3.835156223601283*^9, 3.8351724947653894`*^9, 
   3.835172820882511*^9, 3.8354399082008395`*^9, {3.835440034691969*^9, 
   3.8354400627118063`*^9}, 3.835440101635483*^9, {3.8354401374351516`*^9, 
   3.8354402603114524`*^9}, 3.8354404279538574`*^9, 3.835440510624388*^9, 
   3.8354405794657774`*^9, {3.835440635204979*^9, 3.8354406965135155`*^9}, 
   3.8354407577069855`*^9, 3.8354409464849715`*^9, 3.8354410922032986`*^9, 
   3.8354412890997887`*^9, 3.835441451709899*^9, 3.8354415812408075`*^9, {
   3.835443082203643*^9, 3.8354431037096877`*^9}, {3.835444142281461*^9, 
   3.8354441605103807`*^9}, 3.835444561353619*^9, 3.8354445970903435`*^9, {
   3.8354446292294693`*^9, 3.835444641902873*^9}, 3.8354450107781563`*^9, 
   3.8356877931497364`*^9, 3.835688333087109*^9, 3.8357002743202915`*^9, 
   3.835700637311282*^9, 3.835862239647647*^9, {3.83586354111295*^9, 
   3.835863552568308*^9}, 3.8358654425378*^9, 3.8358656187697654`*^9, 
   3.8358784022651963`*^9, 3.836293154873371*^9, 3.8442508275264654`*^9, 
   3.8442508713052473`*^9, 3.8442518475402384`*^9, 3.8442519170795574`*^9}],

Cell[BoxData[
 RowBox[{"{", 
  RowBox[{
   RowBox[{
    FractionBox["1", "2"], " ", 
    RowBox[{"(", 
     RowBox[{"1", "-", 
      SqrtBox[
       RowBox[{"1", "-", 
        FractionBox[
         RowBox[{"4", " ", 
          RowBox[{"(", 
           RowBox[{
            RowBox[{"-", "sb"}], "-", 
            SqrtBox[
             RowBox[{
              RowBox[{"2", " ", "s"}], "-", 
              RowBox[{"3", " ", "sb"}], "+", 
              SuperscriptBox["sb", "2"]}]]}], ")"}]}], 
         RowBox[{
          RowBox[{"2", " ", "s"}], "-", 
          RowBox[{"3", " ", "sb"}]}]]}]]}], ")"}]}], ",", 
   RowBox[{
    FractionBox["1", "2"], " ", 
    RowBox[{"(", 
     RowBox[{"1", "+", 
      SqrtBox[
       RowBox[{"1", "-", 
        FractionBox[
         RowBox[{"4", " ", 
          RowBox[{"(", 
           RowBox[{
            RowBox[{"-", "sb"}], "-", 
            SqrtBox[
             RowBox[{
              RowBox[{"2", " ", "s"}], "-", 
              RowBox[{"3", " ", "sb"}], "+", 
              SuperscriptBox["sb", "2"]}]]}], ")"}]}], 
         RowBox[{
          RowBox[{"2", " ", "s"}], "-", 
          RowBox[{"3", " ", "sb"}]}]]}]]}], ")"}]}], ",", 
   RowBox[{
    FractionBox["1", "2"], " ", 
    RowBox[{"(", 
     RowBox[{"1", "-", 
      SqrtBox[
       RowBox[{"1", "-", 
        FractionBox[
         RowBox[{"4", " ", 
          RowBox[{"(", 
           RowBox[{
            RowBox[{"-", "sb"}], "+", 
            SqrtBox[
             RowBox[{
              RowBox[{"2", " ", "s"}], "-", 
              RowBox[{"3", " ", "sb"}], "+", 
              SuperscriptBox["sb", "2"]}]]}], ")"}]}], 
         RowBox[{
          RowBox[{"2", " ", "s"}], "-", 
          RowBox[{"3", " ", "sb"}]}]]}]]}], ")"}]}], ",", 
   RowBox[{
    FractionBox["1", "2"], " ", 
    RowBox[{"(", 
     RowBox[{"1", "+", 
      SqrtBox[
       RowBox[{"1", "-", 
        FractionBox[
         RowBox[{"4", " ", 
          RowBox[{"(", 
           RowBox[{
            RowBox[{"-", "sb"}], "+", 
            SqrtBox[
             RowBox[{
              RowBox[{"2", " ", "s"}], "-", 
              RowBox[{"3", " ", "sb"}], "+", 
              SuperscriptBox["sb", "2"]}]]}], ")"}]}], 
         RowBox[{
          RowBox[{"2", " ", "s"}], "-", 
          RowBox[{"3", " ", "sb"}]}]]}]]}], ")"}]}]}], "}"}]], "Output",
 CellChangeTimes->{
  3.7970656025211124`*^9, {3.7970656343229246`*^9, 3.797065673103066*^9}, {
   3.7970661815880156`*^9, 3.797066190671982*^9}, {3.79706800338307*^9, 
   3.7970680156719646`*^9}, {3.7970681355915203`*^9, 
   3.7970681410784297`*^9}, {3.797068346278157*^9, 3.797068368088623*^9}, {
   3.7970684043937645`*^9, 3.7970684169245462`*^9}, {3.797068461396916*^9, 
   3.7970684744072485`*^9}, 3.7970685324867306`*^9, {3.7970685857487736`*^9, 
   3.7970686704310336`*^9}, 3.797069620202238*^9, {3.797069658451832*^9, 
   3.7970696790963545`*^9}, 3.7970697293751817`*^9, 3.7970698694129663`*^9, {
   3.7970699000846434`*^9, 3.797069929622281*^9}, {3.797069971998213*^9, 
   3.7970699826147676`*^9}, 3.7970706935224504`*^9, {3.7970792679772644`*^9, 
   3.797079280605877*^9}, 3.7970795447503195`*^9, 3.797653495955634*^9, 
   3.83153429184938*^9, 3.831534374615932*^9, 3.831534605278739*^9, {
   3.8315347900019355`*^9, 3.831534885109293*^9}, 3.8315353593156605`*^9, 
   3.831538079725834*^9, 3.8317866221421976`*^9, {3.8317867205411882`*^9, 
   3.83178672942072*^9}, 3.831786804658544*^9, {3.831786862428352*^9, 
   3.8317868704011083`*^9}, 3.831787486573888*^9, 3.831787547955308*^9, 
   3.8317876083825865`*^9, {3.8317878747891006`*^9, 3.83178789041713*^9}, 
   3.831788653312625*^9, 3.8317887307121563`*^9, 3.831799830437908*^9, 
   3.831799878943305*^9, 3.831826804784769*^9, 3.83182686204469*^9, 
   3.8318269065533023`*^9, 3.835079935637139*^9, {3.835081607612887*^9, 
   3.8350816404370384`*^9}, 3.8350863381082582`*^9, 3.835086379680797*^9, 
   3.8350864231379523`*^9, {3.835086464169839*^9, 3.8350864711704054`*^9}, 
   3.8350875837138615`*^9, {3.835090375014221*^9, 3.835090398780154*^9}, 
   3.835090862490082*^9, {3.8350909152432146`*^9, 3.83509093618904*^9}, 
   3.8350929025915813`*^9, 3.835156223601283*^9, 3.8351724947653894`*^9, 
   3.835172820882511*^9, 3.8354399082008395`*^9, {3.835440034691969*^9, 
   3.8354400627118063`*^9}, 3.835440101635483*^9, {3.8354401374351516`*^9, 
   3.8354402603114524`*^9}, 3.8354404279538574`*^9, 3.835440510624388*^9, 
   3.8354405794657774`*^9, {3.835440635204979*^9, 3.8354406965135155`*^9}, 
   3.8354407577069855`*^9, 3.8354409464849715`*^9, 3.8354410922032986`*^9, 
   3.8354412890997887`*^9, 3.835441451709899*^9, 3.8354415812408075`*^9, {
   3.835443082203643*^9, 3.8354431037096877`*^9}, {3.835444142281461*^9, 
   3.8354441605103807`*^9}, 3.835444561353619*^9, 3.8354445970903435`*^9, {
   3.8354446292294693`*^9, 3.835444641902873*^9}, 3.8354450107781563`*^9, 
   3.8356877931497364`*^9, 3.835688333087109*^9, 3.8357002743202915`*^9, 
   3.835700637311282*^9, 3.835862239647647*^9, {3.83586354111295*^9, 
   3.835863552568308*^9}, 3.8358654425378*^9, 3.8358656187697654`*^9, 
   3.8358784022651963`*^9, 3.836293154873371*^9, 3.8442508275264654`*^9, 
   3.8442508713052473`*^9, 3.8442518475402384`*^9, 3.8442519170951834`*^9}],

Cell[BoxData["\<\"related changes in frequency\"\>"], "Output",
 CellChangeTimes->{
  3.7970656025211124`*^9, {3.7970656343229246`*^9, 3.797065673103066*^9}, {
   3.7970661815880156`*^9, 3.797066190671982*^9}, {3.79706800338307*^9, 
   3.7970680156719646`*^9}, {3.7970681355915203`*^9, 
   3.7970681410784297`*^9}, {3.797068346278157*^9, 3.797068368088623*^9}, {
   3.7970684043937645`*^9, 3.7970684169245462`*^9}, {3.797068461396916*^9, 
   3.7970684744072485`*^9}, 3.7970685324867306`*^9, {3.7970685857487736`*^9, 
   3.7970686704310336`*^9}, 3.797069620202238*^9, {3.797069658451832*^9, 
   3.7970696790963545`*^9}, 3.7970697293751817`*^9, 3.7970698694129663`*^9, {
   3.7970699000846434`*^9, 3.797069929622281*^9}, {3.797069971998213*^9, 
   3.7970699826147676`*^9}, 3.7970706935224504`*^9, {3.7970792679772644`*^9, 
   3.797079280605877*^9}, 3.7970795447503195`*^9, 3.797653495955634*^9, 
   3.83153429184938*^9, 3.831534374615932*^9, 3.831534605278739*^9, {
   3.8315347900019355`*^9, 3.831534885109293*^9}, 3.8315353593156605`*^9, 
   3.831538079725834*^9, 3.8317866221421976`*^9, {3.8317867205411882`*^9, 
   3.83178672942072*^9}, 3.831786804658544*^9, {3.831786862428352*^9, 
   3.8317868704011083`*^9}, 3.831787486573888*^9, 3.831787547955308*^9, 
   3.8317876083825865`*^9, {3.8317878747891006`*^9, 3.83178789041713*^9}, 
   3.831788653312625*^9, 3.8317887307121563`*^9, 3.831799830437908*^9, 
   3.831799878943305*^9, 3.831826804784769*^9, 3.83182686204469*^9, 
   3.8318269065533023`*^9, 3.835079935637139*^9, {3.835081607612887*^9, 
   3.8350816404370384`*^9}, 3.8350863381082582`*^9, 3.835086379680797*^9, 
   3.8350864231379523`*^9, {3.835086464169839*^9, 3.8350864711704054`*^9}, 
   3.8350875837138615`*^9, {3.835090375014221*^9, 3.835090398780154*^9}, 
   3.835090862490082*^9, {3.8350909152432146`*^9, 3.83509093618904*^9}, 
   3.8350929025915813`*^9, 3.835156223601283*^9, 3.8351724947653894`*^9, 
   3.835172820882511*^9, 3.8354399082008395`*^9, {3.835440034691969*^9, 
   3.8354400627118063`*^9}, 3.835440101635483*^9, {3.8354401374351516`*^9, 
   3.8354402603114524`*^9}, 3.8354404279538574`*^9, 3.835440510624388*^9, 
   3.8354405794657774`*^9, {3.835440635204979*^9, 3.8354406965135155`*^9}, 
   3.8354407577069855`*^9, 3.8354409464849715`*^9, 3.8354410922032986`*^9, 
   3.8354412890997887`*^9, 3.835441451709899*^9, 3.8354415812408075`*^9, {
   3.835443082203643*^9, 3.8354431037096877`*^9}, {3.835444142281461*^9, 
   3.8354441605103807`*^9}, 3.835444561353619*^9, 3.8354445970903435`*^9, {
   3.8354446292294693`*^9, 3.835444641902873*^9}, 3.8354450107781563`*^9, 
   3.8356877931497364`*^9, 3.835688333087109*^9, 3.8357002743202915`*^9, 
   3.835700637311282*^9, 3.835862239647647*^9, {3.83586354111295*^9, 
   3.835863552568308*^9}, 3.8358654425378*^9, 3.8358656187697654`*^9, 
   3.8358784022651963`*^9, 3.836293154873371*^9, 3.8442508275264654`*^9, 
   3.8442508713052473`*^9, 3.8442518475402384`*^9, 3.8442519170951834`*^9}],

Cell[BoxData[
 RowBox[{"{", 
  RowBox[{
   SqrtBox[
    FractionBox[
     RowBox[{
      RowBox[{"2", " ", "s"}], "+", "sb", "+", 
      RowBox[{"4", " ", 
       SqrtBox[
        RowBox[{
         RowBox[{"2", " ", "s"}], "+", 
         RowBox[{
          RowBox[{"(", 
           RowBox[{
            RowBox[{"-", "3"}], "+", "sb"}], ")"}], " ", "sb"}]}]]}]}], 
     RowBox[{
      RowBox[{"2", " ", "s"}], "-", 
      RowBox[{"3", " ", "sb"}]}]]], ",", 
   RowBox[{"-", 
    SqrtBox[
     FractionBox[
      RowBox[{
       RowBox[{"2", " ", "s"}], "+", "sb", "+", 
       RowBox[{"4", " ", 
        SqrtBox[
         RowBox[{
          RowBox[{"2", " ", "s"}], "+", 
          RowBox[{
           RowBox[{"(", 
            RowBox[{
             RowBox[{"-", "3"}], "+", "sb"}], ")"}], " ", "sb"}]}]]}]}], 
      RowBox[{
       RowBox[{"2", " ", "s"}], "-", 
       RowBox[{"3", " ", "sb"}]}]]]}], ",", 
   SqrtBox[
    FractionBox[
     RowBox[{
      RowBox[{"2", " ", "s"}], "+", "sb", "-", 
      RowBox[{"4", " ", 
       SqrtBox[
        RowBox[{
         RowBox[{"2", " ", "s"}], "+", 
         RowBox[{
          RowBox[{"(", 
           RowBox[{
            RowBox[{"-", "3"}], "+", "sb"}], ")"}], " ", "sb"}]}]]}]}], 
     RowBox[{
      RowBox[{"2", " ", "s"}], "-", 
      RowBox[{"3", " ", "sb"}]}]]], ",", 
   RowBox[{"-", 
    SqrtBox[
     FractionBox[
      RowBox[{
       RowBox[{"2", " ", "s"}], "+", "sb", "-", 
       RowBox[{"4", " ", 
        SqrtBox[
         RowBox[{
          RowBox[{"2", " ", "s"}], "+", 
          RowBox[{
           RowBox[{"(", 
            RowBox[{
             RowBox[{"-", "3"}], "+", "sb"}], ")"}], " ", "sb"}]}]]}]}], 
      RowBox[{
       RowBox[{"2", " ", "s"}], "-", 
       RowBox[{"3", " ", "sb"}]}]]]}]}], "}"}]], "Output",
 CellChangeTimes->{
  3.7970656025211124`*^9, {3.7970656343229246`*^9, 3.797065673103066*^9}, {
   3.7970661815880156`*^9, 3.797066190671982*^9}, {3.79706800338307*^9, 
   3.7970680156719646`*^9}, {3.7970681355915203`*^9, 
   3.7970681410784297`*^9}, {3.797068346278157*^9, 3.797068368088623*^9}, {
   3.7970684043937645`*^9, 3.7970684169245462`*^9}, {3.797068461396916*^9, 
   3.7970684744072485`*^9}, 3.7970685324867306`*^9, {3.7970685857487736`*^9, 
   3.7970686704310336`*^9}, 3.797069620202238*^9, {3.797069658451832*^9, 
   3.7970696790963545`*^9}, 3.7970697293751817`*^9, 3.7970698694129663`*^9, {
   3.7970699000846434`*^9, 3.797069929622281*^9}, {3.797069971998213*^9, 
   3.7970699826147676`*^9}, 3.7970706935224504`*^9, {3.7970792679772644`*^9, 
   3.797079280605877*^9}, 3.7970795447503195`*^9, 3.797653495955634*^9, 
   3.83153429184938*^9, 3.831534374615932*^9, 3.831534605278739*^9, {
   3.8315347900019355`*^9, 3.831534885109293*^9}, 3.8315353593156605`*^9, 
   3.831538079725834*^9, 3.8317866221421976`*^9, {3.8317867205411882`*^9, 
   3.83178672942072*^9}, 3.831786804658544*^9, {3.831786862428352*^9, 
   3.8317868704011083`*^9}, 3.831787486573888*^9, 3.831787547955308*^9, 
   3.8317876083825865`*^9, {3.8317878747891006`*^9, 3.83178789041713*^9}, 
   3.831788653312625*^9, 3.8317887307121563`*^9, 3.831799830437908*^9, 
   3.831799878943305*^9, 3.831826804784769*^9, 3.83182686204469*^9, 
   3.8318269065533023`*^9, 3.835079935637139*^9, {3.835081607612887*^9, 
   3.8350816404370384`*^9}, 3.8350863381082582`*^9, 3.835086379680797*^9, 
   3.8350864231379523`*^9, {3.835086464169839*^9, 3.8350864711704054`*^9}, 
   3.8350875837138615`*^9, {3.835090375014221*^9, 3.835090398780154*^9}, 
   3.835090862490082*^9, {3.8350909152432146`*^9, 3.83509093618904*^9}, 
   3.8350929025915813`*^9, 3.835156223601283*^9, 3.8351724947653894`*^9, 
   3.835172820882511*^9, 3.8354399082008395`*^9, {3.835440034691969*^9, 
   3.8354400627118063`*^9}, 3.835440101635483*^9, {3.8354401374351516`*^9, 
   3.8354402603114524`*^9}, 3.8354404279538574`*^9, 3.835440510624388*^9, 
   3.8354405794657774`*^9, {3.835440635204979*^9, 3.8354406965135155`*^9}, 
   3.8354407577069855`*^9, 3.8354409464849715`*^9, 3.8354410922032986`*^9, 
   3.8354412890997887`*^9, 3.835441451709899*^9, 3.8354415812408075`*^9, {
   3.835443082203643*^9, 3.8354431037096877`*^9}, {3.835444142281461*^9, 
   3.8354441605103807`*^9}, 3.835444561353619*^9, 3.8354445970903435`*^9, {
   3.8354446292294693`*^9, 3.835444641902873*^9}, 3.8354450107781563`*^9, 
   3.8356877931497364`*^9, 3.835688333087109*^9, 3.8357002743202915`*^9, 
   3.835700637311282*^9, 3.835862239647647*^9, {3.83586354111295*^9, 
   3.835863552568308*^9}, 3.8358654425378*^9, 3.8358656187697654`*^9, 
   3.8358784022651963`*^9, 3.836293154873371*^9, 3.8442508275264654`*^9, 
   3.8442508713052473`*^9, 3.8442518475402384`*^9, 3.844251919181114*^9}]
}, Open  ]],

Cell[CellGroupData[{

Cell[BoxData[{"\"\<With parameter value used by Rice, slope at equilibrium \
=\>\"", "\[IndentingNewLine]", 
 RowBox[{"EqSlope", "/.", 
  RowBox[{
  "sb", "\[Rule]", 
   "3"}]}], "\[IndentingNewLine]", "\"\<which equals -2 when \>\"", "\
\[IndentingNewLine]", 
 RowBox[{
  RowBox[{"Solve", "[", 
   RowBox[{
    RowBox[{"%%", "\[Equal]", 
     RowBox[{"-", "2"}]}], ",", "s"}], "]"}], "//", 
  "N"}], "\[IndentingNewLine]", "\"\<And when sb = s, slope at equilibrium \
=\>\"", "\[IndentingNewLine]", 
 RowBox[{"EqSlope", "/.", 
  RowBox[{
  "sb", "\[Rule]", 
   "s"}]}], "\[IndentingNewLine]", "\"\<which equals -2 when \>\"", "\
\[IndentingNewLine]", 
 RowBox[{
  RowBox[{"Solve", "[", 
   RowBox[{
    RowBox[{"%%", "\[Equal]", 
     RowBox[{"-", "2"}]}], ",", "s"}], "]"}], "//", "N"}]}], "Input"],

Cell[BoxData["\<\"With parameter value used by Rice, slope at equilibrium =\"\
\>"], "Output",
 CellChangeTimes->{3.835443086879383*^9, 3.835687794352689*^9, 
  3.8358635551469135`*^9, 3.8442508451039677`*^9, 3.8442508770864573`*^9, 
  3.844251872720636*^9, 3.844251919315884*^9}],

Cell[BoxData[
 FractionBox[
  RowBox[{"9", "-", 
   RowBox[{"2", " ", "s"}]}], 
  RowBox[{
   RowBox[{"-", "5"}], "+", 
   RowBox[{"2", " ", "s"}]}]]], "Output",
 CellChangeTimes->{3.835443086879383*^9, 3.835687794352689*^9, 
  3.8358635551469135`*^9, 3.8442508451039677`*^9, 3.8442508770864573`*^9, 
  3.844251872720636*^9, 3.8442519193315125`*^9}],

Cell[BoxData["\<\"which equals -2 when \"\>"], "Output",
 CellChangeTimes->{3.835443086879383*^9, 3.835687794352689*^9, 
  3.8358635551469135`*^9, 3.8442508451039677`*^9, 3.8442508770864573`*^9, 
  3.844251872720636*^9, 3.8442519193315125`*^9}],

Cell[BoxData[
 RowBox[{"{", 
  RowBox[{"{", 
   RowBox[{"s", "\[Rule]", "0.5`"}], "}"}], "}"}]], "Output",
 CellChangeTimes->{3.835443086879383*^9, 3.835687794352689*^9, 
  3.8358635551469135`*^9, 3.8442508451039677`*^9, 3.8442508770864573`*^9, 
  3.844251872720636*^9, 3.8442519193315125`*^9}],

Cell[BoxData["\<\"And when sb = s, slope at equilibrium =\"\>"], "Output",
 CellChangeTimes->{3.835443086879383*^9, 3.835687794352689*^9, 
  3.8358635551469135`*^9, 3.8442508451039677`*^9, 3.8442508770864573`*^9, 
  3.844251872720636*^9, 3.8442519193471336`*^9}],

Cell[BoxData[
 FractionBox["s", 
  RowBox[{
   RowBox[{"-", "8"}], "+", 
   RowBox[{"3", " ", "s"}]}]]], "Output",
 CellChangeTimes->{3.835443086879383*^9, 3.835687794352689*^9, 
  3.8358635551469135`*^9, 3.8442508451039677`*^9, 3.8442508770864573`*^9, 
  3.844251872720636*^9, 3.8442519193471336`*^9}],

Cell[BoxData["\<\"which equals -2 when \"\>"], "Output",
 CellChangeTimes->{3.835443086879383*^9, 3.835687794352689*^9, 
  3.8358635551469135`*^9, 3.8442508451039677`*^9, 3.8442508770864573`*^9, 
  3.844251872720636*^9, 3.8442519193471336`*^9}],

Cell[BoxData[
 RowBox[{"{", 
  RowBox[{"{", 
   RowBox[{"s", "\[Rule]", "2.2857142857142856`"}], "}"}], "}"}]], "Output",
 CellChangeTimes->{3.835443086879383*^9, 3.835687794352689*^9, 
  3.8358635551469135`*^9, 3.8442508451039677`*^9, 3.8442508770864573`*^9, 
  3.844251872720636*^9, 3.8442519193627615`*^9}]
}, Open  ]]
}, Closed]],

Cell[CellGroupData[{

Cell["Simulation with constant s", "Subsection",
 CellChangeTimes->{{3.7972317584816046`*^9, 3.7972317677703533`*^9}, {
   3.8315357440186825`*^9, 3.8315357463929853`*^9}, {3.8315359513207216`*^9, 
   3.831535953496456*^9}, 3.831536238777412*^9}],

Cell["\<\
These are used to produce figure 2 in Chevin et al 2021 (Evolution Letters). \
First need to evaluate previous subsection\
\>", "Text",
 CellChangeTimes->CompressedData["
1:eJxTTMoPSmViYGAQBmIQvef4K3WhnjeOF57/0wHRn3wfWIDo1JlrbEG0Vfr+
ZhBdtkWmFUSH3OGZBKI1WmaA6fQFh1WFgbT0Cyt1EL3ju8QdEG3etfMxiFa6
420lAjJH9bIXiN57gPHY1UlvHAP6mcC0XIX6dRB9aVXmDxC95K33XxCt1PWT
5xqQjhJgEwLRNpZ7lEF0zvRfAbeA9CQjjUgQvU7p7XwQ/WLa1DUgekJLgsht
IB2zlF8JRF/YHKwJovdtn2sAoo3WMMr9BtL3D31XAtFG0aLVwUveOO4xZ+oA
0Woal/tB9Kv2mZNBtHov2woQHbrCdCWIBgC1NZ80
  "]],

Cell[CellGroupData[{

Cell[BoxData[{
 RowBox[{
  RowBox[{
   RowBox[{"sHom", "=", "3"}], ";"}], 
  RowBox[{"(*", " ", 
   RowBox[{
   "strength", " ", "of", " ", "freq", " ", "dep", " ", "selection", " ", 
    "on", " ", "homozygotes"}], "  ", "*)"}]}], "\[IndentingNewLine]", 
 RowBox[{
  RowBox[{
   RowBox[{"sHet", "=", "1"}], ";"}], " ", 
  RowBox[{"(*", " ", 
   RowBox[{
   "strength", " ", "of", " ", "frequency", " ", "dependence", " ", "on", " ",
     "heterozygote"}], " ", "*)"}]}], "\[IndentingNewLine]", 
 RowBox[{
  RowBox[{"SimFDs", "=", 
   RowBox[{"{", 
    RowBox[{
     RowBox[{"sb", "\[Rule]", "sHom"}], ",", 
     RowBox[{"s", "\[Rule]", "  ", "sHet"}]}], "}"}]}], 
  ";"}], "\[IndentingNewLine]", 
 RowBox[{
  RowBox[{
   RowBox[{"\[CapitalDelta]pSim", "=", 
    RowBox[{"\[CapitalDelta]p", "/.", "SimFDs"}]}], ";"}], 
  "\[IndentingNewLine]"}], "\[IndentingNewLine]", 
 RowBox[{
  RowBox[{
   RowBox[{"p0", "=", "0.2"}], ";"}], 
  RowBox[{"(*", " ", 
   RowBox[{"initial", " ", "frequency"}], " ", "*)"}], 
  "\[IndentingNewLine]"}], "\[IndentingNewLine]", 
 RowBox[{
  RowBox[{
   RowBox[{"Tmax", " ", "=", " ", "200"}], ";"}], " ", 
  RowBox[{"(*", " ", 
   RowBox[{
   "number", " ", "of", " ", "time", " ", "points", " ", "in", " ", 
    "simulation"}], " ", "*)"}]}], "\[IndentingNewLine]", 
 RowBox[{"Print", "[", 
  RowBox[{"\"\<FD slope at equilibrium: \>\"", ",", 
   RowBox[{
    RowBox[{"EqSlope", "/.", "SimFDs"}], "//", "N"}]}], 
  "]"}], "\[IndentingNewLine]", 
 RowBox[{"Print", "[", 
  RowBox[{"\"\<Critical s for fluctuations: \>\"", ",", 
   RowBox[{
    RowBox[{
     RowBox[{"s", "/.", 
      RowBox[{"Critsslope", "[", 
       RowBox[{"[", "1", "]"}], "]"}]}], "/.", 
     RowBox[{"SimFDs", "[", 
      RowBox[{"[", "1", "]"}], "]"}]}], "//", "N"}]}], 
  "]"}], "\[IndentingNewLine]", 
 RowBox[{
  RowBox[{"Print", "[", 
   RowBox[{"\"\<frequency of fluctuations: \>\"", ",", 
    RowBox[{
     RowBox[{"pfluct", "/.", "SimFDs"}], "//", "N"}]}], "]"}], 
  "\[IndentingNewLine]"}], "\[IndentingNewLine]", 
 RowBox[{
  RowBox[{"pdyn", "=", 
   RowBox[{"Table", "[", 
    RowBox[{"Null", ",", 
     RowBox[{"{", 
      RowBox[{"i", ",", "1", ",", "Tmax"}], "}"}]}], "]"}]}], 
  ";"}], "\[IndentingNewLine]", 
 RowBox[{
  RowBox[{
   RowBox[{"p", "=", "p0"}], ";"}], " "}], "\[IndentingNewLine]", 
 RowBox[{"Do", "[", 
  RowBox[{
   RowBox[{
    RowBox[{
     RowBox[{"pdyn", "[", 
      RowBox[{"[", "i", "]"}], "]"}], "=", "p"}], ";", "\[IndentingNewLine]", 
    RowBox[{"freqs", "=", 
     RowBox[{"{", 
      RowBox[{
       SuperscriptBox["p", "2"], ",", 
       RowBox[{"2", "p", " ", 
        RowBox[{"(", 
         RowBox[{"1", "-", "p"}], ")"}]}], ",", 
       SuperscriptBox[
        RowBox[{"(", 
         RowBox[{"1", "-", "p"}], ")"}], "2"]}], "}"}]}], ";", " ", 
    RowBox[{"(*", " ", 
     RowBox[{"diploid", " ", "frequencies", " ", "under", " ", "panmixia"}], 
     " ", "*)"}], " ", "\[IndentingNewLine]", "\[IndentingNewLine]", 
    RowBox[{"(*", 
     RowBox[{
      RowBox[{
      "frequency", " ", "dependent", " ", "fitness", " ", "of", " ", "the", 
       " ", "3", " ", "genotypes", " ", "AA"}], ",", " ", "Aa", ",", " ", 
      "aa"}], "*)"}], "\[IndentingNewLine]", " ", 
    RowBox[{"W", "=", 
     RowBox[{
      RowBox[{"(", 
       RowBox[{
        RowBox[{"{", 
         RowBox[{"1", ",", "1", ",", "1"}], "}"}], "+", 
        RowBox[{
         RowBox[{"{", 
          RowBox[{
           RowBox[{"{", 
            RowBox[{"0", ",", 
             RowBox[{"-", "sb"}], ",", "sb"}], "}"}], ",", 
           RowBox[{"{", 
            RowBox[{"0", ",", 
             RowBox[{"-", "s"}], ",", "0"}], "}"}], ",", 
           RowBox[{"{", 
            RowBox[{"sb", ",", 
             RowBox[{"-", "sb"}], ",", "0"}], "}"}]}], "}"}], ".", 
         "freqs"}]}], ")"}], "/.", "SimFDs"}]}], ";", " ", 
    "\[IndentingNewLine]", 
    RowBox[{"nextfreqs", "=", 
     FractionBox[
      RowBox[{"freqs", " ", "W"}], 
      RowBox[{"freqs", ".", "W"}]]}], ";", 
    RowBox[{"(*", " ", 
     RowBox[{"diploid", " ", "frequencies", "  ", "under", " ", "selection"}],
      " ", "*)"}], "\[IndentingNewLine]", 
    RowBox[{"p", "=", 
     RowBox[{"nextfreqs", ".", 
      RowBox[{"{", 
       RowBox[{"1", ",", 
        RowBox[{"1", "/", "2"}], ",", "0"}], "}"}]}]}], ";"}], " ", 
   RowBox[{"(*", 
    RowBox[{"Frequency", " ", 
     RowBox[{"p", "'"}], " ", "of", " ", "allele", " ", "A", " ", "after", 
     " ", "selection"}], "*)"}], "\[IndentingNewLine]", ",", 
   RowBox[{"{", 
    RowBox[{"i", ",", "Tmax"}], "}"}]}], "]"}], "\[IndentingNewLine]", 
 RowBox[{
  RowBox[{
   RowBox[{"p", "=."}], ";"}], "\[IndentingNewLine]"}], "\[IndentingNewLine]", 
 RowBox[{
  RowBox[{
   RowBox[{"\[CapitalDelta]pdyn", "=", " ", 
    RowBox[{
     RowBox[{"pdyn", "[", 
      RowBox[{"[", 
       RowBox[{"Range", "[", 
        RowBox[{"2", ",", 
         RowBox[{"Length", "@", "pdyn"}]}], "]"}], "]"}], "]"}], "-", 
     RowBox[{"pdyn", "[", 
      RowBox[{"[", 
       RowBox[{"Range", "[", 
        RowBox[{
         RowBox[{"Length", "@", "pdyn"}], "-", "1"}], "]"}], "]"}], "]"}]}]}],
    ";"}], "\[IndentingNewLine]"}], "\[IndentingNewLine]", 
 RowBox[{
  RowBox[{"MaxMin\[CapitalDelta]psim", "=", 
   RowBox[{"Select", "[", 
    RowBox[{
     RowBox[{"Re", "[", 
      RowBox[{
       RowBox[{"p", "/.", 
        RowBox[{"Solve", "[", 
         RowBox[{
          RowBox[{
           RowBox[{"D", "[", 
            RowBox[{"\[CapitalDelta]pSim", ",", "p"}], "]"}], "\[Equal]", 
           "0"}], ",", "p"}], "]"}]}], "//", "N"}], "]"}], ",", 
     RowBox[{
      RowBox[{
       RowBox[{"#", "\[NotEqual]", " ", "0"}], "&&", 
       RowBox[{"#", "\[NotEqual]", " ", "0.5"}], "&&", 
       RowBox[{"#", "\[NotEqual]", " ", "1"}]}], "&"}]}], "]"}]}], 
  ";"}], "\[IndentingNewLine]", 
 RowBox[{
  RowBox[{
   RowBox[{"Graph\[CapitalDelta]pTheor", "=", 
    RowBox[{"Show", "[", 
     RowBox[{
      RowBox[{"Plot", "[", 
       RowBox[{"\[CapitalDelta]pSim", ",", 
        RowBox[{"{", 
         RowBox[{"p", ",", "0", ",", 
          RowBox[{"MaxMin\[CapitalDelta]psim", "[", 
           RowBox[{"[", "1", "]"}], "]"}]}], "}"}], ",", 
        RowBox[{"PlotStyle", "\[Rule]", " ", "Orange"}]}], "]"}], ",", 
      RowBox[{"Plot", "[", 
       RowBox[{"\[CapitalDelta]pSim", ",", 
        RowBox[{"{", 
         RowBox[{"p", ",", 
          RowBox[{"MaxMin\[CapitalDelta]psim", "[", 
           RowBox[{"[", "1", "]"}], "]"}], ",", 
          RowBox[{"MaxMin\[CapitalDelta]psim", "[", 
           RowBox[{"[", "2", "]"}], "]"}]}], "}"}], ",", 
        RowBox[{"AxesLabel", "\[Rule]", 
         RowBox[{"{", 
          RowBox[{"\"\<p\>\"", ",", "\"\<\[CapitalDelta]p\>\""}], "}"}]}], 
        ",", 
        RowBox[{"PlotStyle", "\[Rule]", " ", "Green"}]}], "]"}], ",", 
      "\[IndentingNewLine]", 
      RowBox[{"Plot", "[", 
       RowBox[{"\[CapitalDelta]pSim", ",", 
        RowBox[{"{", 
         RowBox[{"p", ",", 
          RowBox[{"MaxMin\[CapitalDelta]psim", "[", 
           RowBox[{"[", "2", "]"}], "]"}], ",", "1"}], "}"}], ",", 
        RowBox[{"PlotStyle", "\[Rule]", " ", "Orange"}]}], "]"}], ",", 
      RowBox[{"Plot", "[", 
       RowBox[{
        RowBox[{
         RowBox[{"1", "-", 
          RowBox[{"2", "p"}]}], "/.", "SimFDs"}], ",", 
        RowBox[{"{", 
         RowBox[{"p", ",", "0.2", ",", "0.8"}], "}"}], ",", 
        RowBox[{"PlotStyle", "\[Rule]", 
         RowBox[{"{", 
          RowBox[{"{", 
           RowBox[{"Black", ",", "Thin"}], "}"}], "}"}]}]}], "]"}], ",", 
      RowBox[{"ListPlot", "[", 
       RowBox[{
        RowBox[{
         RowBox[{"Transpose", "@", 
          RowBox[{"{", 
           RowBox[{"pfluct", ",", "\[CapitalDelta]pfluct"}], "}"}]}], "/.", 
         "SimFDs"}], ",", 
        RowBox[{"PlotStyle", "\[Rule]", 
         RowBox[{"{", "Red", "}"}]}], ",", 
        RowBox[{"PlotMarkers", "\[Rule]", 
         RowBox[{"{", 
          RowBox[{"\[FilledCircle]", ",", "20"}], "}"}]}]}], "]"}]}], " ", 
     "]"}]}], ";"}], "\[IndentingNewLine]"}], "\[IndentingNewLine]", 
 RowBox[{"ListPlot", "[", 
  RowBox[{"pdyn", ",", 
   RowBox[{"Joined", "\[Rule]", " ", "True"}], ",", 
   RowBox[{"PlotRange", "\[Rule]", 
    RowBox[{"{", 
     RowBox[{"0", ",", "1"}], "}"}]}], ",", 
   RowBox[{"BaseStyle", "\[Rule]", 
    RowBox[{"{", 
     RowBox[{
      RowBox[{"FontFamily", "\[Rule]", "\"\<Arial\>\""}], ",", "20", ",", 
      "Black"}], "}"}]}], ",", 
   RowBox[{"Frame", " ", "\[Rule]", "True"}], ",", 
   RowBox[{"FrameTicks", "\[Rule]", " ", "None"}]}], 
  "]"}], "\[IndentingNewLine]", 
 RowBox[{
  RowBox[{"ListPlot", "[", 
   RowBox[{
    RowBox[{"pdyn", "[", 
     RowBox[{"[", 
      RowBox[{"Range", "[", "20", "]"}], "]"}], "]"}], ",", 
    RowBox[{"Joined", "\[Rule]", " ", "True"}], ",", 
    RowBox[{"PlotRange", "\[Rule]", 
     RowBox[{"{", 
      RowBox[{"0", ",", "1"}], "}"}]}], ",", 
    RowBox[{"BaseStyle", "\[Rule]", 
     RowBox[{"{", 
      RowBox[{
       RowBox[{"FontFamily", "\[Rule]", "\"\<Arial\>\""}], ",", "20", ",", 
       "Black"}], "}"}]}], ",", 
    RowBox[{"AspectRatio", "\[Rule]", " ", "1.25"}]}], "]"}], 
  "\[IndentingNewLine]"}], "\[IndentingNewLine]", 
 RowBox[{
  RowBox[{"Show", "[", 
   RowBox[{"Graph\[CapitalDelta]pTheor", ",", 
    RowBox[{"ListPlot", "[", 
     RowBox[{
      RowBox[{"Transpose", "@", 
       RowBox[{"{", 
        RowBox[{
         RowBox[{"pdyn", "[", 
          RowBox[{"[", 
           RowBox[{"Range", "[", 
            RowBox[{
             RowBox[{"Length", "@", "pdyn"}], "-", "1"}], "]"}], "]"}], "]"}],
          ",", "\[CapitalDelta]pdyn"}], "}"}]}], ",", 
      RowBox[{"Joined", "\[Rule]", " ", "True"}], ",", 
      RowBox[{"Mesh", "\[Rule]", "All"}]}], "]"}], ",", 
    RowBox[{"PlotRange", "\[Rule]", 
     RowBox[{"{", 
      RowBox[{
       RowBox[{"{", 
        RowBox[{"0", ",", "1"}], "}"}], ",", "All"}], "}"}]}], ",", 
    RowBox[{"BaseStyle", "\[Rule]", 
     RowBox[{"{", 
      RowBox[{
       RowBox[{"FontFamily", "\[Rule]", "\"\<Arial\>\""}], ",", "14", ",", 
       "Black"}], "}"}]}]}], "]"}], 
  "\[IndentingNewLine]"}], "\[IndentingNewLine]", "\"\<subset of time \
points\>\"", "\[IndentingNewLine]", 
 RowBox[{
  RowBox[{"timepoint", "=", "100"}], ";"}], "\[IndentingNewLine]", 
 RowBox[{
  RowBox[{
   RowBox[{"TempRange", "=", 
    RowBox[{"Range", "[", 
     RowBox[{
      RowBox[{"timepoint", "-", 
       RowBox[{"(", 
        RowBox[{"1", "+", "10"}], ")"}]}], ",", 
      RowBox[{"timepoint", "-", "1"}]}], "]"}]}], ";"}], "  ", 
  RowBox[{"(*", " ", 
   RowBox[{
   "temporal", " ", "range", " ", "excluding", " ", "initial", " ", 
    "conditions"}], "*)"}]}], "\[IndentingNewLine]", 
 RowBox[{"ListPlot", "[", 
  RowBox[{
   RowBox[{"pdyn", "[", 
    RowBox[{"[", "TempRange", "]"}], "]"}], ",", 
   RowBox[{"Joined", "\[Rule]", " ", "True"}], ",", 
   RowBox[{"PlotRange", "\[Rule]", 
    RowBox[{"{", 
     RowBox[{"0", ",", "1"}], "}"}]}]}], "]"}], "\[IndentingNewLine]", 
 RowBox[{"Show", "[", 
  RowBox[{"Graph\[CapitalDelta]pTheor", ",", 
   RowBox[{"ListPlot", "[", 
    RowBox[{
     RowBox[{"Transpose", "@", 
      RowBox[{"{", 
       RowBox[{
        RowBox[{"pdyn", "[", 
         RowBox[{"[", "TempRange", "]"}], "]"}], ",", 
        RowBox[{"\[CapitalDelta]pdyn", "[", 
         RowBox[{"[", "TempRange", "]"}], "]"}]}], "}"}]}], ",", 
     RowBox[{"Joined", "\[Rule]", "True"}], ",", 
     RowBox[{"Mesh", "\[Rule]", "All"}], ",", 
     RowBox[{"PlotStyle", "\[Rule]", " ", "Black"}]}], "]"}], ",", 
   RowBox[{"PlotRange", "\[Rule]", 
    RowBox[{"{", 
     RowBox[{
      RowBox[{"{", 
       RowBox[{"0", ",", "1"}], "}"}], ",", "All"}], "}"}]}], ",", 
   RowBox[{"BaseStyle", "\[Rule]", 
    RowBox[{"{", 
     RowBox[{
      RowBox[{"FontFamily", "\[Rule]", "\"\<Arial\>\""}], ",", "20", ",", 
      "Black"}], "}"}]}], ",", 
   RowBox[{"AspectRatio", "\[Rule]", " ", "1.25"}]}], "]"}]}], "Input",
 CellChangeTimes->{{3.797231777836814*^9, 3.797231801427883*^9}, 
   3.7972354149220214`*^9, {3.7972355024995623`*^9, 3.797235535777291*^9}, {
   3.7972355814297743`*^9, 3.7972355816821384`*^9}, {3.831534915820853*^9, 
   3.831535106000098*^9}, {3.8315351501002073`*^9, 3.831535191284425*^9}, {
   3.8315352253723154`*^9, 3.8315353213637853`*^9}, {3.8315353718743205`*^9, 
   3.8315354661974125`*^9}, {3.831535519757476*^9, 3.8315356225383945`*^9}, {
   3.8315356821853423`*^9, 3.831535764898634*^9}, {3.8315357988489113`*^9, 
   3.8315358100204706`*^9}, {3.8315359638865566`*^9, 3.831535999654279*^9}, {
   3.83153604243729*^9, 3.831536207414006*^9}, {3.831536246783476*^9, 
   3.8315362499955053`*^9}, {3.8315368163495655`*^9, 3.83153681706598*^9}, {
   3.8315374552898054`*^9, 3.8315375440606885`*^9}, {3.8315376388093038`*^9, 
   3.831537646621832*^9}, {3.831538001855049*^9, 3.83153800261963*^9}, {
   3.831538384161271*^9, 3.83153838432132*^9}, {3.831789880727414*^9, 
   3.8317899218987117`*^9}, {3.8317899571292534`*^9, 
   3.8317901350884857`*^9}, {3.8317903848818493`*^9, 
   3.8317904142794228`*^9}, {3.831790447011784*^9, 3.8317905843840494`*^9}, {
   3.831791536377146*^9, 3.831791549120002*^9}, {3.831791596070628*^9, 
   3.8317915990113716`*^9}, {3.831791630144103*^9, 3.8317916381972265`*^9}, {
   3.8317916809774065`*^9, 3.8317916812249875`*^9}, {3.8317918388041472`*^9, 
   3.831791839073963*^9}, {3.831791894582009*^9, 3.8317919165513906`*^9}, {
   3.831791972536808*^9, 3.8317919819287205`*^9}, {3.8317920569350204`*^9, 
   3.8317920668845634`*^9}, {3.831792446458398*^9, 3.831792447044459*^9}, {
   3.8317987175011363`*^9, 3.831798718187437*^9}, {3.8350816786140437`*^9, 
   3.835081859238305*^9}, {3.835081915574614*^9, 3.8350819291867695`*^9}, {
   3.8350819746813416`*^9, 3.8350819788916073`*^9}, {3.8350820291583095`*^9, 
   3.8350820674698453`*^9}, {3.835082192713266*^9, 3.835082253853307*^9}, {
   3.8350823836821227`*^9, 3.835082404416864*^9}, {3.835082472684886*^9, 
   3.8350825776271057`*^9}, {3.835082682965661*^9, 3.835082809525998*^9}, {
   3.8350830541906724`*^9, 3.8350831427748365`*^9}, {3.835083194512121*^9, 
   3.835083231924569*^9}, {3.8350860592872643`*^9, 3.835086059396002*^9}, {
   3.83508610459066*^9, 3.8350862807291217`*^9}, {3.8350928754108872`*^9, 
   3.835092876087545*^9}, {3.8351725217973247`*^9, 3.835172649282626*^9}, {
   3.835172709943179*^9, 3.8351727389840345`*^9}, {3.8351733641549683`*^9, 
   3.8351734047152195`*^9}, {3.8351736348408375`*^9, 3.835173683795451*^9}, {
   3.835173717735418*^9, 3.8351737431397924`*^9}, {3.8351738026275277`*^9, 
   3.8351738482762294`*^9}, {3.8351738841745586`*^9, 3.83517393638449*^9}, {
   3.8351740515396996`*^9, 3.83517408482413*^9}, 3.835174580360487*^9, {
   3.835174725763059*^9, 3.8351747725508614`*^9}, {3.835174805105255*^9, 
   3.8351748387269936`*^9}, {3.8351748829973183`*^9, 3.835174999169941*^9}, 
   3.8351750359156237`*^9, {3.8351750698639927`*^9, 3.835175088644571*^9}, {
   3.8351755342048426`*^9, 3.8351756112118273`*^9}, {3.835175643862835*^9, 
   3.8351756446233683`*^9}, {3.8351756786085577`*^9, 
   3.8351756794880185`*^9}, {3.8351829416339874`*^9, 3.835182990170617*^9}, {
   3.835183020857044*^9, 3.835183149704991*^9}, {3.835183195698085*^9, 
   3.8351832197994566`*^9}, {3.8351833856688013`*^9, 
   3.8351833858177104`*^9}, {3.8351834222635713`*^9, 
   3.8351835373425674`*^9}, {3.8351839943611507`*^9, 3.835184031494543*^9}, {
   3.83543992356691*^9, 3.835439923673772*^9}, {3.83543996271805*^9, 
   3.8354399934048605`*^9}, 3.8354400473292885`*^9, 3.8354400832756214`*^9, {
   3.8354402802018547`*^9, 3.8354403650462985`*^9}, {3.8354405381884675`*^9, 
   3.835440542059764*^9}, 3.835440612882376*^9, {3.83544071753049*^9, 
   3.8354407296710105`*^9}, {3.8354407660608516`*^9, 
   3.8354407999610496`*^9}, {3.835440883531745*^9, 3.835440895156097*^9}, {
   3.8354409723729267`*^9, 3.8354411998887224`*^9}, 3.835441302771945*^9, {
   3.8354413767823544`*^9, 3.835441378640789*^9}, {3.8354414718696666`*^9, 
   3.835441485298456*^9}, {3.835441529332081*^9, 3.835441537523881*^9}, {
   3.8354416091209373`*^9, 3.8354416358883376`*^9}, {3.835441767887822*^9, 
   3.8354418659929905`*^9}, {3.835441919850557*^9, 3.835441951083968*^9}, {
   3.835444379576055*^9, 3.835444386135965*^9}, {3.8354444494616256`*^9, 
   3.8354444741788316`*^9}, {3.835444778065751*^9, 3.8354448289980593`*^9}, {
   3.835445039837249*^9, 3.8354450739754114`*^9}, {3.8354451341154923`*^9, 
   3.8354451501999793`*^9}, {3.835445193062523*^9, 3.83544523802098*^9}, {
   3.8354452814262743`*^9, 3.8354453651079574`*^9}, {3.835445421145722*^9, 
   3.8354454605394983`*^9}, {3.83544549114641*^9, 3.835445525279708*^9}, {
   3.835687804024566*^9, 3.8356878921746635`*^9}, {3.8356879229539995`*^9, 
   3.8356879944815884`*^9}, 3.8356880903960176`*^9, {3.835688275369214*^9, 
   3.835688301438132*^9}, {3.8358628758008575`*^9, 3.8358629198516035`*^9}, {
   3.8358629562943153`*^9, 3.835862956711519*^9}, {3.835862998737735*^9, 
   3.835863071201964*^9}, {3.835863263369115*^9, 3.8358633065521035`*^9}, {
   3.8358633744240437`*^9, 3.835863395119644*^9}, {3.8358634533547297`*^9, 
   3.8358635154965253`*^9}, {3.8358636066652327`*^9, 
   3.8358636101441927`*^9}, {3.8358636447939587`*^9, 
   3.8358638244065547`*^9}, {3.835863870805212*^9, 3.835863904382365*^9}, {
   3.835863938616787*^9, 3.835863996889248*^9}, {3.83586406317587*^9, 
   3.8358641157146177`*^9}, {3.835864151144822*^9, 3.8358641929407425`*^9}, {
   3.835864223318776*^9, 3.835864265312867*^9}, {3.8358643102627077`*^9, 
   3.8358643885546083`*^9}, {3.8358644293824377`*^9, 3.835864440347397*^9}, {
   3.835864533367606*^9, 3.8358645850024853`*^9}, {3.8358646495212665`*^9, 
   3.835864705609313*^9}, {3.8358647381074224`*^9, 3.835864738746891*^9}, {
   3.835865230564491*^9, 3.835865380582989*^9}, {3.8358655539641857`*^9, 
   3.835865592594877*^9}, {3.8358656500291157`*^9, 3.835865694503255*^9}, {
   3.8358671170094585`*^9, 3.835867151844268*^9}, {3.8358674914987645`*^9, 
   3.835867502852564*^9}, {3.8358776757936115`*^9, 3.8358779023150787`*^9}, {
   3.8358779872694454`*^9, 3.8358779877991147`*^9}, {3.8358781897537217`*^9, 
   3.8358782159466457`*^9}, {3.835878327858799*^9, 3.8358783282687817`*^9}, {
   3.8358785176965885`*^9, 3.8358785997778134`*^9}, {3.835878642765257*^9, 
   3.835878683610815*^9}, {3.8358787145028777`*^9, 3.835878795858576*^9}, {
   3.835878896077594*^9, 3.835878896567605*^9}, {3.8358790025419703`*^9, 
   3.8358790068124027`*^9}, {3.835879078637306*^9, 3.8358790799456153`*^9}, {
   3.835879171831027*^9, 3.8358791875011835`*^9}, {3.8358792624722524`*^9, 
   3.835879264289418*^9}, {3.8358793303552985`*^9, 3.8358793335730047`*^9}, {
   3.8358793927546473`*^9, 3.835879501808237*^9}, {3.835879534652129*^9, 
   3.8358795482834997`*^9}, {3.8358796910677032`*^9, 3.835879816983137*^9}, {
   3.8358799429842496`*^9, 3.835880001979595*^9}, {3.8358801124125566`*^9, 
   3.8358801134460287`*^9}, {3.8358801990726852`*^9, 
   3.8358802019860387`*^9}, {3.8358802544367495`*^9, 3.835880254572857*^9}, {
   3.8358803233416452`*^9, 3.835880411912797*^9}, {3.83588046516468*^9, 
   3.835880468699479*^9}, {3.835880509696238*^9, 3.835880531684199*^9}, {
   3.835880568633811*^9, 3.835880586267868*^9}, {3.8358807880367355`*^9, 
   3.835880789600752*^9}, {3.835880836795636*^9, 3.835880839217165*^9}, {
   3.8358808736721087`*^9, 3.8358808754657326`*^9}, {3.835881706008002*^9, 
   3.835881715001506*^9}, {3.8362930917929*^9, 3.83629310510823*^9}, {
   3.8362931801219444`*^9, 3.836293275269034*^9}, {3.8362933564300694`*^9, 
   3.836293375095378*^9}, {3.836293405969782*^9, 3.8362934188442354`*^9}, {
   3.836293549625617*^9, 3.836293655115653*^9}, {3.836293685305998*^9, 
   3.836293694656988*^9}, {3.8362937795219045`*^9, 3.836293835269267*^9}, {
   3.836294038968439*^9, 3.8362940737884846`*^9}, {3.8362941059747133`*^9, 
   3.8362941412066936`*^9}, {3.8362941766238356`*^9, 3.836294200655345*^9}, {
   3.836294250125553*^9, 3.836294253281805*^9}, {3.8362943056588593`*^9, 
   3.836294322213755*^9}, {3.836294357980194*^9, 3.8362944272237597`*^9}, {
   3.836294458660717*^9, 3.836294503364876*^9}, {3.836294540683779*^9, 
   3.8362945873649316`*^9}, {3.8362946355215545`*^9, 3.836294739357437*^9}, {
   3.836294882109655*^9, 3.836294911542656*^9}, {3.8362949464793*^9, 
   3.8362949466792965`*^9}, {3.836295008392309*^9, 3.836295030371102*^9}, {
   3.8362952040202*^9, 3.8362952262090907`*^9}, {3.836295268075758*^9, 
   3.8362953624462395`*^9}, {3.8362954079813824`*^9, 
   3.8362954355716143`*^9}, {3.8362956629076037`*^9, 3.836295665861466*^9}, {
   3.836295724456625*^9, 3.836295755879925*^9}, {3.8362957940734863`*^9, 
   3.836295794373398*^9}, {3.8362959644005475`*^9, 3.8362961103776793`*^9}, 
   3.8362964420441594`*^9, {3.83629663858924*^9, 3.83629664865173*^9}, {
   3.83629669272172*^9, 3.836296724522463*^9}, {3.8362967618564816`*^9, 
   3.836296778647344*^9}, {3.836296830132763*^9, 3.8362968487687225`*^9}, {
   3.8362971379401264`*^9, 3.836297138452694*^9}, {3.836297169894209*^9, 
   3.8362972100231323`*^9}, {3.8362975796314964`*^9, 3.836297613044198*^9}, {
   3.836297671410905*^9, 3.836297693251449*^9}, {3.844250932203488*^9, 
   3.844250932989794*^9}}],

Cell[CellGroupData[{

Cell[BoxData[
 InterpretationBox[
  RowBox[{"\<\"FD slope at equilibrium: \"\>", "\[InvisibleSpace]", 
   RowBox[{"-", "2.3333333333333335`"}]}],
  SequenceForm["FD slope at equilibrium: ", -2.3333333333333335`],
  Editable->False]], "Print",
 CellChangeTimes->{{3.8351733889117255`*^9, 3.835173405455823*^9}, {
   3.835173636585863*^9, 3.8351737433686028`*^9}, {3.835173805895591*^9, 
   3.8351738486760044`*^9}, {3.8351738860944524`*^9, 3.835173937086089*^9}, {
   3.83517405281796*^9, 3.8351740850130005`*^9}, 3.8351745809251375`*^9, {
   3.835174729652686*^9, 3.835174772775725*^9}, {3.8351748059267473`*^9, 
   3.8351748390238094`*^9}, {3.8351748835449843`*^9, 3.835174894247534*^9}, 
   3.835174940458568*^9, {3.835174973447545*^9, 3.835174999935474*^9}, 
   3.8351750361684656`*^9, {3.8351750722025704`*^9, 3.8351750889204063`*^9}, {
   3.835175535585957*^9, 3.8351755652828827`*^9}, {3.835175596515767*^9, 
   3.8351756119633307`*^9}, 3.835175645204017*^9, 3.8351756797118263`*^9, {
   3.835182991618705*^9, 3.8351831499878187`*^9}, {3.8351831965785503`*^9, 
   3.835183220120264*^9}, 3.8351833861614895`*^9, {3.8351834229820757`*^9, 
   3.8351835049233017`*^9}, 3.8351835388806314`*^9, {3.835184016636614*^9, 
   3.835184036071748*^9}, {3.835439900116722*^9, 3.8354399242534304`*^9}, {
   3.835439965555944*^9, 3.835439994591999*^9}, 3.835440086571034*^9, {
   3.835440281821204*^9, 3.8354402996113605`*^9}, 3.8354405209694185`*^9, 
   3.8354407433323517`*^9, {3.8354407744100885`*^9, 3.8354408002087374`*^9}, {
   3.835440889872611*^9, 3.835440895457407*^9}, {3.8354410834316673`*^9, 
   3.835441098072362*^9}, {3.835441150415445*^9, 3.8354411705032296`*^9}, 
   3.8354412006177855`*^9, 3.8354412913732977`*^9, 3.8354413790546103`*^9, {
   3.8354414611545143`*^9, 3.835441485776325*^9}, 3.8354415378075504`*^9, {
   3.835441609300023*^9, 3.835441637060932*^9}, {3.8354417715599236`*^9, 
   3.8354418665784335`*^9}, {3.8354419226966033`*^9, 3.835441951329379*^9}, 
   3.835444387078241*^9, 3.8354444816128016`*^9, 3.83544467511832*^9, {
   3.835444785290124*^9, 3.835444829271858*^9}, 3.835445028192628*^9, 
   3.835445074646394*^9, {3.835445141016575*^9, 3.8354451509641685`*^9}, {
   3.835445193927128*^9, 3.835445238375106*^9}, 3.8354453527430134`*^9, {
   3.835445425244482*^9, 3.8354454607933674`*^9}, {3.8354454917004485`*^9, 
   3.8354455254643593`*^9}, {3.8356877952640715`*^9, 3.835687892424801*^9}, {
   3.8356879240231113`*^9, 3.835687995161191*^9}, {3.8356880846350503`*^9, 
   3.83568809124142*^9}, {3.8356882780188437`*^9, 3.835688302701934*^9}, 
   3.8356883383414392`*^9, 3.8358628642014275`*^9, 3.835863072243004*^9, 
   3.8358633081241245`*^9, {3.8358633798787985`*^9, 3.8358633954141483`*^9}, 
   3.8358634256829042`*^9, 3.8358634571794*^9, {3.8358634966992083`*^9, 
   3.835863516066914*^9}, {3.835863589018468*^9, 3.835863611094447*^9}, 
   3.835863711087164*^9, {3.8358637441226535`*^9, 3.8358637692182026`*^9}, {
   3.835863807427884*^9, 3.835863825725713*^9}, 3.835863873062088*^9, 
   3.8358639051365137`*^9, {3.8358639536235104`*^9, 3.8358639980350666`*^9}, {
   3.8358640783831882`*^9, 3.8358641160526905`*^9}, {3.8358641534656777`*^9, 
   3.8358641932105894`*^9}, {3.835864224104062*^9, 3.835864265582675*^9}, {
   3.8358643108583107`*^9, 3.83586437161166*^9}, 3.835864585620273*^9, 
   3.835864657865621*^9, 3.8358647063960943`*^9, 3.8358647393067503`*^9, {
   3.8358652367446456`*^9, 3.835865249383232*^9}, {3.8358652844941864`*^9, 
   3.8358653808494835`*^9}, {3.8358655416475945`*^9, 
   3.8358655930884275`*^9}, {3.835865628406008*^9, 3.8358656949198933`*^9}, {
   3.835867118112694*^9, 3.8358671525456114`*^9}, {3.835867491985037*^9, 
   3.83586750342321*^9}, 3.8358776764490757`*^9, {3.835877707945828*^9, 
   3.835877735762706*^9}, {3.835877773233643*^9, 3.835877902553029*^9}, 
   3.8358779887617855`*^9, {3.8358781901260753`*^9, 3.83587821626674*^9}, 
   3.8358783285492144`*^9, {3.835878519489005*^9, 3.835878551497017*^9}, 
   3.835878600695219*^9, 3.8358786489691644`*^9, 3.835878684512864*^9, {
   3.835878716223051*^9, 3.8358787960785365`*^9}, 3.835878897127594*^9, 
   3.8358790075135064`*^9, 3.8358790804405975`*^9, {3.8358791733917828`*^9, 
   3.8358791880599995`*^9}, 3.8358792649846563`*^9, 3.8358793341010776`*^9, {
   3.8358793936096954`*^9, 3.8358794424211407`*^9}, {3.835879482859289*^9, 
   3.835879502042192*^9}, {3.835879535292492*^9, 3.8358795487928467`*^9}, {
   3.8358796977057934`*^9, 3.8358798176331844`*^9}, {3.835879959589511*^9, 
   3.835880002765606*^9}, 3.8358801139450073`*^9, 3.8358802022860527`*^9, 
   3.8358802565034313`*^9, {3.835880324985653*^9, 3.835880382386547*^9}, 
   3.8358804125502357`*^9, 3.835880469415461*^9, 3.8358805327482915`*^9, {
   3.835880580679926*^9, 3.835880589316284*^9}, 3.835880790024597*^9, 
   3.8358808396021523`*^9, 3.835880875951707*^9, 3.8358817194979377`*^9, {
   3.836293094558711*^9, 3.8362931053089237`*^9}, 3.8362931613602915`*^9, {
   3.8362932051265717`*^9, 3.836293275755266*^9}, {3.836293357532679*^9, 
   3.836293376230225*^9}, {3.836293406670349*^9, 3.8362934191922297`*^9}, 
   3.8362935202701807`*^9, {3.836293574598889*^9, 3.836293656218243*^9}, 
   3.8362936955435443`*^9, {3.8362937824902325`*^9, 3.8362938357393827`*^9}, {
   3.8362940402246017`*^9, 3.8362940740205307`*^9}, 3.836294111871546*^9, 
   3.836294142024087*^9, {3.8362941851121044`*^9, 3.8362942013275375`*^9}, 
   3.8362942538049045`*^9, {3.8362943076996374`*^9, 3.8362943229733105`*^9}, {
   3.8362943719988604`*^9, 3.8362944274775066`*^9}, 3.83629447314689*^9, 
   3.8362945041812077`*^9, {3.8362945517663903`*^9, 3.836294588330958*^9}, {
   3.8362946401457567`*^9, 3.836294739642392*^9}, {3.836294869485387*^9, 
   3.836294911788965*^9}, 3.836294946989275*^9, 3.836295030811064*^9, {
   3.83629520519757*^9, 3.836295226728988*^9}, {3.836295271594858*^9, 
   3.8362953626862125`*^9}, {3.836295408989718*^9, 3.8362954361185784`*^9}, 
   3.83629566630929*^9, {3.836295727211274*^9, 3.83629575635752*^9}, 
   3.836295795254404*^9, {3.8362959666036277`*^9, 3.8362960400288086`*^9}, {
   3.836296071550637*^9, 3.8362961106565623`*^9}, 3.8362964439188213`*^9, {
   3.8362966390932055`*^9, 3.836296648926916*^9}, {3.8362966951711693`*^9, 
   3.8362967247803564`*^9}, {3.836296763119793*^9, 3.8362967789203267`*^9}, {
   3.83629683103014*^9, 3.8362968490145197`*^9}, 3.836297138716986*^9, {
   3.8362971705498514`*^9, 3.836297210239174*^9}, {3.8362975809809484`*^9, 
   3.8362976135823455`*^9}, {3.8362976768554416`*^9, 3.8362976939501915`*^9}, 
   3.8442507906585007`*^9, 3.844250884475441*^9, 3.8442509334908304`*^9, 
   3.8442519194631357`*^9}],

Cell[BoxData[
 InterpretationBox[
  RowBox[{"\<\"Critical s for fluctuations: \"\>", "\[InvisibleSpace]", 
   "0.5`"}],
  SequenceForm["Critical s for fluctuations: ", 0.5],
  Editable->False]], "Print",
 CellChangeTimes->{{3.8351733889117255`*^9, 3.835173405455823*^9}, {
   3.835173636585863*^9, 3.8351737433686028`*^9}, {3.835173805895591*^9, 
   3.8351738486760044`*^9}, {3.8351738860944524`*^9, 3.835173937086089*^9}, {
   3.83517405281796*^9, 3.8351740850130005`*^9}, 3.8351745809251375`*^9, {
   3.835174729652686*^9, 3.835174772775725*^9}, {3.8351748059267473`*^9, 
   3.8351748390238094`*^9}, {3.8351748835449843`*^9, 3.835174894247534*^9}, 
   3.835174940458568*^9, {3.835174973447545*^9, 3.835174999935474*^9}, 
   3.8351750361684656`*^9, {3.8351750722025704`*^9, 3.8351750889204063`*^9}, {
   3.835175535585957*^9, 3.8351755652828827`*^9}, {3.835175596515767*^9, 
   3.8351756119633307`*^9}, 3.835175645204017*^9, 3.8351756797118263`*^9, {
   3.835182991618705*^9, 3.8351831499878187`*^9}, {3.8351831965785503`*^9, 
   3.835183220120264*^9}, 3.8351833861614895`*^9, {3.8351834229820757`*^9, 
   3.8351835049233017`*^9}, 3.8351835388806314`*^9, {3.835184016636614*^9, 
   3.835184036071748*^9}, {3.835439900116722*^9, 3.8354399242534304`*^9}, {
   3.835439965555944*^9, 3.835439994591999*^9}, 3.835440086571034*^9, {
   3.835440281821204*^9, 3.8354402996113605`*^9}, 3.8354405209694185`*^9, 
   3.8354407433323517`*^9, {3.8354407744100885`*^9, 3.8354408002087374`*^9}, {
   3.835440889872611*^9, 3.835440895457407*^9}, {3.8354410834316673`*^9, 
   3.835441098072362*^9}, {3.835441150415445*^9, 3.8354411705032296`*^9}, 
   3.8354412006177855`*^9, 3.8354412913732977`*^9, 3.8354413790546103`*^9, {
   3.8354414611545143`*^9, 3.835441485776325*^9}, 3.8354415378075504`*^9, {
   3.835441609300023*^9, 3.835441637060932*^9}, {3.8354417715599236`*^9, 
   3.8354418665784335`*^9}, {3.8354419226966033`*^9, 3.835441951329379*^9}, 
   3.835444387078241*^9, 3.8354444816128016`*^9, 3.83544467511832*^9, {
   3.835444785290124*^9, 3.835444829271858*^9}, 3.835445028192628*^9, 
   3.835445074646394*^9, {3.835445141016575*^9, 3.8354451509641685`*^9}, {
   3.835445193927128*^9, 3.835445238375106*^9}, 3.8354453527430134`*^9, {
   3.835445425244482*^9, 3.8354454607933674`*^9}, {3.8354454917004485`*^9, 
   3.8354455254643593`*^9}, {3.8356877952640715`*^9, 3.835687892424801*^9}, {
   3.8356879240231113`*^9, 3.835687995161191*^9}, {3.8356880846350503`*^9, 
   3.83568809124142*^9}, {3.8356882780188437`*^9, 3.835688302701934*^9}, 
   3.8356883383414392`*^9, 3.8358628642014275`*^9, 3.835863072243004*^9, 
   3.8358633081241245`*^9, {3.8358633798787985`*^9, 3.8358633954141483`*^9}, 
   3.8358634256829042`*^9, 3.8358634571794*^9, {3.8358634966992083`*^9, 
   3.835863516066914*^9}, {3.835863589018468*^9, 3.835863611094447*^9}, 
   3.835863711087164*^9, {3.8358637441226535`*^9, 3.8358637692182026`*^9}, {
   3.835863807427884*^9, 3.835863825725713*^9}, 3.835863873062088*^9, 
   3.8358639051365137`*^9, {3.8358639536235104`*^9, 3.8358639980350666`*^9}, {
   3.8358640783831882`*^9, 3.8358641160526905`*^9}, {3.8358641534656777`*^9, 
   3.8358641932105894`*^9}, {3.835864224104062*^9, 3.835864265582675*^9}, {
   3.8358643108583107`*^9, 3.83586437161166*^9}, 3.835864585620273*^9, 
   3.835864657865621*^9, 3.8358647063960943`*^9, 3.8358647393067503`*^9, {
   3.8358652367446456`*^9, 3.835865249383232*^9}, {3.8358652844941864`*^9, 
   3.8358653808494835`*^9}, {3.8358655416475945`*^9, 
   3.8358655930884275`*^9}, {3.835865628406008*^9, 3.8358656949198933`*^9}, {
   3.835867118112694*^9, 3.8358671525456114`*^9}, {3.835867491985037*^9, 
   3.83586750342321*^9}, 3.8358776764490757`*^9, {3.835877707945828*^9, 
   3.835877735762706*^9}, {3.835877773233643*^9, 3.835877902553029*^9}, 
   3.8358779887617855`*^9, {3.8358781901260753`*^9, 3.83587821626674*^9}, 
   3.8358783285492144`*^9, {3.835878519489005*^9, 3.835878551497017*^9}, 
   3.835878600695219*^9, 3.8358786489691644`*^9, 3.835878684512864*^9, {
   3.835878716223051*^9, 3.8358787960785365`*^9}, 3.835878897127594*^9, 
   3.8358790075135064`*^9, 3.8358790804405975`*^9, {3.8358791733917828`*^9, 
   3.8358791880599995`*^9}, 3.8358792649846563`*^9, 3.8358793341010776`*^9, {
   3.8358793936096954`*^9, 3.8358794424211407`*^9}, {3.835879482859289*^9, 
   3.835879502042192*^9}, {3.835879535292492*^9, 3.8358795487928467`*^9}, {
   3.8358796977057934`*^9, 3.8358798176331844`*^9}, {3.835879959589511*^9, 
   3.835880002765606*^9}, 3.8358801139450073`*^9, 3.8358802022860527`*^9, 
   3.8358802565034313`*^9, {3.835880324985653*^9, 3.835880382386547*^9}, 
   3.8358804125502357`*^9, 3.835880469415461*^9, 3.8358805327482915`*^9, {
   3.835880580679926*^9, 3.835880589316284*^9}, 3.835880790024597*^9, 
   3.8358808396021523`*^9, 3.835880875951707*^9, 3.8358817194979377`*^9, {
   3.836293094558711*^9, 3.8362931053089237`*^9}, 3.8362931613602915`*^9, {
   3.8362932051265717`*^9, 3.836293275755266*^9}, {3.836293357532679*^9, 
   3.836293376230225*^9}, {3.836293406670349*^9, 3.8362934191922297`*^9}, 
   3.8362935202701807`*^9, {3.836293574598889*^9, 3.836293656218243*^9}, 
   3.8362936955435443`*^9, {3.8362937824902325`*^9, 3.8362938357393827`*^9}, {
   3.8362940402246017`*^9, 3.8362940740205307`*^9}, 3.836294111871546*^9, 
   3.836294142024087*^9, {3.8362941851121044`*^9, 3.8362942013275375`*^9}, 
   3.8362942538049045`*^9, {3.8362943076996374`*^9, 3.8362943229733105`*^9}, {
   3.8362943719988604`*^9, 3.8362944274775066`*^9}, 3.83629447314689*^9, 
   3.8362945041812077`*^9, {3.8362945517663903`*^9, 3.836294588330958*^9}, {
   3.8362946401457567`*^9, 3.836294739642392*^9}, {3.836294869485387*^9, 
   3.836294911788965*^9}, 3.836294946989275*^9, 3.836295030811064*^9, {
   3.83629520519757*^9, 3.836295226728988*^9}, {3.836295271594858*^9, 
   3.8362953626862125`*^9}, {3.836295408989718*^9, 3.8362954361185784`*^9}, 
   3.83629566630929*^9, {3.836295727211274*^9, 3.83629575635752*^9}, 
   3.836295795254404*^9, {3.8362959666036277`*^9, 3.8362960400288086`*^9}, {
   3.836296071550637*^9, 3.8362961106565623`*^9}, 3.8362964439188213`*^9, {
   3.8362966390932055`*^9, 3.836296648926916*^9}, {3.8362966951711693`*^9, 
   3.8362967247803564`*^9}, {3.836296763119793*^9, 3.8362967789203267`*^9}, {
   3.83629683103014*^9, 3.8362968490145197`*^9}, 3.836297138716986*^9, {
   3.8362971705498514`*^9, 3.836297210239174*^9}, {3.8362975809809484`*^9, 
   3.8362976135823455`*^9}, {3.8362976768554416`*^9, 3.8362976939501915`*^9}, 
   3.8442507906585007`*^9, 3.844250884475441*^9, 3.8442509334908304`*^9, 
   3.8442519194787583`*^9}],

Cell[BoxData[
 InterpretationBox[
  RowBox[{"\<\"frequency of fluctuations: \"\>", "\[InvisibleSpace]", 
   RowBox[{"{", 
    RowBox[{
     RowBox[{"0.5`", "\[VeryThinSpace]", "-", 
      RowBox[{"0.6169294428716064`", " ", "\[ImaginaryI]"}]}], ",", 
     RowBox[{"0.5`", "\[VeryThinSpace]", "+", 
      RowBox[{"0.6169294428716064`", " ", "\[ImaginaryI]"}]}], ",", 
     "0.3468364262005694`", ",", "0.6531635737994306`"}], "}"}]}],
  SequenceForm["frequency of fluctuations: ", {
    Complex[0.5, -0.6169294428716064], 
    Complex[0.5, 0.6169294428716064], 0.3468364262005694, 0.6531635737994306}],
  Editable->False]], "Print",
 CellChangeTimes->{{3.8351733889117255`*^9, 3.835173405455823*^9}, {
   3.835173636585863*^9, 3.8351737433686028`*^9}, {3.835173805895591*^9, 
   3.8351738486760044`*^9}, {3.8351738860944524`*^9, 3.835173937086089*^9}, {
   3.83517405281796*^9, 3.8351740850130005`*^9}, 3.8351745809251375`*^9, {
   3.835174729652686*^9, 3.835174772775725*^9}, {3.8351748059267473`*^9, 
   3.8351748390238094`*^9}, {3.8351748835449843`*^9, 3.835174894247534*^9}, 
   3.835174940458568*^9, {3.835174973447545*^9, 3.835174999935474*^9}, 
   3.8351750361684656`*^9, {3.8351750722025704`*^9, 3.8351750889204063`*^9}, {
   3.835175535585957*^9, 3.8351755652828827`*^9}, {3.835175596515767*^9, 
   3.8351756119633307`*^9}, 3.835175645204017*^9, 3.8351756797118263`*^9, {
   3.835182991618705*^9, 3.8351831499878187`*^9}, {3.8351831965785503`*^9, 
   3.835183220120264*^9}, 3.8351833861614895`*^9, {3.8351834229820757`*^9, 
   3.8351835049233017`*^9}, 3.8351835388806314`*^9, {3.835184016636614*^9, 
   3.835184036071748*^9}, {3.835439900116722*^9, 3.8354399242534304`*^9}, {
   3.835439965555944*^9, 3.835439994591999*^9}, 3.835440086571034*^9, {
   3.835440281821204*^9, 3.8354402996113605`*^9}, 3.8354405209694185`*^9, 
   3.8354407433323517`*^9, {3.8354407744100885`*^9, 3.8354408002087374`*^9}, {
   3.835440889872611*^9, 3.835440895457407*^9}, {3.8354410834316673`*^9, 
   3.835441098072362*^9}, {3.835441150415445*^9, 3.8354411705032296`*^9}, 
   3.8354412006177855`*^9, 3.8354412913732977`*^9, 3.8354413790546103`*^9, {
   3.8354414611545143`*^9, 3.835441485776325*^9}, 3.8354415378075504`*^9, {
   3.835441609300023*^9, 3.835441637060932*^9}, {3.8354417715599236`*^9, 
   3.8354418665784335`*^9}, {3.8354419226966033`*^9, 3.835441951329379*^9}, 
   3.835444387078241*^9, 3.8354444816128016`*^9, 3.83544467511832*^9, {
   3.835444785290124*^9, 3.835444829271858*^9}, 3.835445028192628*^9, 
   3.835445074646394*^9, {3.835445141016575*^9, 3.8354451509641685`*^9}, {
   3.835445193927128*^9, 3.835445238375106*^9}, 3.8354453527430134`*^9, {
   3.835445425244482*^9, 3.8354454607933674`*^9}, {3.8354454917004485`*^9, 
   3.8354455254643593`*^9}, {3.8356877952640715`*^9, 3.835687892424801*^9}, {
   3.8356879240231113`*^9, 3.835687995161191*^9}, {3.8356880846350503`*^9, 
   3.83568809124142*^9}, {3.8356882780188437`*^9, 3.835688302701934*^9}, 
   3.8356883383414392`*^9, 3.8358628642014275`*^9, 3.835863072243004*^9, 
   3.8358633081241245`*^9, {3.8358633798787985`*^9, 3.8358633954141483`*^9}, 
   3.8358634256829042`*^9, 3.8358634571794*^9, {3.8358634966992083`*^9, 
   3.835863516066914*^9}, {3.835863589018468*^9, 3.835863611094447*^9}, 
   3.835863711087164*^9, {3.8358637441226535`*^9, 3.8358637692182026`*^9}, {
   3.835863807427884*^9, 3.835863825725713*^9}, 3.835863873062088*^9, 
   3.8358639051365137`*^9, {3.8358639536235104`*^9, 3.8358639980350666`*^9}, {
   3.8358640783831882`*^9, 3.8358641160526905`*^9}, {3.8358641534656777`*^9, 
   3.8358641932105894`*^9}, {3.835864224104062*^9, 3.835864265582675*^9}, {
   3.8358643108583107`*^9, 3.83586437161166*^9}, 3.835864585620273*^9, 
   3.835864657865621*^9, 3.8358647063960943`*^9, 3.8358647393067503`*^9, {
   3.8358652367446456`*^9, 3.835865249383232*^9}, {3.8358652844941864`*^9, 
   3.8358653808494835`*^9}, {3.8358655416475945`*^9, 
   3.8358655930884275`*^9}, {3.835865628406008*^9, 3.8358656949198933`*^9}, {
   3.835867118112694*^9, 3.8358671525456114`*^9}, {3.835867491985037*^9, 
   3.83586750342321*^9}, 3.8358776764490757`*^9, {3.835877707945828*^9, 
   3.835877735762706*^9}, {3.835877773233643*^9, 3.835877902553029*^9}, 
   3.8358779887617855`*^9, {3.8358781901260753`*^9, 3.83587821626674*^9}, 
   3.8358783285492144`*^9, {3.835878519489005*^9, 3.835878551497017*^9}, 
   3.835878600695219*^9, 3.8358786489691644`*^9, 3.835878684512864*^9, {
   3.835878716223051*^9, 3.8358787960785365`*^9}, 3.835878897127594*^9, 
   3.8358790075135064`*^9, 3.8358790804405975`*^9, {3.8358791733917828`*^9, 
   3.8358791880599995`*^9}, 3.8358792649846563`*^9, 3.8358793341010776`*^9, {
   3.8358793936096954`*^9, 3.8358794424211407`*^9}, {3.835879482859289*^9, 
   3.835879502042192*^9}, {3.835879535292492*^9, 3.8358795487928467`*^9}, {
   3.8358796977057934`*^9, 3.8358798176331844`*^9}, {3.835879959589511*^9, 
   3.835880002765606*^9}, 3.8358801139450073`*^9, 3.8358802022860527`*^9, 
   3.8358802565034313`*^9, {3.835880324985653*^9, 3.835880382386547*^9}, 
   3.8358804125502357`*^9, 3.835880469415461*^9, 3.8358805327482915`*^9, {
   3.835880580679926*^9, 3.835880589316284*^9}, 3.835880790024597*^9, 
   3.8358808396021523`*^9, 3.835880875951707*^9, 3.8358817194979377`*^9, {
   3.836293094558711*^9, 3.8362931053089237`*^9}, 3.8362931613602915`*^9, {
   3.8362932051265717`*^9, 3.836293275755266*^9}, {3.836293357532679*^9, 
   3.836293376230225*^9}, {3.836293406670349*^9, 3.8362934191922297`*^9}, 
   3.8362935202701807`*^9, {3.836293574598889*^9, 3.836293656218243*^9}, 
   3.8362936955435443`*^9, {3.8362937824902325`*^9, 3.8362938357393827`*^9}, {
   3.8362940402246017`*^9, 3.8362940740205307`*^9}, 3.836294111871546*^9, 
   3.836294142024087*^9, {3.8362941851121044`*^9, 3.8362942013275375`*^9}, 
   3.8362942538049045`*^9, {3.8362943076996374`*^9, 3.8362943229733105`*^9}, {
   3.8362943719988604`*^9, 3.8362944274775066`*^9}, 3.83629447314689*^9, 
   3.8362945041812077`*^9, {3.8362945517663903`*^9, 3.836294588330958*^9}, {
   3.8362946401457567`*^9, 3.836294739642392*^9}, {3.836294869485387*^9, 
   3.836294911788965*^9}, 3.836294946989275*^9, 3.836295030811064*^9, {
   3.83629520519757*^9, 3.836295226728988*^9}, {3.836295271594858*^9, 
   3.8362953626862125`*^9}, {3.836295408989718*^9, 3.8362954361185784`*^9}, 
   3.83629566630929*^9, {3.836295727211274*^9, 3.83629575635752*^9}, 
   3.836295795254404*^9, {3.8362959666036277`*^9, 3.8362960400288086`*^9}, {
   3.836296071550637*^9, 3.8362961106565623`*^9}, 3.8362964439188213`*^9, {
   3.8362966390932055`*^9, 3.836296648926916*^9}, {3.8362966951711693`*^9, 
   3.8362967247803564`*^9}, {3.836296763119793*^9, 3.8362967789203267`*^9}, {
   3.83629683103014*^9, 3.8362968490145197`*^9}, 3.836297138716986*^9, {
   3.8362971705498514`*^9, 3.836297210239174*^9}, {3.8362975809809484`*^9, 
   3.8362976135823455`*^9}, {3.8362976768554416`*^9, 3.8362976939501915`*^9}, 
   3.8442507906585007`*^9, 3.844250884475441*^9, 3.8442509334908304`*^9, 
   3.8442519194943886`*^9}]
}, Open  ]],

Cell[BoxData[
 GraphicsBox[{{}, {{}, {}, 
    {GrayLevel[0], PointSize[0.01388888888888889], AbsoluteThickness[1.6], 
     StyleBox[LineBox[CompressedData["
1:eJxdzU1IFHEYx/E/URF1sRcqQnKLEAuRtBctTR/fVl3f8v1dZ9e3FQ8VWvTi
YbxJFiQElqcpgujSxagOIX86FRFmh4QKGzWFijCSQuhgSbO7s9+BYXjmw5ff
vsCZys51SqkX/9617//nR9bY7bXnZZbzQ1ZuvLo6uG3GuTfJo3tTZrJ31rlj
ZMG7OJpw/6Nz75Ch/uUZf+Kcc++WqptfrnguvHfuWDn47Hvvr9555/bIn4md
43e/TTv3fomdSE31Dn527gMSl/k6/vfld84dL5LWt2v1Q8gTZMQfV9mRFvJD
8rA6cP7nQsgTpWny09BKSsiTJGNPzNSDxZAflsTxN323wp4szRu2G4/DniLT
CV/nR8J+RJK2DqQ/CftReT7qOxfxYzIQ7PdF/Li8Hb7YE/FU2Tt7qTjiaTK2
vBSM+AnZ/HTY5Sdl8s6iy9PFWrrm8gzZsrrg8lMyt/66yzNladntWVK70e0i
SW43Rc5GebZ4ojwbngPPgefCc+F58Dx4Pjwf7oV74QXwAnghvBBeBC+C++A+
eDG8GF4CL4GXwkvhZfAyeDm8HH462uV0tJtwDVcV6CvQwzVcVaKvRA/XcFWF
vgo9XMNVNfpq9HANVzXoa9DDNVzVoq9FD9dwVYe+Dj1cw1U9+nr0cA1XDegb
0MM1XDWib0QP13DVhL4JPVzDVTP6ZvRwDVct6FvQwzVctaJvRQ/XcNWGvg09
XMOVEe0eI9oFbsBNuAXXcBuu/Nj3Yx9uwE24BddwG64C2A9gH27ATbgF13Ab
rtqx3459uAE34RZcw2246sB+B/bhBtyEW3ANt+GqE/ud2IcbcBNuwTXchqsu
7HdhH27ATbgF13Abrrqx3419uAE34RZcw224CmI/iH24ATfhFlzDbbjqCftf
dO72Aw==
       "]],
      FontFamily->"Arial"]}}, {}},
  AspectRatio->NCache[GoldenRatio^(-1), 0.6180339887498948],
  Axes->{True, True},
  AxesLabel->{None, None},
  AxesOrigin->{0, 0},
  BaseStyle->{FontFamily -> "Arial", 20, 
    GrayLevel[0]},
  DisplayFunction->Identity,
  Frame->{{True, True}, {True, True}},
  FrameLabel->{{None, None}, {None, None}},
  FrameTicks->{{None, None}, {None, None}},
  GridLines->{None, None},
  GridLinesStyle->Directive[
    GrayLevel[0.5, 0.4]],
  ImageSize->{393.6842105263097, Automatic},
  Method->{},
  PlotRange->{{0., 200.}, {0, 1}},
  PlotRangeClipping->True,
  PlotRangePadding->{{
     Scaled[0.02], 
     Scaled[0.02]}, {0, 0}},
  Ticks->{Automatic, Automatic}]], "Output",
 CellChangeTimes->{{3.831535810724918*^9, 3.831535853006818*^9}, {
   3.8315359655421996`*^9, 3.8315359998936696`*^9}, 3.831536043471654*^9, {
   3.8315360766190233`*^9, 3.8315361118784866`*^9}, {3.831536182185875*^9, 
   3.8315362076576653`*^9}, 3.831536817705797*^9, {3.8315375077651267`*^9, 
   3.8315375442470293`*^9}, 3.831538003122506*^9, 3.8315394936062737`*^9, 
   3.831541498903511*^9, {3.831789875450103*^9, 3.8317899224539537`*^9}, {
   3.831789958335578*^9, 3.831790068815652*^9}, 3.831790117374771*^9, 
   3.8317901564720807`*^9, {3.831790385283221*^9, 3.8317904145123262`*^9}, {
   3.831790447281496*^9, 3.83179058482332*^9}, {3.831791536662509*^9, 
   3.8317915493584557`*^9}, {3.831791581166688*^9, 3.831791599798601*^9}, {
   3.8317916304673443`*^9, 3.831791638402602*^9}, 3.831791681710696*^9, 
   3.831791839305999*^9, {3.8317918951145725`*^9, 3.8317919200764427`*^9}, {
   3.831791973154606*^9, 3.831791982129693*^9}, {3.831792058080512*^9, 
   3.831792067116548*^9}, 3.831792448116417*^9, 3.831798718403616*^9, {
   3.835079922849015*^9, 3.835079939647981*^9}, {3.835081604118387*^9, 
   3.835081645417982*^9}, {3.8350816824615064`*^9, 3.835081691213274*^9}, {
   3.835081722571537*^9, 3.8350817577875166`*^9}, 3.8350817878581333`*^9, 
   3.8350818654752407`*^9, 3.8350819302313566`*^9, {3.8350822561337557`*^9, 
   3.835082281456789*^9}, 3.8350824058958187`*^9, 3.8350824845166073`*^9, 
   3.835082578800405*^9, {3.8350826901346507`*^9, 3.835082729056013*^9}, {
   3.8350827886681376`*^9, 3.835082809741044*^9}, {3.8350830631978216`*^9, 
   3.8350831432029715`*^9}, 3.835083234421939*^9, 3.8350860598650002`*^9, {
   3.8350861142433395`*^9, 3.8350862817792864`*^9}, {3.835092876820137*^9, 
   3.8350929099814053`*^9}, {3.8351725064028683`*^9, 
   3.8351726497424173`*^9}, {3.835172710217045*^9, 3.83517274004055*^9}, {
   3.835173388905716*^9, 3.8351734055127926`*^9}, {3.8351736366528225`*^9, 
   3.8351737434166236`*^9}, {3.8351738059666023`*^9, 
   3.8351738487329874`*^9}, {3.835173886149433*^9, 3.8351739371480474`*^9}, {
   3.8351740528819103`*^9, 3.8351740850769844`*^9}, 3.8351745809940987`*^9, {
   3.8351747297166243`*^9, 3.8351747728386917`*^9}, {3.8351748059807205`*^9, 
   3.835174839079769*^9}, {3.835174883593919*^9, 3.835174894311489*^9}, 
   3.835174941537876*^9, {3.835174973508477*^9, 3.835174999990452*^9}, 
   3.835175036222437*^9, {3.8351750722675285`*^9, 3.835175088970375*^9}, {
   3.835175535637991*^9, 3.835175565336853*^9}, {3.8351755965697346`*^9, 
   3.835175612018385*^9}, 3.835175645266973*^9, 3.835175679764849*^9, {
   3.835182991739664*^9, 3.8351831500437365`*^9}, {3.8351831966574583`*^9, 
   3.835183220174227*^9}, 3.835183386218464*^9, {3.8351834230340586`*^9, 
   3.835183504986246*^9}, 3.835183538956583*^9, {3.835184016705572*^9, 
   3.835184036127714*^9}, {3.835439900632246*^9, 3.8354399243224916`*^9}, {
   3.8354399656210556`*^9, 3.8354399946606*^9}, 3.8354400866179223`*^9, {
   3.835440281874627*^9, 3.8354402996648574`*^9}, 3.835440521038495*^9, 
   3.835440743385825*^9, {3.8354407744792647`*^9, 3.8354408002778463`*^9}, {
   3.835440890141478*^9, 3.835440895526574*^9}, {3.835441083515904*^9, 
   3.8354410981414785`*^9}, {3.835441150509246*^9, 3.8354411705657225`*^9}, 
   3.835441200694076*^9, 3.835441291467114*^9, 3.835441379123721*^9, {
   3.8354414612312784`*^9, 3.835441485838523*^9}, 3.8354415378807297`*^9, {
   3.835441609373551*^9, 3.835441637130037*^9}, {3.8354417716442204`*^9, 
   3.835441866663145*^9}, {3.8354419227771845`*^9, 3.835441951416114*^9}, 
   3.8354443870912604`*^9, 3.8354444817286696`*^9, 3.83544467519628*^9, {
   3.8354447853710976`*^9, 3.8354448293518295`*^9}, 3.8354450282771397`*^9, 
   3.8354450747878046`*^9, {3.8354451410947776`*^9, 3.835445151043783*^9}, {
   3.83544519401186*^9, 3.8354452384754543`*^9}, 3.835445352859089*^9, {
   3.8354454253448405`*^9, 3.8354454608937263`*^9}, {3.835445491794836*^9, 
   3.8354455255723495`*^9}, {3.8356877953351974`*^9, 
   3.8356878924593215`*^9}, {3.835687924056055*^9, 3.835687995195382*^9}, {
   3.8356880846709523`*^9, 3.8356880912788887`*^9}, {3.835688278261323*^9, 
   3.8356883028106747`*^9}, 3.835688338388921*^9, 3.835862864323947*^9, 
   3.8358630723433113`*^9, 3.835863308240082*^9, {3.8358633799811935`*^9, 
   3.835863395498891*^9}, 3.8358634257610545`*^9, 3.835863457279703*^9, {
   3.8358634967839155`*^9, 3.8358635161829453`*^9}, {3.835863589112581*^9, 
   3.835863611163557*^9}, 3.835863711187505*^9, {3.8358637442230186`*^9, 
   3.8358637693185973`*^9}, {3.8358638075282445`*^9, 3.8358638258260417`*^9}, 
   3.8358638731310844`*^9, 3.8358639052363853`*^9, {3.835863953729933*^9, 
   3.8358639981041875`*^9}, {3.835864078483451*^9, 3.835864116137374*^9}, {
   3.835864153581691*^9, 3.8358641932796383`*^9}, {3.835864224173128*^9, 
   3.8358642656607466`*^9}, {3.8358643109268923`*^9, 3.8358643716897717`*^9}, 
   3.8358645863222623`*^9, 3.835864658542766*^9, 3.83586470707259*^9, 
   3.8358647400023885`*^9, {3.8358652373467445`*^9, 3.8358652500788803`*^9}, {
   3.835865285169253*^9, 3.8358653815054865`*^9}, {3.8358655433723917`*^9, 
   3.8358655955261855`*^9}, {3.8358656289201984`*^9, 3.835865695591687*^9}, {
   3.8358671188309336`*^9, 3.8358671532393117`*^9}, {3.835867492571104*^9, 
   3.8358675040915103`*^9}, 3.8358776772474327`*^9, {3.8358777084907722`*^9, 
   3.8358777363255653`*^9}, {3.8358777738044605`*^9, 3.835877903132823*^9}, 
   3.8358779892840624`*^9, {3.8358781906694937`*^9, 3.8358782169095135`*^9}, 
   3.8358783291900005`*^9, {3.835878520157917*^9, 3.8358785521670914`*^9}, 
   3.835878601402156*^9, 3.8358786496495514`*^9, 3.8358786851536307`*^9, {
   3.835878716896019*^9, 3.8358787967391996`*^9}, 3.8358788978282723`*^9, 
   3.8358790081791897`*^9, 3.835879081027246*^9, {3.8358791739758263`*^9, 
   3.835879188618439*^9}, 3.8358792655568156`*^9, 3.8358793347683716`*^9, {
   3.8358793942562675`*^9, 3.835879443177305*^9}, {3.835879483545106*^9, 
   3.8358795026849246`*^9}, {3.835879535967609*^9, 3.8358795494547405`*^9}, {
   3.8358796983805084`*^9, 3.835879818304391*^9}, {3.8358799602288485`*^9, 
   3.835880003410801*^9}, 3.8358801145209804`*^9, 3.8358802029630823`*^9, 
   3.835880257180109*^9, {3.8358803256872077`*^9, 3.835880383027548*^9}, 
   3.8358804131612854`*^9, 3.8358804700206823`*^9, 3.8358805334127893`*^9, {
   3.8358805813265543`*^9, 3.8358805899564905`*^9}, 3.835880790566306*^9, 
   3.835880840273382*^9, 3.835880876597233*^9, 3.8358817201627536`*^9, {
   3.8362930973499002`*^9, 3.8362931071534705`*^9}, 3.836293162327054*^9, {
   3.836293205766663*^9, 3.836293276383178*^9}, {3.8362933581975775`*^9, 
   3.83629337684982*^9}, {3.836293407296626*^9, 3.8362934198321705`*^9}, 
   3.8362935208858757`*^9, {3.836293575243454*^9, 3.836293656748145*^9}, 
   3.8362936960944614`*^9, {3.8362937831307535`*^9, 3.8362938372997704`*^9}, {
   3.836294040854769*^9, 3.8362940746376667`*^9}, 3.836294112495593*^9, 
   3.8362941426650944`*^9, {3.8362941857472115`*^9, 3.8362942019435873`*^9}, 
   3.836294254434503*^9, {3.8362943083397684`*^9, 3.8362943236031103`*^9}, {
   3.836294372660615*^9, 3.836294428117649*^9}, 3.8362944737794166`*^9, 
   3.8362945048143244`*^9, {3.836294552416639*^9, 3.8362945889990873`*^9}, {
   3.836294640790779*^9, 3.836294740260163*^9}, {3.8362948701272354`*^9, 
   3.836294912412612*^9}, 3.8362949476076365`*^9, 3.8362950314660416`*^9, {
   3.8362952058232946`*^9, 3.8362952272779317`*^9}, {3.8362952722546735`*^9, 
   3.8362953642300496`*^9}, {3.836295409593559*^9, 3.8362954366359587`*^9}, 
   3.8362956669221125`*^9, {3.8362957278295193`*^9, 3.8362957569720163`*^9}, 
   3.8362957958549194`*^9, {3.836295968194706*^9, 3.8362960406618752`*^9}, {
   3.8362960721941833`*^9, 3.8362961121412106`*^9}, 3.836296444118816*^9, {
   3.8362966392821836`*^9, 3.8362966491339054`*^9}, {3.836296695366067*^9, 
   3.836296724966568*^9}, {3.8362967633354025`*^9, 3.8362967792245064`*^9}, {
   3.8362968313286376`*^9, 3.836296849197445*^9}, 3.836297139033663*^9, {
   3.8362971708556795`*^9, 3.8362972105557013`*^9}, {3.8362975812929*^9, 
   3.8362976138932457`*^9}, {3.83629767717215*^9, 3.8362976941292305`*^9}, 
   3.8442507927940474`*^9, 3.84425088475432*^9, 3.8442509336759176`*^9, 
   3.8442519197480783`*^9}],

Cell[BoxData[
 GraphicsBox[{{}, {{}, {}, 
    {GrayLevel[0], PointSize[0.019444444444444445`], AbsoluteThickness[1.6], 
     StyleBox[LineBox[CompressedData["
1:eJxTTMoPSmViYGAQAWIQDQEf7GfNBIGT9lABhx8TTnc1Ct2D8jkctiy52GDo
9hDKF3B46vZsusbyO1C+iENHyed7iTqPoHwJh+ApL6sVym5B+TIOmnveZn/N
fgzlKzj83ie2edHr61C+koPMPnNzt8YnUL6Kg7zdWbVvVdegfDUHB4ti8f+3
YfIaDhMT5YNSLGDyWg7rQpJKPz2Fyes4RJ+/3/HDCCav52AjJXBx5TOYvIGD
zuYLxTPg8oYOMazCCdvg8kYO1zVePZ4Ilzd20BOssd4OlzdxODTdqxAkDwBW
Il4a
       "]],
      FontFamily->"Arial"]}}, {}},
  AspectRatio->1.25,
  Axes->{True, True},
  AxesLabel->{None, None},
  AxesOrigin->{0, 0},
  BaseStyle->{FontFamily -> "Arial", 20, 
    GrayLevel[0]},
  DisplayFunction->Identity,
  Frame->{{False, False}, {False, False}},
  FrameLabel->{{None, None}, {None, None}},
  FrameTicks->{{Automatic, Automatic}, {Automatic, Automatic}},
  GridLines->{None, None},
  GridLinesStyle->Directive[
    GrayLevel[0.5, 0.4]],
  ImageSize->{393.6842105263097, Automatic},
  Method->{},
  PlotRange->{{0., 20.}, {0, 1}},
  PlotRangeClipping->True,
  PlotRangePadding->{{
     Scaled[0.02], 
     Scaled[0.02]}, {0, 0}},
  Ticks->{Automatic, Automatic}]], "Output",
 CellChangeTimes->{{3.831535810724918*^9, 3.831535853006818*^9}, {
   3.8315359655421996`*^9, 3.8315359998936696`*^9}, 3.831536043471654*^9, {
   3.8315360766190233`*^9, 3.8315361118784866`*^9}, {3.831536182185875*^9, 
   3.8315362076576653`*^9}, 3.831536817705797*^9, {3.8315375077651267`*^9, 
   3.8315375442470293`*^9}, 3.831538003122506*^9, 3.8315394936062737`*^9, 
   3.831541498903511*^9, {3.831789875450103*^9, 3.8317899224539537`*^9}, {
   3.831789958335578*^9, 3.831790068815652*^9}, 3.831790117374771*^9, 
   3.8317901564720807`*^9, {3.831790385283221*^9, 3.8317904145123262`*^9}, {
   3.831790447281496*^9, 3.83179058482332*^9}, {3.831791536662509*^9, 
   3.8317915493584557`*^9}, {3.831791581166688*^9, 3.831791599798601*^9}, {
   3.8317916304673443`*^9, 3.831791638402602*^9}, 3.831791681710696*^9, 
   3.831791839305999*^9, {3.8317918951145725`*^9, 3.8317919200764427`*^9}, {
   3.831791973154606*^9, 3.831791982129693*^9}, {3.831792058080512*^9, 
   3.831792067116548*^9}, 3.831792448116417*^9, 3.831798718403616*^9, {
   3.835079922849015*^9, 3.835079939647981*^9}, {3.835081604118387*^9, 
   3.835081645417982*^9}, {3.8350816824615064`*^9, 3.835081691213274*^9}, {
   3.835081722571537*^9, 3.8350817577875166`*^9}, 3.8350817878581333`*^9, 
   3.8350818654752407`*^9, 3.8350819302313566`*^9, {3.8350822561337557`*^9, 
   3.835082281456789*^9}, 3.8350824058958187`*^9, 3.8350824845166073`*^9, 
   3.835082578800405*^9, {3.8350826901346507`*^9, 3.835082729056013*^9}, {
   3.8350827886681376`*^9, 3.835082809741044*^9}, {3.8350830631978216`*^9, 
   3.8350831432029715`*^9}, 3.835083234421939*^9, 3.8350860598650002`*^9, {
   3.8350861142433395`*^9, 3.8350862817792864`*^9}, {3.835092876820137*^9, 
   3.8350929099814053`*^9}, {3.8351725064028683`*^9, 
   3.8351726497424173`*^9}, {3.835172710217045*^9, 3.83517274004055*^9}, {
   3.835173388905716*^9, 3.8351734055127926`*^9}, {3.8351736366528225`*^9, 
   3.8351737434166236`*^9}, {3.8351738059666023`*^9, 
   3.8351738487329874`*^9}, {3.835173886149433*^9, 3.8351739371480474`*^9}, {
   3.8351740528819103`*^9, 3.8351740850769844`*^9}, 3.8351745809940987`*^9, {
   3.8351747297166243`*^9, 3.8351747728386917`*^9}, {3.8351748059807205`*^9, 
   3.835174839079769*^9}, {3.835174883593919*^9, 3.835174894311489*^9}, 
   3.835174941537876*^9, {3.835174973508477*^9, 3.835174999990452*^9}, 
   3.835175036222437*^9, {3.8351750722675285`*^9, 3.835175088970375*^9}, {
   3.835175535637991*^9, 3.835175565336853*^9}, {3.8351755965697346`*^9, 
   3.835175612018385*^9}, 3.835175645266973*^9, 3.835175679764849*^9, {
   3.835182991739664*^9, 3.8351831500437365`*^9}, {3.8351831966574583`*^9, 
   3.835183220174227*^9}, 3.835183386218464*^9, {3.8351834230340586`*^9, 
   3.835183504986246*^9}, 3.835183538956583*^9, {3.835184016705572*^9, 
   3.835184036127714*^9}, {3.835439900632246*^9, 3.8354399243224916`*^9}, {
   3.8354399656210556`*^9, 3.8354399946606*^9}, 3.8354400866179223`*^9, {
   3.835440281874627*^9, 3.8354402996648574`*^9}, 3.835440521038495*^9, 
   3.835440743385825*^9, {3.8354407744792647`*^9, 3.8354408002778463`*^9}, {
   3.835440890141478*^9, 3.835440895526574*^9}, {3.835441083515904*^9, 
   3.8354410981414785`*^9}, {3.835441150509246*^9, 3.8354411705657225`*^9}, 
   3.835441200694076*^9, 3.835441291467114*^9, 3.835441379123721*^9, {
   3.8354414612312784`*^9, 3.835441485838523*^9}, 3.8354415378807297`*^9, {
   3.835441609373551*^9, 3.835441637130037*^9}, {3.8354417716442204`*^9, 
   3.835441866663145*^9}, {3.8354419227771845`*^9, 3.835441951416114*^9}, 
   3.8354443870912604`*^9, 3.8354444817286696`*^9, 3.83544467519628*^9, {
   3.8354447853710976`*^9, 3.8354448293518295`*^9}, 3.8354450282771397`*^9, 
   3.8354450747878046`*^9, {3.8354451410947776`*^9, 3.835445151043783*^9}, {
   3.83544519401186*^9, 3.8354452384754543`*^9}, 3.835445352859089*^9, {
   3.8354454253448405`*^9, 3.8354454608937263`*^9}, {3.835445491794836*^9, 
   3.8354455255723495`*^9}, {3.8356877953351974`*^9, 
   3.8356878924593215`*^9}, {3.835687924056055*^9, 3.835687995195382*^9}, {
   3.8356880846709523`*^9, 3.8356880912788887`*^9}, {3.835688278261323*^9, 
   3.8356883028106747`*^9}, 3.835688338388921*^9, 3.835862864323947*^9, 
   3.8358630723433113`*^9, 3.835863308240082*^9, {3.8358633799811935`*^9, 
   3.835863395498891*^9}, 3.8358634257610545`*^9, 3.835863457279703*^9, {
   3.8358634967839155`*^9, 3.8358635161829453`*^9}, {3.835863589112581*^9, 
   3.835863611163557*^9}, 3.835863711187505*^9, {3.8358637442230186`*^9, 
   3.8358637693185973`*^9}, {3.8358638075282445`*^9, 3.8358638258260417`*^9}, 
   3.8358638731310844`*^9, 3.8358639052363853`*^9, {3.835863953729933*^9, 
   3.8358639981041875`*^9}, {3.835864078483451*^9, 3.835864116137374*^9}, {
   3.835864153581691*^9, 3.8358641932796383`*^9}, {3.835864224173128*^9, 
   3.8358642656607466`*^9}, {3.8358643109268923`*^9, 3.8358643716897717`*^9}, 
   3.8358645863222623`*^9, 3.835864658542766*^9, 3.83586470707259*^9, 
   3.8358647400023885`*^9, {3.8358652373467445`*^9, 3.8358652500788803`*^9}, {
   3.835865285169253*^9, 3.8358653815054865`*^9}, {3.8358655433723917`*^9, 
   3.8358655955261855`*^9}, {3.8358656289201984`*^9, 3.835865695591687*^9}, {
   3.8358671188309336`*^9, 3.8358671532393117`*^9}, {3.835867492571104*^9, 
   3.8358675040915103`*^9}, 3.8358776772474327`*^9, {3.8358777084907722`*^9, 
   3.8358777363255653`*^9}, {3.8358777738044605`*^9, 3.835877903132823*^9}, 
   3.8358779892840624`*^9, {3.8358781906694937`*^9, 3.8358782169095135`*^9}, 
   3.8358783291900005`*^9, {3.835878520157917*^9, 3.8358785521670914`*^9}, 
   3.835878601402156*^9, 3.8358786496495514`*^9, 3.8358786851536307`*^9, {
   3.835878716896019*^9, 3.8358787967391996`*^9}, 3.8358788978282723`*^9, 
   3.8358790081791897`*^9, 3.835879081027246*^9, {3.8358791739758263`*^9, 
   3.835879188618439*^9}, 3.8358792655568156`*^9, 3.8358793347683716`*^9, {
   3.8358793942562675`*^9, 3.835879443177305*^9}, {3.835879483545106*^9, 
   3.8358795026849246`*^9}, {3.835879535967609*^9, 3.8358795494547405`*^9}, {
   3.8358796983805084`*^9, 3.835879818304391*^9}, {3.8358799602288485`*^9, 
   3.835880003410801*^9}, 3.8358801145209804`*^9, 3.8358802029630823`*^9, 
   3.835880257180109*^9, {3.8358803256872077`*^9, 3.835880383027548*^9}, 
   3.8358804131612854`*^9, 3.8358804700206823`*^9, 3.8358805334127893`*^9, {
   3.8358805813265543`*^9, 3.8358805899564905`*^9}, 3.835880790566306*^9, 
   3.835880840273382*^9, 3.835880876597233*^9, 3.8358817201627536`*^9, {
   3.8362930973499002`*^9, 3.8362931071534705`*^9}, 3.836293162327054*^9, {
   3.836293205766663*^9, 3.836293276383178*^9}, {3.8362933581975775`*^9, 
   3.83629337684982*^9}, {3.836293407296626*^9, 3.8362934198321705`*^9}, 
   3.8362935208858757`*^9, {3.836293575243454*^9, 3.836293656748145*^9}, 
   3.8362936960944614`*^9, {3.8362937831307535`*^9, 3.8362938372997704`*^9}, {
   3.836294040854769*^9, 3.8362940746376667`*^9}, 3.836294112495593*^9, 
   3.8362941426650944`*^9, {3.8362941857472115`*^9, 3.8362942019435873`*^9}, 
   3.836294254434503*^9, {3.8362943083397684`*^9, 3.8362943236031103`*^9}, {
   3.836294372660615*^9, 3.836294428117649*^9}, 3.8362944737794166`*^9, 
   3.8362945048143244`*^9, {3.836294552416639*^9, 3.8362945889990873`*^9}, {
   3.836294640790779*^9, 3.836294740260163*^9}, {3.8362948701272354`*^9, 
   3.836294912412612*^9}, 3.8362949476076365`*^9, 3.8362950314660416`*^9, {
   3.8362952058232946`*^9, 3.8362952272779317`*^9}, {3.8362952722546735`*^9, 
   3.8362953642300496`*^9}, {3.836295409593559*^9, 3.8362954366359587`*^9}, 
   3.8362956669221125`*^9, {3.8362957278295193`*^9, 3.8362957569720163`*^9}, 
   3.8362957958549194`*^9, {3.836295968194706*^9, 3.8362960406618752`*^9}, {
   3.8362960721941833`*^9, 3.8362961121412106`*^9}, 3.836296444118816*^9, {
   3.8362966392821836`*^9, 3.8362966491339054`*^9}, {3.836296695366067*^9, 
   3.836296724966568*^9}, {3.8362967633354025`*^9, 3.8362967792245064`*^9}, {
   3.8362968313286376`*^9, 3.836296849197445*^9}, 3.836297139033663*^9, {
   3.8362971708556795`*^9, 3.8362972105557013`*^9}, {3.8362975812929*^9, 
   3.8362976138932457`*^9}, {3.83629767717215*^9, 3.8362976941292305`*^9}, 
   3.8442507927940474`*^9, 3.84425088475432*^9, 3.8442509336759176`*^9, 
   3.844251919816698*^9}],

Cell[BoxData[
 GraphicsBox[{{{{}, {}, 
     {RGBColor[1, 0.5, 0], AbsoluteThickness[1.6], Opacity[1.], 
      LineBox[CompressedData["
1:eJwV1Wk4lV0XB3AZU5QMRTKXSkhSIc4/Q0VIVAqZxwwZIrNyDKGIyFApJMkQ
SvRIRTImzn04B6XIECVKyaze+/2wr3X9vuy911p7XVvK3svUiZWFheU3uf4f
/WSGqCUDqpR1le1r9b6XaYRM/DBdRV8Po8R5l42hHpSno6nJPYQsNHQElgdD
r1LMvvcsnRTbhb6vi1z9nNkUuuNo2StiL9q1XiooXiymGH3847g9RgNc1klf
jHUrKcNy1Kv6Ylr4yx97ZnxlLUXaJc45fFYH37LYZFW6Gii295IOPCEO4Zef
TaFkVBvlTn/6xrEifSy0c2S78NApfaJ3pzfFGMLe6O6mnfpMysbT+e0mtsY4
oTU35T/3niLfanZCR8wEF2P8c7fwDlAMXC3qrOJNMTO/fpNN9yDFjdNaMXD2
ODJNt81Mvh+hPNB2WllCmKFc1ZRLKfE7pXHA1b+Jchpyfk3yc+I/KcPhHoOf
i8whkXcg57rAL4r08/M162PO4PEPmwiO4zMULfOA7bt+WyFYXfnCSNYcxXY2
OM3A1gbHwiqbEzkWKR0iWqoHxOzwQSRaP1+IBZ/GXp9712mHMc7GwxV+KzBZ
pXvfIt4e7pXJQYqDrOA10+P3n3UAW9CZ+XNjHDC4bvz9IeGM5vflwydyeWBh
R0jvi3VByOLepTm/NXBTOm7+huKKXT4XpHh28CG23azxU9FZrDgpMj4qxY/G
VdbZAjEeqNF9kV/kvB7M3n5mtoYnavt+X2WP34CRAjtexd+ekPfdfjG3Qhjs
h52C9Wy9sHHVKKVcQhQ5WnsLKWI++PVLReCmrCS2bQ84GB3oA2W23RUuDEmU
8T0beNvpg9HuqKQPl6VQ26+2wTzeF3rvTLuqZqXRH6YZdX72PF7FevsZs8lC
rFrXuoC4AAWRlcr2rfJQ0gj3va0SAH2zoI70JgXovqyKSUoPAPuRRgnJFkV4
vJYrDbQKxIqS1LQbHkqoaeVj0f8ahC13WHOy0pRx5kNfzleWMKRBJnXQdB+8
rdZXfnQIw7Rjfsue6X2I6jduJRrDoD0uvVCZroriode//rsajqDVhr66I2r4
698ldZDnErgMXzSl3NTA0fBqX6GMCNxTil8lvU8Lp9Edeq0lAqtdXQoNM7Vg
zzIdw70Ygcm9d5KSlrRwgapwa9mKikyqYp1jozbuxGTXj8hEYvpjeoG2iy4m
E2MEK0ujYC5iJD398TAS7ppWmjVdBr9ZSMS2bGNI7+FxivtzGaEZ89Jea47h
WWuDQI1MLFzdXFMPGR3D8B9VH6lLsVDeLWrt3nYM6oYS8t9V41ATXL4pkWaC
sbnxnIjCeJT6BP+n+/M4tE2jE4oTEuBH/6jTm3AaPaMUjf7nCVA5X3vx84fT
8Ayb+7buWwLYFDJ5XeXMkVHgrhdwKBE6a6lmP5vN8eOvCZv2v0Q8ccyT+LHa
Eu0nr9W4qyahzc7rRvlDK4SwnlFeUZiMKJnlJydy7WB2oTg+vzYZJzoPvrSm
2UHp29KgQXcy/nFpHM3/a4dhIisljf06akMPCk9a2uNoTv/0DpvrqAr9ymYn
4gDpAw5VZoIpUG1OL+q964jmMDeN4vBU8ERa2mh9cEHuVHWqyY1UrEj+KrZy
nSvCnFZPzBSlYgOtWZb3sCuUjYqztHpTMXAhfCf9iStubZr8y9x9A/pG9m/0
ks7i3HOfuhVfb6D1WPSuiRPuEJwPPHTqeDoYhvmGGrxeuJ7CtTzqng4uMxVf
gWNeWKuY9iQwKh2iB7XrVFK8sMrhieTNp+mopkYuyfF6g+XdxELfhgwo9hi8
407zxni2fal9XwaqL48s1D7ywWs9Q+FzTjeht9rQXXHpPLwzJL5FBWQh/KTF
eCNXEHZnLf3yScyC3de4icqdQZjJ6V20vp8FuYX7C02nghBWlMKr1pmFhAMr
DhgVBCH+JdeuCcU7WAq/+Gr4SDDyhn8EnPxyB7oFfu36aSHwEB5gTZHLRrXG
Qt3ywXDkOJYlOWTm4Gam6/5WdipOLGi+6bifgyLxYJff4lSsTHo7u/9xDiwk
RU4qqVHJ+nyxFnybg+Sia8EjnlSo84spNCzlgHMTj5BmDxVdr+JaZG1zMTL0
5L/cskhwijqwfpO9ByHpzzwm3tHwIIT8vCvyQPnkwndpRxy22/70X659gAE+
T9/AiiTk7MuoE8wsROHPyNV7RW4geIidkf6oBJqFOtSIgJtY6SGRST9cBsn2
2o5ZjmwYzs6YiZSXI+c8J4WH8x7qvpfNCak9QaWC+Zr66/lIiTF51Z1fAZd7
sUcNthUiLb7rrPHuSqz1El638uQjXJe4LnP5WRVyNvx5GGhZjvHTe1mjZP5D
5T0rjdboJ/Bfqnmzt6QaqwdEzY/+eworXbniR5tqsDHuzSkR92fwnwkK6Ct8
gbrDxX8ttz7HZTV209Zdr+A87/JKbuoFQpKqCyjGtbhHW6idIuMRNceNvwXr
MMyvvzDzrg56KhHi8WRskVev2q1ej/qA/XIR1Ne4Y+S4ujnvDcx+ftnaeage
R741fHBWboTwc45nXH/rYX6lTe7egyb8qhZST3/zBh/r03idNFqgz1ZfH3O5
AcGJY/vamlrRnjXUf1qzETV1SWO9Km3w8PwzEc3aBJ5T5zsCq99B7Vpw4o3q
JuyxU95uLN4B6vztvRxezdiSKiY3p0rDcEYZrUOZ3Ned0bVhnAa/+H3LoV9b
0JQcw50TT0CsvFQ0urQVNfsEblntpGN6+602L9e3SPLdqvCwlg69cZnoarE2
JE5zWTof6kTF56ydtoNtkHh6KfNfWyeM5a54jGW+w1rXDylKB7rAWnD21lvb
dkyysceuKe+C8rkRYs3mDvwbehmiJcBAckzXTZX3HejdfVhPzYGBRq7arCMf
O9Ap7vUt2JGBpdiibNuBDtj0sVQ8d2LA9Qo1/+qXDqyw2/BC3ZWBA0lKj4d/
dSB8nOe+oicDc4aNjq0cNJw5YlQzcYGBB2bSocHiNDiX1SY2xzHA4fa+8L0x
DRc2S+hNFDOgu87fx8CEhke7fid8KWEg6tla1RpTGgZzMwT6HzHAynWwIesk
DbaNip/elTHAklfab2tJg1mGp1duBQMLH6MER51piHt2O2hrDQOTJjvDf4fR
MH3r4Xh2KwMK8y26jhdp2MIuL0J9y4BHtuNqxiUaNpRZRNu3MTA+mZlRGUlD
W+9tEal2BsausD8JiqPh3KUepRsEA0MNvaP/UmkQdbwsYN7DQI9alAlPMQ1M
J6VA4xEGCkQVe/xLaNDWuBYi+IWBwOVu6/5HNHBkGrzpIS1St8PjcTkNqqxN
W2zGGLDQ64w5XUVDSK/yNodxBvrMpGvyXtNgx+skqzfFwMD5WlnNXhr4Nj0Y
jV5ioOykW0n+exr5T+gl7F5m4NI+QRW+PhqkuisDBkhLLbpoDX2ioWDj+EbV
fwzYU9eeiRum4ez9Ezc/rWBiOMk6mfGDhhOsbsEruZj4WrK06MlJ4Ebbf8Ud
fExs9o1XneEiUPooItt3HRPWe4X9w7kJmG1NqBLkZ4L+cvdkIg+BKoazsZkA
EzUdbgOl/ATiEqa2dAgxkTTV82ZKnMCQGI9n+kYmVPc8TfDfR+DKrq4zVBkm
fOe1W5dVCcQ+rqjk3sxEyQsaZ4w6AS3J2t1JpKUPfb+Ypkng7iqL9JtbmOQc
yfhW6RC4Hf2I/f5WJvoDk83mjQl8SHwVmLSDiZgaT4kwVwIWt5qJOmUmnFwk
pcbPEvAOf+0ku5sJXf5OaXN3AtPheWrxpFe4qsruOUfgYq1cjrEKE6ECbAoT
5wmkvY/1IvYwcd4tQ93qIoGt1iw85apMmAoZaLy9RObTXn+XW40JpdplTTUq
Ab6CrPN2pCeFHLSEoglwyOZ+WKPOhFudgt47cm7lQo+V2O5nwla4/qRmGoHn
JpEWA5pMoN7/VFE6gUwL+yl5ChPi57aZi2QS6L6T2hxIuq8+4cyfW+R92dhV
14CJU16nHUpyCIxGx4kqHWDiaOOEt1gJgU+cqvPG2kwo+GT7XnlEwHa9e3oS
aZ5Nx/3mSwnw+mlcoJFu8XkWwHhM4Fhr+x8jHbIeYpHhCc8IRNUdXIYuE/v9
hK8u1xOoOa6vzHKIPF91lURaA4GxLSk/1UmHLy+WKzYRWACt1o90bUx/t00r
gZ4fB9NHSOtm5su8ppH9sVwrVnOYiRGrjEoLOoEzfwbdf5COkY7X/91JQEf3
R5uUHhPNRZ5em7sJLB1mNkSSNnqp8jzmIwEV54EUDX2ynlTZoxL9BK7dCPF3
JZ10WPhz1QABuy03z6aQptMWOb8OEZg8FBv3hbTZ0GtTg28E5NU0H0YcYWL2
QcXI0DiBfCqXZD7pDI/8wNAJAm4c9x+2kH7/J+5OyU+yX9sj//AaMGGz0uTb
2lkC9uG/vK+QZnmnHVYwR8AyI/RiAencZBU+rQUCGp8Vc96QHt4ovNd3mXy/
i/vEF0hH93O3rPpHYOdyXpCAIROyeYuW91jo2JHoPLaDtKtCf0QXGx0RtwRZ
LEhz/6IJenLQkTC24aEX6cLK1w84uOjQds5yiiL9Hfnv9q6iI9LbSqSIdAJ7
hm3HajoUPUv5XpBWbIn77cJLR17wY9F20j6mniKZfHTsoi56TJDm32BTvIuf
jmfx5k8WSVd8OIZWATpGajN4uY2YOJmtTbcXokPeqiFEiPSMo4rT4no6MorG
lyVJp2+XnUsRpqNrtXDqDtKqkxuuyG+kY/OUGWUP6d7H3OINonRoDFYsaZIO
DlgssxKjwyGI0nGQtKjGhM6MOB06jiyVhqRrWPqZiZJ0cDtylZuStmqgnd0q
TcceI9vaU6T/xr1eeiVDRwmX8LAl6btHK66d3kLHg8T9m2xIHxDIl56SJfP9
2e1qR3qwO/1p3DY63IwXWuxJR96O05OWo2OqvxQOpP8H9iRSFQ==
       "]]}}, {{}, {}, 
     {RGBColor[0, 1, 0], AbsoluteThickness[1.6], Opacity[1.], 
      LineBox[CompressedData["
1:eJwl13k0F18fB3CVylbWpAitChWyFPEJ5WfJGqFUllCJkCzVI0W0UBIqFUkp
kSWhhCtKSH6a+c7Yd99btiiVrXjuc54/5sx5nXvmPZ/7uXfmnLvS9YSN+1we
Hp5ecv3v/lNVx2GVIgWDnTngZs5C3KzlRQtlCnwsk9xdiTd/Ovzi9CYKOnnO
NR4irksK6UxXoeD9yLmE/cTHjlwTotUokHVEKXbEfJpp22bVKdB5c+i3OfHj
ea88lLQoiGfC7+wkNvhcd9N+GwWpTy0ubyPuSu4uD9ehIO9U73tl4tDjv4dz
dCn4WOZuKUssrS0o3QYU+BlNrl1M/GqhvDGfAQVxwhUmf3azsJdRP6W+k4Ld
B/qKvxL/fGjy0NmI1PciIoQmjvM9+G+0MQUi9IeLJcSfBC9t4O6mYC6qjbpM
fKz53l5RSwoYC+Y/3sR8T/LCda0pSFCVqrAk3mnQ2p5gR8HlzZ0awsQ9wqMC
FfYU1CzMdR8yY+FcO+/Wb44UFGbZ9H0gLg7eFGd0kAK+qIz6EGIHI0Pk70yB
lneWthXxL3GHoWRXClzPy/5eQ6ySc95o3IOCs3qj+2tMWUjncqaenKCguK7o
y18T8v78fgWOH+mX6gO6irg7bMaWJ4CCBgk9kWvEMjLrcxyCKTCeZ3B2KfFN
mzNu/OcpyD22aI2kMcmXj43VCKegea5h0ud/WKgfflTqcpEC+Zhw16vEApfr
lxZfpuB1Mqd/0oiFMLSy7lgcBZbPYpoqdrEgG6M5mRhPwS2F0V5f4jf7zNZV
JpLxtrcGK4h//woIk75Lgb7b0WnfnSwcV65Wr0ujoOw9dYDXkAXHOz73NxZQ
EOy0TKQVWND8zcZdKqJAeERB1Z1YbA9c6n1N5psy5+CwHgu1QiIn75RRsIdP
tG1cl4XtYXnG86spuGF71feXDqnH8+dYWwsFYlWw5aYWC1OVTv1a7WS/Ff/Z
NKPJAiv/viOuk/Tnyg1tT+LrLQk1xn0UYD6rC1s0WOCx0Ep5OUyBybaY1pdq
ZD3VT5tG89Cwr8Lh+76NLJTd6IEvc2lYJV8o8ESZhaRvphoG82l4V7lj63cl
FvY8lZaf4KdhQ/WfhnOKLLyTLv3lJk6DxIZxnkgFFp7M5UnVWUdD0YrFdzVX
kn40XBwfMKPhwBupKkVxFvKUhsdXWNDQts5u0kSM9C/SdsLKioajr2ajPEVJ
/3VXTxba0iCjlPbqvjAL8c/Kpy4coKEp0NjntyALJRHTf5efoOHms4+HHXlZ
ENrmx2sWR0NVAGX3ZYwB6/gm3tB4Gia4C4KpHwwkjsD8vEQamIgVM2++MyCf
vnjB0rs0KMwX1LoywoC6eNbC3jQaysQfuYkPMuA0jAXOFNDwhKuNm7oZyEx1
Es1souGjpW+0Wj0DpuzlBXQLDcv+nF3/vY6BAYGi6ak2Gv4YKulnf2RAMUAU
m3bToKt9qX91DQNPjaqKB/ppkJ4rJPu3koH0wc2HFadpqK3+Yuv5moFUjXlF
GSs4sHaE/iWTxsCtmgynp64cUOh7tWuFPwOBMYrLZw9zQKVx9aSjLwO21pmN
dp4cSJMsnIr3YUCkOctm3nEOXJDr7J/vxcCVrznGB09xQEhBNZx2YyB0YaG6
xCUOdIxlT66wY+DwrgqhsOccsHN3eOOvyYDq25YS+wkO6OYZSKv95EBw+L6L
kVMcOO2aka34gwPlu1rMC/5wIKYvvWPlKAcsaps7xOYwYP66fInQEAeO0U08
9fwM/K4a7P+3lwMPuezOndIMhCWqBy6hOSAhQNep6DEQkbnnQlIuByZsPrbx
RzBQFng7P4XMw/tliqiPNAu3a0W8q4touH58IEg4l/wHnm5yF/lFQXvZz/v5
2o3wtiXRXXsj+Y67epr4PzeCpMq6PGuDzzDnfizteqAJvtW/VnC3bwA25+Xs
BG6C7JvFzxI+1INjXMkO/bPN0M5bpiJyrw74hSP0oxe2gP9sQOKic7XguX+z
/eXkFogUk9r7XLYa/GeskivVWmHGs9iks+A9ZOioPeYpbQXusm25Rzwr4Zrx
ePmITRv8mRZvyWoqhwcjZ+51d7SB7BK5Cn1OCTh79EVfDGyHoJAA3qDTRVC3
pTLbQ7ADrqsecmhe/wLc77rEmiZ2wKnR6xwTi2eQRfVGdil3Quredr+RimSQ
e7RWN+R1JxRNJ9w6eSMC5LFP3JOVXfDoh6rh7tRwtLCnJNbreBdY7v6q++lW
CuLNHPim8qIL+hafWZ86mIGa9l+x//dvF3jlaPM4H32B5m7lOggZd4Ph1UWm
aYVFyKBbrtg0phscLBbcSrtTghz969a6NnVDnx1Hdm5/OYpqcPh+WrYHBvgX
1VqbVyLBfQ/s1Nx6YLf3A4XJ2++Rx0fHdxXPe2DOLv8YiwXVqJF/LM52rAda
CgZVwrbWIjmVGS+k1wsu459sdSPqUOjq/kdKF3tBecNUtnxcPdpicD1Qs7YX
nFw0vdv0GhAyfmKzfEkfNDfb07e1PyMXmZRrs/v6wJL712i9JIVaGvmY0vQ+
iC6vmcj8TqFnZRtfLv/eBzjUb3HrSxrF+quNBWty4fKi23pgz0Gzux0aHmtx
QSbH5hLtyEE+CqHPqa1cqFwYaO3hxEG722o8lXW40Men6RzlwkF8Ri5tncCF
YH4HtyIvDjq3LPa9kQkXbruqJdefI8+XD9+ScCLj9t7NbDoHmS/O2J57ngsb
T6Wqao5y0KinhVzNBS5ktya+0f/BQfFvx+b0hHMhqNCyw+wnB7UE6H0Qj+TC
2Pasof0THHSklbYOusIFj5Cg1V48DLrwdMZD7yYXzB99yNolwqBCA9sbdY+4
UKqQ9OnrJgbJB81yv37ggoilQATHk0G+pQsN/1RzYRz3y585yqC380QeCNdy
wShgjpW8F4NcY+X3adZxIXZbqpuHD4MeZ+jXhzdwQVJtnUN3AIMU28ILZZu5
wCnOVIs7zyANfb4o2wEuWF6aTmi/w6DIKJE+z0EuBG4f6bO7yyD2k5T+mSEu
zIrfKKm7x6DgfRumU7+Revte8hamMKj4pOmJkR9ckNPYPxr4mEE70qPtr0xz
QYf2+5mXyyBTQdH15UIYyjvNcgWqGKS9zLB/YBEG38hZtxMfSD0Kp54tESbe
q7iHqmaQgGGzspcohjzumZ64jwyqPZ2qKimJ4e2/Gm9mGkjegKrOcTkME6Kc
BedbiWtsLKTUMAiqf0neOELyGyOEDbdgcNP7vMRxlORzCxu81THwrthReuE7
yZ8jvadSE4Pr/P33GsZI/tZeex8dDFb59nF7J0je05Mu73Zi8CnPlBCcwyKz
qPgAX3sMJXZtWhKiLPKVMNKJcsAg8fyq2C/i+NTxOcmOGOw3tlpxxFjU9mbf
9Y/7MQwtOjQeI8Ein1H5Z+ucMdwZWsUdXsqiWMfnnW1HMHQ6n1rkLMuil/hg
+thRDKZy/PMV5FjUfFLEW8ALg9w/bk5DxKuunZzS8saQUnp6g/9KFuVXbFty
0w9Dk1Su5rE1LGKVqkxNTmMI7H/QL6jIoqlXQaLOZzDsF2p7+4pYzmhDU+BZ
DNeWbfntpsSiI87R7o9CMcjyWfsXKLNoMt4mbPYChuhK6Rc7N7NIZqajoOAq
mZ+fsJyEOot2XI09WxeNwc+1JDmd2F3KwLA3BoNRolCQlgaLstUeN4jEYrDI
RCq2miwCT69Br3gMvw4lVYRsZZFrw7j8qvsYugPl1E5tZ1HJ6co9jskYRBuS
pqaIl669HhmbguGF/vGcUF0W1YWsG5pJxXBTZbLtnB6LNFfbFbWmY7jrsmbH
0R2kf5/kB8SeYjhmUeTWQTwYNCRjmoGhJznYz1qfRQ/qwi+8ysRwhS/EVNWA
RYKBL8wTcjHYPVw32GjIIg/50LC6PAynBjsdtu9kUXmtSf68fAzyTEF2MnGg
XLeUfwGGDLMC0QO7WNRVLdxnUYxBqWdBdrkRi7RPtkpGvsHwuzHdTuIfFiWs
eGJSWoIhdOORXndiU3+9HCVE6lvrkDvXmKyvtPdpvnek/kZ9/tUmLFpctfU5
vMfgyOq1uhMf9eXtCqzCkL8g5EY6sez7u7u41WR/t7/OWGnKouATnsEytRiW
9JoJOhHTy7Zk7vmIoYJVtYonvuRTK1LxCUOys0T4DHGPVKLhZD0GM5sUXxUz
FulWugSqNGBYO5C0w5n4x9LJ1mQKw/IB3qjXxOYV7xazNIbpfN6/PcRPj8fq
L2IwaH29ZSuwm0UH3io8OdNI8iJTntgQv/Iaa37RhEHZ5enDk8RikkhooBnD
7CXv0Dhi7/IrsLIVg8nGYu0c4upje/0d2jA0djk21hCvWrLq8fV2DAuSpGx7
iP+DhhurOjBI5VfkThA3HX0tMNOJ4dDAmmEhcxapSVzU1ejGkOUqxC9HHF1m
5Xu8B4N3mhHvZuIvR2TS0noxLL6T2rGd2ED8K9PSh2FbwuAtY+J7pfl8YhiD
tOXYZhvi357ndEy+YHjeG5XuSGwtZuYT9hXDFBM8fZA4q0Qytagfg4tw4iZy
/kMLPHvobwMY+v9/PkT/BSS8ZiU=
       "]]}}, {{}, {}, 
     {RGBColor[1, 0.5, 0], AbsoluteThickness[1.6], Opacity[1.], 
      LineBox[CompressedData["
1:eJwV1Hk0VW0XAHBpUCgSQmhCJJWUodQ2JBleGshQIVFoQCldhaRkyBglkhAy
FOo1pe6uXpQMSe6VqEzdY7wnQ+bhe74/zjrrt85Z+9nP3nvttY7uh5x5eXh4
hsnz/zdTtayF28uBoV95cPIfNoa/HHRJ7+NAz+6CdkfiYzsUR4/2c2C1e+GH
E8TKxXaBIgMc+Lzg5aA98aRmnHAV8dWHj+2PE1e9qk7y5/4/ntdyW+J4bV5l
dZoDGrcU+I4Qn2ZqlvQTF5vl6hwkVtdxN0j7wwF5gZk3JsQL36c32Axy4G6c
kL8BcaN+q73wEAdcWd8D9xCnVYgMVBL7My1r1IkvGBr5+A5zQOygt/VmYt0q
f77tIxz48EBdUZ5Y2KQotpe4uCB01yriPLP1eVajHOAdqt20kNiv3kZ72RgH
eMJy+CdM2Wh2KKqqnPhy46RyP3G/5Uyn6gQHqjurNeuJy5rUPLuJE/y05d4R
h9q4zT6a5EDFxelDBcSKx5skBKc5kJey3yeSeOzn0oz3xAai5Rd8iSsd9qox
ZjgwYXHuuRuxk1PBP5xZDrSAIq1H/PhM2I238yjI8Tsa12vCRveBd0LevBRc
qnHIaCDe4z7+UGU+BbDt8GQpcesF5+KEBRQM//jlFkQs4QP9XnwU6ObjOXFi
auoSQ3kxBffsLOLGjdlY5Ju7qIM4+0n8XDOxRYDkWnN+ChZsFnmYQBwdPGyp
tJScHzw1LELswL+x8xex/cCerbQRG7fecfC4t4yCJVljzz8R10XWhs4XpiBv
JveiPzH//Uz8IUJBao+TZNt+Nt5IP6oUI0HB9fT19b6GbAySuLncWpICDWsn
BWPi0LDcCRkpCjZoOSaJEcd4zlRlraJgqP/SQNY+0u/dyW7vZCngmScn9tGA
jeWsjpw/chQw7ISufddn48f9ArFF8hQ8LI37Hk9cU6Z27ZoCBZJHT9ocIWal
3DRdrEjBkbDS4jo9NnLOKQysVqZAMPDB6L+6bORb5LbZXJWC9U/Tva2AjYKM
GHGxbRSwBFOa+IiF+1/Nfifmr7tuVbyH1LdB4POp7RQ0mjUVrSBWfPTM3U+D
Auseo+F32mw0Vh/Mf7abguXZDXYjWmy8c+qKmqAxBR3/cdry1djYYao2W05s
klx93JRYS4370deEgp77X8WpbSS/uZN2tCkF+4f0dksRwwPzkAZzCrbJHz/q
vZWNQ9UKv+ItKRCQSfkuqMJGK1VWqPwJCtzuZzQ/kWfj85VRlj+JVywzaNpA
vGDWeM19RwomOhqFs+XYmP/pbeFiJwocoyo1cteTfjnltvWdIv+zORaZa9n4
+l6g+ouzFHAiRquvyLBx3bRqx54r5LwFfnnBomx85z8iOEJsar1RenQFmY/5
xRpZDAqq916scSRO4tcOX3GVgrXRbWNaIqRekvs0u30pMBs77PNLiI1C6rYR
0YEURCspbuETYOO0+42dXRFkPrbMna7iYWPi8F7nB5EUMEdkTVcT7/TmizKL
osBvTN7La46FV/zu/C6JpsBdaixSepaFw3fuRYXHUhDPxzd2coqFvVnZHPUE
kl+uVNDnvyxs6myICUmn4HS/ZoVkLwuzrW9LmGWQ+GHvXxv2sNCvdtcjkUwK
to7FN3l1s1Ch+ElW4lMKKnwMvWs4LLwcevntsxwKZITd7T07WSiuKsX9UkDB
ndwDzdGtLLTwO2EkxaTgk+KuHJU6FjZI/JnLZlMgNsz3peE5C8d5NFwcmyhI
FK2KbXnGQtke33rJb6T+XOeEzlwWupUKpAQ3U/Dz2tEzg9ksnG+7Qe9UK+ln
+RH5BZks3J5od3NtBwVOSnW8i5JZeE+mdnH8AAV1Ei4FVyNYaLMue/mtBd1Q
J/3PLdUzJH9G268d6t2w2kxYs0iUhSLrZvNmT3VDZu6A8McXjRiaXCJ3PbYb
cisc1240bcT9brTlt4puOJmVLij+5SvGLPlPuWe4G9QuGH54fPgrTk36zhdZ
2wNtZ+a5mn1uwGytwvvLD/XAuXV398/uaMDfpiH1Vf49oBysWnjr0Rc89ay5
wrqgByTGGjcKDNXjIoflb+bae0DYMHWHsW49bqN+W9sL9YJR1/2U8yqf8UmZ
ekGcTi+0vY5s/ZtfiylOcs9vnu8FvdLNJSMGNdhlG3Ha+HEvPKikZ/YUfULD
tF/rFL/0gssbq6QUpSrc8bb2BnO2F7qXhaRwCj+g60bNZOWtfaCvHCsnt74S
lVzB4aBdHzQmzfSZPCvHxZMq6yPD+iCyN2w8Ue8/VPkWn5r2ug/2RIVUmuA7
/Bn6uNKjtw805EK2mRx/i6xQuUxR6X4Y6N8ZMFr3BvtaI0PqTftherOEivri
MgyfHy9s4NMPVxupec+DS/CSt7RFVE4/WO5jDe2lC7EHd2vHNvdDuDRDPevR
S7xmu08hf9EAWKmWJKtfLkBLveqaVI0BEPsbPJJ6/Tm+mu1faeY8ACOfI6/o
pmaj8+Kw1fX3BiCt1jXe/1UGJnIqqvkrBoCxV1hm+mga/hHvZhwfGoBGW+sK
kUOP8U5sUFfQei6MWAe8fpiegC8574ZdDnKhJrrkZWlSHK4JYuDaQC5olgf8
o/4hCp95S4QPveRCfIix0D3jEKw81f7i6b9ckF7VMSqwOQR/WmZ/syvkQnDB
9eKY5SG4bLu2XHURF7Y6+71t+BaMHn/sy9JKucBjMNos7RKMaq6ZPRbIBWZR
0JlvIbex1FZ9X/EnLlRJjrZymm9hxW6LuavtXEi1iojclHsDRWSFrut2cIH/
2LmS8ugb6DBbxcPXyYX1F3+7eHjfwEkm8MZ0ceGlstZRXv0buFVHeeFTigvR
dlb2wi0B+FCPV6BxgAuUdkf+12UB6GWYL75pkgtLFRVUW5b44/qDgptbRWj4
Y7Y0QeMIA98/sYmOXUHDfIt4iUEVBjqOZ4yYitKgxJM2Xb2QganJumVvxGjY
apfe+7vwCq7hXt6fLEFD9AS/aPbKKygb1u7oKEvDTizf69l+GSUqiu53K9FQ
0PNOpDvcC0skFkw93kiD/dSqRVWuXmh19qCdjTINYe/C+KoNvPDein65T5to
SD97XGnb7EUUc1z7ImcLDQo8Bx/c8biIInNhNed30KAruirb/egFXKp1Yt5f
HRouKeTofzfywFGlovIsXRr4nX9svrLRA39KCQTb6dFgst3w1g4BD3w+/e+y
j/o0HJ7rrZdOcEezt4ulE/fR8Bg+eXo+OY9RhvnquqY0xNXVLPpefhZFjsyd
Cbci+Qqlr7y+3RUn91ls0bOmQdrcOylsxgU7NLKGRonPv/DRYVW64AvJwwwH
Wxq+Pjlcuc7WBQ//yAhSO07DhQMhGzMCT2Osk1lKsyMNkfXpK406nFH8YhJb
/jwNcj80FFm1jqhm2TXSQ1xezm8Qn+CIBzSUVzx3p2FhvlxC2mlHDJsqMVf3
pGG1J6M2htcReW42ftznRUPWOWmfhl0nsDdWoOy0Dw0Dpbktyd72yCxiJGcF
0XA78GmwWKcNtsS/fXPuNg1fVgYXhkbY4LgPX6tqMA2rlE3+idhpg2oQJ/Eq
hIY1fU5XdWKt8emH/OhPd2gwzNjIa25mhTHfqMC+GBqyt2UqL/phgc6Tli4q
yWRelmczTjsdwEbzLa5dxLZ7L47PyB/AvemL3RIf02D1+buxTL05rjtQdmZJ
Kg1rfROfaLeYYVv6GvffT2h4m9Ha0TttiscO9l1KyqYh03902cA5I6zJKL9s
kUO+17qUHuIxwl3TSd4CuTSI6w/OZd/dj1KZBxiMZzSY5Rj+2fbGEJumC69Z
5pN5owoMklbtw0NPrwcuLaLhps7NvvcL9fH9jM3NcuI9mcaCBpl6qHpY7dbV
YhrUrhrylhjpofDs76CeEhrcJ82m3KN1se6wSWhFGbm/g/ys3CYdNJoTi/Z9
R0O8TvVmUZldWGJBR29/TwOj/b91En47UTH7Y0wf8VKJcYXJNi1cZHk11qac
hh2hXd5WuZpYnt12f8cHGnQMJn552KijzpGcRwM1NLikppT3CW7DKE257tJa
GmR/fVKovaaKbVJJqkF1NAS0H8ub4W7FgF8R5bL1NFzU82+O+3cLvne50Gv+
lYYx5WpDqQfKKGLSpybdSEPspVOhb5I2oqOKk283cdESr8mJDCWcP2QpHMAm
95V9Vb/rwwbce1VL/UUzDTzJd8y/7JHD2OMv/P2+0+AmvWdc2WU9doFylXEL
De2axRlS99bhrQUyxzpbadC/V+5XMLcGK8N5boi20eBa4THovEIaxT0Y1W3E
HTw9RzXypPDUoSHRZ+00LHt4/4KChSTyrezKNOikgSNq7GFdKo77H3+ovcyh
oXupvyr1ZznG39BZqU/RcCa9KTCAJYzdTqUOQt00/PDW2GAXJIQhSjnDmT00
tBSI2vteFMDvAnK7vXpp+DvlvFP71hLcyH0YpNNH9s+P2+Irs/jw04sIyeZ+
GopfbDokvmEBSsXxnUwfoOG3wkLPHQG86OZ9PdeTS0Ohsa3QqQEeFNC+APx/
yHyluwZ3jE0xj8n2BbOJnQ7/3RSuPcHM5XFqSB2k4aWjHxqkjzJNKyyddw2T
/afSfLe6Y5D5MLPuOd8IDWeLje5Iu9PM/hDD8a/EmaMfIu469DG1z77VffyX
hgkVi8TBBxQz3Ewr7Owo2W8JdtKbVnUxf2590ag5RuJ9S/XR7Gpjbl6hLLtw
nAYZIYudEr0tTL+/aae/EC9ufNCgmchm1jVJFyRN0PBU8+ytNy1fmLKv4iZd
J2kwb49SWWdVzTz/cNle9SkaFg3lRWiLlTOZfrfDeadpELv79SB0ljGFTvA0
1RG7xZa06X4rYDroM9YkztDQ125nbCXyhJkvP+R6epaGwTytwiR2NJNn8ZmX
anM0XNullDbH8mQe6O2cniPOk2kX2N+f//p/vGYZOA==
       "]]}}, {{}, {}, 
     {GrayLevel[0], Thickness[Tiny], Opacity[1.], LineBox[CompressedData["
1:eJw1lFlQU2cYQJElKstYJe2ERYwRwSo0AqIIyucSRylBU5QtAlKUTSmLSHWs
qWlpEVkF0Rg0AlERkUExEQFlfiwRuGHRhMUAkib3RuC3reICiLjUPvThzHk+
L2dxdHJgjLGRkVHAZ/4zEfBUJhYTYB9m5eThQUG8UBJeXkpAJ9R+x15JAU0W
ZHbtCgECpyDBClcKOIzW4PpaArSvL/QucaagmayY7icIKMt3yaDbUVB/OB7o
7whwVPjrJowpqCz/S5nPV4ILO7ukXk1C1sRLfYZdB6wzmz3P9yAJ3cluDENT
J9hsG31tVa4Hu0R6bTanG14R6Vcbh3VQwk/PP9HyEGSBD7zWOehAlWfqLah9
BJGGyRwziRZC2UxtWJoKeOVoM9dmGJZ4B2WmblFDY07Qa/v0IZjtS/Dk1j3w
KuOHSJFmAF4YF3Bte3uA9U4f2xGiAVu3JO7dy73QKVkSd7KuH/yYpYLjcX2Q
hO6bznLrg8I581RJTv2gfa6PYMl6YCH/3DLxRD+0+j+s6aKroToxrXak7jFU
OtlI3IsewfGxON/kLA2YRkbRNmu74EDE+X9YwQOwK7vI79BVJfBPM7unvxyE
c7cEbYzKNshzR7csRgah09PEUxWnAEXRjfYNlUMwLt84/D7yPkB4A3nz6BOY
4+D57Mjye6B2MF7E9RuGlLkvZpfevg0J0gu55uZaSBnwXB2y5wZwCngfTYa0
0GwxZdu8Qwqs9cHlzIt/gvBOStXjw1lgdTDAQ/6NDoS0hgob/gm0/Oh7UfpZ
HWzYUvDpVrcUEdG7zmyb0gEzLLdqAa5B5kYN9LVReigzOuVfaFKHNDbrl0Kb
HoQS1c5XafeQM31/d7AzCV7lvLQ67/uI0XJpOqeAhGaGQ9eeYwqUE5jZpB4n
IbTY/e8zmW0oOzJrAZtHAe/NpuIjvyjRikUiXHmHgtDpeu7Wpi60vXl72CqG
Abxm+cSooh4h66+s/YeFBuCGcl3STdSIzxX2iUgDxLvNCt6T3YNcP1m+jNv0
FOTvPRSlc/uQNLYiP6jqKWSViL2Dr/Ujcc2YYpfFCOxrlFrvdNUg9+trBKmH
RqC9WvvmgWoAhThWtF4aGoHwwnO2BUlD6KOgqXLUZxTeTk1IL754grbm6i39
Lo+CvVumh2OhFi34qWbuPbMxcJwMtz5ioUMJIyUiTswYqDs92SeVOhRNK776
rHMMFJbLdvSJ9WiYtpondcXQaJVYxtlNokN+G10D2RjGin7lX44kkXku19zY
DQOdIaabRpPIa/5exferMKSwWrNa4klUbHfKa7EPhmVrmKmbfiTRtyufMcu2
YSiO6t24oZBEdWEXX0r2YkiUraN82kgUcOFad0AMhhKvnZLzShIZtPLrH2Ix
tDclhMx0kWj+vo6YiP0YWO1nOxp7SZSY9HbAPhWD5sm4bC1JIlZG4B/nf8bA
oV35bc0HEjU8iCj1F2I4mHPXV2REId6chGMzv2Ao+0L9dtKEQoK846t3/47h
ne2nxDpzCmlE1VW2uRhussOCPBkUSh68c0KZh0ErT553xo5CtIUt+44WYLD0
ziTeOFDIQzrgMFiEIZYjWy9fSiGlwTBzsvhzH0FMWX9NoSjncc3asxiat+tq
01woNJUwcxuLMDzvmTzQw6ZQfjXttFiM//8X+hc2RHrL
       "]]}}, {{}, {
      {RGBColor[1, 0, 0], PointSize[0.019444444444444445`], AbsoluteThickness[
       1.6], GeometricTransformationBox[InsetBox[
         StyleBox["\[FilledCircle]",
          StripOnInput->False,
          FontSize->20], {0., 0.}], {{{0.34683642620056954`, 
        0.3063271475988609}}, {{
        0.6531635737994305, -0.3063271475988609}}}]}, {}}, {}}}, {{}, 
    GraphicsComplexBox[CompressedData["
1:eJxTTMoPSmViYGA4DsQgetZMEDhpr33k394trhftf0w43dUodM/+wMO4263P
N9pvWXKxwdDtoT0P15dlL6ds3//U7dl0jeV37Nd0MM3IObbPvqPk871EnUf2
VSt/NbsdPbw/eMrLaoWyW/b/jj/ePuXwCXvNPW+zv2Y/tl9X1Ok54cbZ/b/3
iW1e9Pq6ve3eiN0vxS7ay+wzN3drfGIvabfIfVr7pf3ydmfVvlVds080kuTg
sL1s72BRLP7/9hP793zH78ysv7x/YqJ8UIrFNfvT7ktnNEy+bL8uJKn009Mn
9oy3niS+mXF5f/T5+x0/jK7Zy6Y6SEbPumxvIyVwceWzJ/Y+jf56u2dd3q+z
+ULxDKB8T3iozxWgfAyrcMI2oPzDh9Z3bgHlr2u8ejwRKN/6k3fyHaC8nmCN
9Xag/Kyutax3gfKHpnsVguTNLOcpA/n2NRklXiB5NdcCbZD8pe6KTJB8llm1
Lkhe7mGlN0h+0TlmPZD8rM/vM0DyVTXqIL49145usLzrOQOw/PmFz8DyhbbG
YPkF73vA8qYPwPz93P+fguV3cpmA5R+x9ILlr4qC+fvff4bI75WAyIexQeTr
JCHyelD5TRC+fQFU/gBUXgEqf2BUflR+VH5UflR+VH5UflR+VH5UngryAAT1
Z/s=
     "], {{{}, {}, 
       {RGBColor[0.368417, 0.506779, 0.709798], PointSize[
        0.01388888888888889], AbsoluteThickness[1.6], 
        LineBox[{1, 2, 3, 4, 5, 6, 7, 8, 9, 10, 11, 12, 13, 14, 15, 16, 17, 
         18, 19, 20, 21, 22, 23, 24, 25, 26, 27, 28, 29, 30, 31, 32, 33, 34, 
         35, 36, 37, 38, 39, 40, 41, 42, 43, 44, 45, 46, 47, 48, 49, 50, 51, 
         52, 53, 54, 55, 56, 57, 58, 59, 60, 61, 62, 63, 64, 65, 66, 67, 68, 
         69, 70, 71, 72, 73, 74, 75, 76, 77, 78, 79, 80, 81, 82, 83, 84, 85, 
         86, 87, 88, 89, 90, 91, 92, 93, 94, 95, 96, 97, 98, 99, 100, 101, 
         102, 103, 104, 105, 106, 107, 108, 109, 110, 111, 112, 113, 114, 115,
          116, 117, 118, 119, 120, 121, 122, 123, 124, 125, 126, 127, 128, 
         129, 130, 131, 132, 133, 134, 135, 136, 137, 138, 139, 140, 141, 142,
          143, 144, 145, 146, 147, 148, 149, 150, 151, 152, 153, 154, 155, 
         156, 157, 158, 159, 160, 161, 162, 163, 164, 165, 166, 167, 168, 169,
          170, 171, 172, 173, 174, 175, 176, 177, 178, 179, 180, 181, 182, 
         183, 184, 185, 186, 187, 188, 189, 190, 191, 192, 193, 194, 195, 196,
          197, 198, 199}]}}, {
       {RGBColor[0.368417, 0.506779, 0.709798], PointSize[
        0.01388888888888889], AbsoluteThickness[1.6], 
        PointBox[{1, 2, 3, 4, 5, 6, 7, 8, 9, 10, 11, 12, 13, 14, 15, 16, 17, 
         18, 19, 20, 21, 22, 23, 24, 25, 26, 27, 28, 29, 30, 31, 32, 33, 34, 
         35, 36, 37, 38, 39, 40, 41, 42, 43, 44, 45, 46, 47, 48, 49, 50, 51, 
         52, 53, 54, 55, 56, 57, 58, 59, 60, 61, 62, 63, 64, 65, 66, 67, 68, 
         69, 70, 71, 72, 73, 74, 75, 76, 77, 78, 79, 80, 81, 82, 83, 84, 85, 
         86, 87, 88, 89, 90, 91, 92, 93, 94, 95, 96, 97, 98, 99, 100, 101, 
         102, 103, 104, 105, 106, 107, 108, 109, 110, 111, 112, 113, 114, 115,
          116, 117, 118, 119, 120, 121, 122, 123, 124, 125, 126, 127, 128, 
         129, 130, 131, 132, 133, 134, 135, 136, 137, 138, 139, 140, 141, 142,
          143, 144, 145, 146, 147, 148, 149, 150, 151, 152, 153, 154, 155, 
         156, 157, 158, 159, 160, 161, 162, 163, 164, 165, 166, 167, 168, 169,
          170, 171, 172, 173, 174, 175, 176, 177, 178, 179, 180, 181, 182, 
         183, 184, 185, 186, 187, 188, 189, 190, 191, 192, 193, 194, 195, 196,
          197, 198, 199}]}, {}, {}}}], {}}},
  AspectRatio->NCache[GoldenRatio^(-1), 0.6180339887498948],
  Axes->{True, True},
  AxesLabel->{None, None},
  AxesOrigin->{0, 0},
  BaseStyle->{FontFamily -> "Arial", 14, 
    GrayLevel[0]},
  DisplayFunction->Identity,
  Frame->{{False, False}, {False, False}},
  FrameLabel->{{None, None}, {None, None}},
  FrameTicks->{{Automatic, Automatic}, {Automatic, Automatic}},
  GridLines->{None, None},
  GridLinesStyle->Directive[
    GrayLevel[0.5, 0.4]],
  ImageSize->{393.6842105263097, Automatic},
  Method->{"DefaultBoundaryStyle" -> Automatic, "ScalingFunctions" -> None},
  PlotRange->{{0, 1}, All},
  PlotRangeClipping->True,
  PlotRangePadding->{{
     Scaled[0.02], 
     Scaled[0.02]}, {
     Scaled[0.05], 
     Scaled[0.05]}},
  Ticks->{Automatic, Automatic}]], "Output",
 CellChangeTimes->{{3.831535810724918*^9, 3.831535853006818*^9}, {
   3.8315359655421996`*^9, 3.8315359998936696`*^9}, 3.831536043471654*^9, {
   3.8315360766190233`*^9, 3.8315361118784866`*^9}, {3.831536182185875*^9, 
   3.8315362076576653`*^9}, 3.831536817705797*^9, {3.8315375077651267`*^9, 
   3.8315375442470293`*^9}, 3.831538003122506*^9, 3.8315394936062737`*^9, 
   3.831541498903511*^9, {3.831789875450103*^9, 3.8317899224539537`*^9}, {
   3.831789958335578*^9, 3.831790068815652*^9}, 3.831790117374771*^9, 
   3.8317901564720807`*^9, {3.831790385283221*^9, 3.8317904145123262`*^9}, {
   3.831790447281496*^9, 3.83179058482332*^9}, {3.831791536662509*^9, 
   3.8317915493584557`*^9}, {3.831791581166688*^9, 3.831791599798601*^9}, {
   3.8317916304673443`*^9, 3.831791638402602*^9}, 3.831791681710696*^9, 
   3.831791839305999*^9, {3.8317918951145725`*^9, 3.8317919200764427`*^9}, {
   3.831791973154606*^9, 3.831791982129693*^9}, {3.831792058080512*^9, 
   3.831792067116548*^9}, 3.831792448116417*^9, 3.831798718403616*^9, {
   3.835079922849015*^9, 3.835079939647981*^9}, {3.835081604118387*^9, 
   3.835081645417982*^9}, {3.8350816824615064`*^9, 3.835081691213274*^9}, {
   3.835081722571537*^9, 3.8350817577875166`*^9}, 3.8350817878581333`*^9, 
   3.8350818654752407`*^9, 3.8350819302313566`*^9, {3.8350822561337557`*^9, 
   3.835082281456789*^9}, 3.8350824058958187`*^9, 3.8350824845166073`*^9, 
   3.835082578800405*^9, {3.8350826901346507`*^9, 3.835082729056013*^9}, {
   3.8350827886681376`*^9, 3.835082809741044*^9}, {3.8350830631978216`*^9, 
   3.8350831432029715`*^9}, 3.835083234421939*^9, 3.8350860598650002`*^9, {
   3.8350861142433395`*^9, 3.8350862817792864`*^9}, {3.835092876820137*^9, 
   3.8350929099814053`*^9}, {3.8351725064028683`*^9, 
   3.8351726497424173`*^9}, {3.835172710217045*^9, 3.83517274004055*^9}, {
   3.835173388905716*^9, 3.8351734055127926`*^9}, {3.8351736366528225`*^9, 
   3.8351737434166236`*^9}, {3.8351738059666023`*^9, 
   3.8351738487329874`*^9}, {3.835173886149433*^9, 3.8351739371480474`*^9}, {
   3.8351740528819103`*^9, 3.8351740850769844`*^9}, 3.8351745809940987`*^9, {
   3.8351747297166243`*^9, 3.8351747728386917`*^9}, {3.8351748059807205`*^9, 
   3.835174839079769*^9}, {3.835174883593919*^9, 3.835174894311489*^9}, 
   3.835174941537876*^9, {3.835174973508477*^9, 3.835174999990452*^9}, 
   3.835175036222437*^9, {3.8351750722675285`*^9, 3.835175088970375*^9}, {
   3.835175535637991*^9, 3.835175565336853*^9}, {3.8351755965697346`*^9, 
   3.835175612018385*^9}, 3.835175645266973*^9, 3.835175679764849*^9, {
   3.835182991739664*^9, 3.8351831500437365`*^9}, {3.8351831966574583`*^9, 
   3.835183220174227*^9}, 3.835183386218464*^9, {3.8351834230340586`*^9, 
   3.835183504986246*^9}, 3.835183538956583*^9, {3.835184016705572*^9, 
   3.835184036127714*^9}, {3.835439900632246*^9, 3.8354399243224916`*^9}, {
   3.8354399656210556`*^9, 3.8354399946606*^9}, 3.8354400866179223`*^9, {
   3.835440281874627*^9, 3.8354402996648574`*^9}, 3.835440521038495*^9, 
   3.835440743385825*^9, {3.8354407744792647`*^9, 3.8354408002778463`*^9}, {
   3.835440890141478*^9, 3.835440895526574*^9}, {3.835441083515904*^9, 
   3.8354410981414785`*^9}, {3.835441150509246*^9, 3.8354411705657225`*^9}, 
   3.835441200694076*^9, 3.835441291467114*^9, 3.835441379123721*^9, {
   3.8354414612312784`*^9, 3.835441485838523*^9}, 3.8354415378807297`*^9, {
   3.835441609373551*^9, 3.835441637130037*^9}, {3.8354417716442204`*^9, 
   3.835441866663145*^9}, {3.8354419227771845`*^9, 3.835441951416114*^9}, 
   3.8354443870912604`*^9, 3.8354444817286696`*^9, 3.83544467519628*^9, {
   3.8354447853710976`*^9, 3.8354448293518295`*^9}, 3.8354450282771397`*^9, 
   3.8354450747878046`*^9, {3.8354451410947776`*^9, 3.835445151043783*^9}, {
   3.83544519401186*^9, 3.8354452384754543`*^9}, 3.835445352859089*^9, {
   3.8354454253448405`*^9, 3.8354454608937263`*^9}, {3.835445491794836*^9, 
   3.8354455255723495`*^9}, {3.8356877953351974`*^9, 
   3.8356878924593215`*^9}, {3.835687924056055*^9, 3.835687995195382*^9}, {
   3.8356880846709523`*^9, 3.8356880912788887`*^9}, {3.835688278261323*^9, 
   3.8356883028106747`*^9}, 3.835688338388921*^9, 3.835862864323947*^9, 
   3.8358630723433113`*^9, 3.835863308240082*^9, {3.8358633799811935`*^9, 
   3.835863395498891*^9}, 3.8358634257610545`*^9, 3.835863457279703*^9, {
   3.8358634967839155`*^9, 3.8358635161829453`*^9}, {3.835863589112581*^9, 
   3.835863611163557*^9}, 3.835863711187505*^9, {3.8358637442230186`*^9, 
   3.8358637693185973`*^9}, {3.8358638075282445`*^9, 3.8358638258260417`*^9}, 
   3.8358638731310844`*^9, 3.8358639052363853`*^9, {3.835863953729933*^9, 
   3.8358639981041875`*^9}, {3.835864078483451*^9, 3.835864116137374*^9}, {
   3.835864153581691*^9, 3.8358641932796383`*^9}, {3.835864224173128*^9, 
   3.8358642656607466`*^9}, {3.8358643109268923`*^9, 3.8358643716897717`*^9}, 
   3.8358645863222623`*^9, 3.835864658542766*^9, 3.83586470707259*^9, 
   3.8358647400023885`*^9, {3.8358652373467445`*^9, 3.8358652500788803`*^9}, {
   3.835865285169253*^9, 3.8358653815054865`*^9}, {3.8358655433723917`*^9, 
   3.8358655955261855`*^9}, {3.8358656289201984`*^9, 3.835865695591687*^9}, {
   3.8358671188309336`*^9, 3.8358671532393117`*^9}, {3.835867492571104*^9, 
   3.8358675040915103`*^9}, 3.8358776772474327`*^9, {3.8358777084907722`*^9, 
   3.8358777363255653`*^9}, {3.8358777738044605`*^9, 3.835877903132823*^9}, 
   3.8358779892840624`*^9, {3.8358781906694937`*^9, 3.8358782169095135`*^9}, 
   3.8358783291900005`*^9, {3.835878520157917*^9, 3.8358785521670914`*^9}, 
   3.835878601402156*^9, 3.8358786496495514`*^9, 3.8358786851536307`*^9, {
   3.835878716896019*^9, 3.8358787967391996`*^9}, 3.8358788978282723`*^9, 
   3.8358790081791897`*^9, 3.835879081027246*^9, {3.8358791739758263`*^9, 
   3.835879188618439*^9}, 3.8358792655568156`*^9, 3.8358793347683716`*^9, {
   3.8358793942562675`*^9, 3.835879443177305*^9}, {3.835879483545106*^9, 
   3.8358795026849246`*^9}, {3.835879535967609*^9, 3.8358795494547405`*^9}, {
   3.8358796983805084`*^9, 3.835879818304391*^9}, {3.8358799602288485`*^9, 
   3.835880003410801*^9}, 3.8358801145209804`*^9, 3.8358802029630823`*^9, 
   3.835880257180109*^9, {3.8358803256872077`*^9, 3.835880383027548*^9}, 
   3.8358804131612854`*^9, 3.8358804700206823`*^9, 3.8358805334127893`*^9, {
   3.8358805813265543`*^9, 3.8358805899564905`*^9}, 3.835880790566306*^9, 
   3.835880840273382*^9, 3.835880876597233*^9, 3.8358817201627536`*^9, {
   3.8362930973499002`*^9, 3.8362931071534705`*^9}, 3.836293162327054*^9, {
   3.836293205766663*^9, 3.836293276383178*^9}, {3.8362933581975775`*^9, 
   3.83629337684982*^9}, {3.836293407296626*^9, 3.8362934198321705`*^9}, 
   3.8362935208858757`*^9, {3.836293575243454*^9, 3.836293656748145*^9}, 
   3.8362936960944614`*^9, {3.8362937831307535`*^9, 3.8362938372997704`*^9}, {
   3.836294040854769*^9, 3.8362940746376667`*^9}, 3.836294112495593*^9, 
   3.8362941426650944`*^9, {3.8362941857472115`*^9, 3.8362942019435873`*^9}, 
   3.836294254434503*^9, {3.8362943083397684`*^9, 3.8362943236031103`*^9}, {
   3.836294372660615*^9, 3.836294428117649*^9}, 3.8362944737794166`*^9, 
   3.8362945048143244`*^9, {3.836294552416639*^9, 3.8362945889990873`*^9}, {
   3.836294640790779*^9, 3.836294740260163*^9}, {3.8362948701272354`*^9, 
   3.836294912412612*^9}, 3.8362949476076365`*^9, 3.8362950314660416`*^9, {
   3.8362952058232946`*^9, 3.8362952272779317`*^9}, {3.8362952722546735`*^9, 
   3.8362953642300496`*^9}, {3.836295409593559*^9, 3.8362954366359587`*^9}, 
   3.8362956669221125`*^9, {3.8362957278295193`*^9, 3.8362957569720163`*^9}, 
   3.8362957958549194`*^9, {3.836295968194706*^9, 3.8362960406618752`*^9}, {
   3.8362960721941833`*^9, 3.8362961121412106`*^9}, 3.836296444118816*^9, {
   3.8362966392821836`*^9, 3.8362966491339054`*^9}, {3.836296695366067*^9, 
   3.836296724966568*^9}, {3.8362967633354025`*^9, 3.8362967792245064`*^9}, {
   3.8362968313286376`*^9, 3.836296849197445*^9}, 3.836297139033663*^9, {
   3.8362971708556795`*^9, 3.8362972105557013`*^9}, {3.8362975812929*^9, 
   3.8362976138932457`*^9}, {3.83629767717215*^9, 3.8362976941292305`*^9}, 
   3.8442507927940474`*^9, 3.84425088475432*^9, 3.8442509336759176`*^9, 
   3.844251919879145*^9}],

Cell[BoxData["\<\"subset of time points\"\>"], "Output",
 CellChangeTimes->{{3.831535810724918*^9, 3.831535853006818*^9}, {
   3.8315359655421996`*^9, 3.8315359998936696`*^9}, 3.831536043471654*^9, {
   3.8315360766190233`*^9, 3.8315361118784866`*^9}, {3.831536182185875*^9, 
   3.8315362076576653`*^9}, 3.831536817705797*^9, {3.8315375077651267`*^9, 
   3.8315375442470293`*^9}, 3.831538003122506*^9, 3.8315394936062737`*^9, 
   3.831541498903511*^9, {3.831789875450103*^9, 3.8317899224539537`*^9}, {
   3.831789958335578*^9, 3.831790068815652*^9}, 3.831790117374771*^9, 
   3.8317901564720807`*^9, {3.831790385283221*^9, 3.8317904145123262`*^9}, {
   3.831790447281496*^9, 3.83179058482332*^9}, {3.831791536662509*^9, 
   3.8317915493584557`*^9}, {3.831791581166688*^9, 3.831791599798601*^9}, {
   3.8317916304673443`*^9, 3.831791638402602*^9}, 3.831791681710696*^9, 
   3.831791839305999*^9, {3.8317918951145725`*^9, 3.8317919200764427`*^9}, {
   3.831791973154606*^9, 3.831791982129693*^9}, {3.831792058080512*^9, 
   3.831792067116548*^9}, 3.831792448116417*^9, 3.831798718403616*^9, {
   3.835079922849015*^9, 3.835079939647981*^9}, {3.835081604118387*^9, 
   3.835081645417982*^9}, {3.8350816824615064`*^9, 3.835081691213274*^9}, {
   3.835081722571537*^9, 3.8350817577875166`*^9}, 3.8350817878581333`*^9, 
   3.8350818654752407`*^9, 3.8350819302313566`*^9, {3.8350822561337557`*^9, 
   3.835082281456789*^9}, 3.8350824058958187`*^9, 3.8350824845166073`*^9, 
   3.835082578800405*^9, {3.8350826901346507`*^9, 3.835082729056013*^9}, {
   3.8350827886681376`*^9, 3.835082809741044*^9}, {3.8350830631978216`*^9, 
   3.8350831432029715`*^9}, 3.835083234421939*^9, 3.8350860598650002`*^9, {
   3.8350861142433395`*^9, 3.8350862817792864`*^9}, {3.835092876820137*^9, 
   3.8350929099814053`*^9}, {3.8351725064028683`*^9, 
   3.8351726497424173`*^9}, {3.835172710217045*^9, 3.83517274004055*^9}, {
   3.835173388905716*^9, 3.8351734055127926`*^9}, {3.8351736366528225`*^9, 
   3.8351737434166236`*^9}, {3.8351738059666023`*^9, 
   3.8351738487329874`*^9}, {3.835173886149433*^9, 3.8351739371480474`*^9}, {
   3.8351740528819103`*^9, 3.8351740850769844`*^9}, 3.8351745809940987`*^9, {
   3.8351747297166243`*^9, 3.8351747728386917`*^9}, {3.8351748059807205`*^9, 
   3.835174839079769*^9}, {3.835174883593919*^9, 3.835174894311489*^9}, 
   3.835174941537876*^9, {3.835174973508477*^9, 3.835174999990452*^9}, 
   3.835175036222437*^9, {3.8351750722675285`*^9, 3.835175088970375*^9}, {
   3.835175535637991*^9, 3.835175565336853*^9}, {3.8351755965697346`*^9, 
   3.835175612018385*^9}, 3.835175645266973*^9, 3.835175679764849*^9, {
   3.835182991739664*^9, 3.8351831500437365`*^9}, {3.8351831966574583`*^9, 
   3.835183220174227*^9}, 3.835183386218464*^9, {3.8351834230340586`*^9, 
   3.835183504986246*^9}, 3.835183538956583*^9, {3.835184016705572*^9, 
   3.835184036127714*^9}, {3.835439900632246*^9, 3.8354399243224916`*^9}, {
   3.8354399656210556`*^9, 3.8354399946606*^9}, 3.8354400866179223`*^9, {
   3.835440281874627*^9, 3.8354402996648574`*^9}, 3.835440521038495*^9, 
   3.835440743385825*^9, {3.8354407744792647`*^9, 3.8354408002778463`*^9}, {
   3.835440890141478*^9, 3.835440895526574*^9}, {3.835441083515904*^9, 
   3.8354410981414785`*^9}, {3.835441150509246*^9, 3.8354411705657225`*^9}, 
   3.835441200694076*^9, 3.835441291467114*^9, 3.835441379123721*^9, {
   3.8354414612312784`*^9, 3.835441485838523*^9}, 3.8354415378807297`*^9, {
   3.835441609373551*^9, 3.835441637130037*^9}, {3.8354417716442204`*^9, 
   3.835441866663145*^9}, {3.8354419227771845`*^9, 3.835441951416114*^9}, 
   3.8354443870912604`*^9, 3.8354444817286696`*^9, 3.83544467519628*^9, {
   3.8354447853710976`*^9, 3.8354448293518295`*^9}, 3.8354450282771397`*^9, 
   3.8354450747878046`*^9, {3.8354451410947776`*^9, 3.835445151043783*^9}, {
   3.83544519401186*^9, 3.8354452384754543`*^9}, 3.835445352859089*^9, {
   3.8354454253448405`*^9, 3.8354454608937263`*^9}, {3.835445491794836*^9, 
   3.8354455255723495`*^9}, {3.8356877953351974`*^9, 
   3.8356878924593215`*^9}, {3.835687924056055*^9, 3.835687995195382*^9}, {
   3.8356880846709523`*^9, 3.8356880912788887`*^9}, {3.835688278261323*^9, 
   3.8356883028106747`*^9}, 3.835688338388921*^9, 3.835862864323947*^9, 
   3.8358630723433113`*^9, 3.835863308240082*^9, {3.8358633799811935`*^9, 
   3.835863395498891*^9}, 3.8358634257610545`*^9, 3.835863457279703*^9, {
   3.8358634967839155`*^9, 3.8358635161829453`*^9}, {3.835863589112581*^9, 
   3.835863611163557*^9}, 3.835863711187505*^9, {3.8358637442230186`*^9, 
   3.8358637693185973`*^9}, {3.8358638075282445`*^9, 3.8358638258260417`*^9}, 
   3.8358638731310844`*^9, 3.8358639052363853`*^9, {3.835863953729933*^9, 
   3.8358639981041875`*^9}, {3.835864078483451*^9, 3.835864116137374*^9}, {
   3.835864153581691*^9, 3.8358641932796383`*^9}, {3.835864224173128*^9, 
   3.8358642656607466`*^9}, {3.8358643109268923`*^9, 3.8358643716897717`*^9}, 
   3.8358645863222623`*^9, 3.835864658542766*^9, 3.83586470707259*^9, 
   3.8358647400023885`*^9, {3.8358652373467445`*^9, 3.8358652500788803`*^9}, {
   3.835865285169253*^9, 3.8358653815054865`*^9}, {3.8358655433723917`*^9, 
   3.8358655955261855`*^9}, {3.8358656289201984`*^9, 3.835865695591687*^9}, {
   3.8358671188309336`*^9, 3.8358671532393117`*^9}, {3.835867492571104*^9, 
   3.8358675040915103`*^9}, 3.8358776772474327`*^9, {3.8358777084907722`*^9, 
   3.8358777363255653`*^9}, {3.8358777738044605`*^9, 3.835877903132823*^9}, 
   3.8358779892840624`*^9, {3.8358781906694937`*^9, 3.8358782169095135`*^9}, 
   3.8358783291900005`*^9, {3.835878520157917*^9, 3.8358785521670914`*^9}, 
   3.835878601402156*^9, 3.8358786496495514`*^9, 3.8358786851536307`*^9, {
   3.835878716896019*^9, 3.8358787967391996`*^9}, 3.8358788978282723`*^9, 
   3.8358790081791897`*^9, 3.835879081027246*^9, {3.8358791739758263`*^9, 
   3.835879188618439*^9}, 3.8358792655568156`*^9, 3.8358793347683716`*^9, {
   3.8358793942562675`*^9, 3.835879443177305*^9}, {3.835879483545106*^9, 
   3.8358795026849246`*^9}, {3.835879535967609*^9, 3.8358795494547405`*^9}, {
   3.8358796983805084`*^9, 3.835879818304391*^9}, {3.8358799602288485`*^9, 
   3.835880003410801*^9}, 3.8358801145209804`*^9, 3.8358802029630823`*^9, 
   3.835880257180109*^9, {3.8358803256872077`*^9, 3.835880383027548*^9}, 
   3.8358804131612854`*^9, 3.8358804700206823`*^9, 3.8358805334127893`*^9, {
   3.8358805813265543`*^9, 3.8358805899564905`*^9}, 3.835880790566306*^9, 
   3.835880840273382*^9, 3.835880876597233*^9, 3.8358817201627536`*^9, {
   3.8362930973499002`*^9, 3.8362931071534705`*^9}, 3.836293162327054*^9, {
   3.836293205766663*^9, 3.836293276383178*^9}, {3.8362933581975775`*^9, 
   3.83629337684982*^9}, {3.836293407296626*^9, 3.8362934198321705`*^9}, 
   3.8362935208858757`*^9, {3.836293575243454*^9, 3.836293656748145*^9}, 
   3.8362936960944614`*^9, {3.8362937831307535`*^9, 3.8362938372997704`*^9}, {
   3.836294040854769*^9, 3.8362940746376667`*^9}, 3.836294112495593*^9, 
   3.8362941426650944`*^9, {3.8362941857472115`*^9, 3.8362942019435873`*^9}, 
   3.836294254434503*^9, {3.8362943083397684`*^9, 3.8362943236031103`*^9}, {
   3.836294372660615*^9, 3.836294428117649*^9}, 3.8362944737794166`*^9, 
   3.8362945048143244`*^9, {3.836294552416639*^9, 3.8362945889990873`*^9}, {
   3.836294640790779*^9, 3.836294740260163*^9}, {3.8362948701272354`*^9, 
   3.836294912412612*^9}, 3.8362949476076365`*^9, 3.8362950314660416`*^9, {
   3.8362952058232946`*^9, 3.8362952272779317`*^9}, {3.8362952722546735`*^9, 
   3.8362953642300496`*^9}, {3.836295409593559*^9, 3.8362954366359587`*^9}, 
   3.8362956669221125`*^9, {3.8362957278295193`*^9, 3.8362957569720163`*^9}, 
   3.8362957958549194`*^9, {3.836295968194706*^9, 3.8362960406618752`*^9}, {
   3.8362960721941833`*^9, 3.8362961121412106`*^9}, 3.836296444118816*^9, {
   3.8362966392821836`*^9, 3.8362966491339054`*^9}, {3.836296695366067*^9, 
   3.836296724966568*^9}, {3.8362967633354025`*^9, 3.8362967792245064`*^9}, {
   3.8362968313286376`*^9, 3.836296849197445*^9}, 3.836297139033663*^9, {
   3.8362971708556795`*^9, 3.8362972105557013`*^9}, {3.8362975812929*^9, 
   3.8362976138932457`*^9}, {3.83629767717215*^9, 3.8362976941292305`*^9}, 
   3.8442507927940474`*^9, 3.84425088475432*^9, 3.8442509336759176`*^9, 
   3.8442519199012957`*^9}],

Cell[BoxData[
 GraphicsBox[{{}, {{}, {}, 
    {RGBColor[0.368417, 0.506779, 0.709798], PointSize[0.019444444444444445`],
      AbsoluteThickness[1.6], 
     LineBox[{{1., 0.6531635737994304}, {2., 0.34683642620056965`}, {3., 
      0.6531635737994304}, {4., 0.34683642620056965`}, {5., 
      0.6531635737994304}, {6., 0.34683642620056965`}, {7., 
      0.6531635737994304}, {8., 0.34683642620056965`}, {9., 
      0.6531635737994304}, {10., 0.34683642620056965`}, {11., 
      0.6531635737994304}}]}}, {}},
  AspectRatio->NCache[GoldenRatio^(-1), 0.6180339887498948],
  Axes->{True, True},
  AxesLabel->{None, None},
  AxesOrigin->{0, 0},
  DisplayFunction->Identity,
  Frame->{{False, False}, {False, False}},
  FrameLabel->{{None, None}, {None, None}},
  FrameTicks->{{Automatic, Automatic}, {Automatic, Automatic}},
  GridLines->{None, None},
  GridLinesStyle->Directive[
    GrayLevel[0.5, 0.4]],
  ImageSize->{393.6842105263097, Automatic},
  Method->{},
  PlotRange->{{0., 11.}, {0, 1}},
  PlotRangeClipping->True,
  PlotRangePadding->{{
     Scaled[0.02], 
     Scaled[0.02]}, {0, 0}},
  Ticks->{Automatic, Automatic}]], "Output",
 CellChangeTimes->{{3.831535810724918*^9, 3.831535853006818*^9}, {
   3.8315359655421996`*^9, 3.8315359998936696`*^9}, 3.831536043471654*^9, {
   3.8315360766190233`*^9, 3.8315361118784866`*^9}, {3.831536182185875*^9, 
   3.8315362076576653`*^9}, 3.831536817705797*^9, {3.8315375077651267`*^9, 
   3.8315375442470293`*^9}, 3.831538003122506*^9, 3.8315394936062737`*^9, 
   3.831541498903511*^9, {3.831789875450103*^9, 3.8317899224539537`*^9}, {
   3.831789958335578*^9, 3.831790068815652*^9}, 3.831790117374771*^9, 
   3.8317901564720807`*^9, {3.831790385283221*^9, 3.8317904145123262`*^9}, {
   3.831790447281496*^9, 3.83179058482332*^9}, {3.831791536662509*^9, 
   3.8317915493584557`*^9}, {3.831791581166688*^9, 3.831791599798601*^9}, {
   3.8317916304673443`*^9, 3.831791638402602*^9}, 3.831791681710696*^9, 
   3.831791839305999*^9, {3.8317918951145725`*^9, 3.8317919200764427`*^9}, {
   3.831791973154606*^9, 3.831791982129693*^9}, {3.831792058080512*^9, 
   3.831792067116548*^9}, 3.831792448116417*^9, 3.831798718403616*^9, {
   3.835079922849015*^9, 3.835079939647981*^9}, {3.835081604118387*^9, 
   3.835081645417982*^9}, {3.8350816824615064`*^9, 3.835081691213274*^9}, {
   3.835081722571537*^9, 3.8350817577875166`*^9}, 3.8350817878581333`*^9, 
   3.8350818654752407`*^9, 3.8350819302313566`*^9, {3.8350822561337557`*^9, 
   3.835082281456789*^9}, 3.8350824058958187`*^9, 3.8350824845166073`*^9, 
   3.835082578800405*^9, {3.8350826901346507`*^9, 3.835082729056013*^9}, {
   3.8350827886681376`*^9, 3.835082809741044*^9}, {3.8350830631978216`*^9, 
   3.8350831432029715`*^9}, 3.835083234421939*^9, 3.8350860598650002`*^9, {
   3.8350861142433395`*^9, 3.8350862817792864`*^9}, {3.835092876820137*^9, 
   3.8350929099814053`*^9}, {3.8351725064028683`*^9, 
   3.8351726497424173`*^9}, {3.835172710217045*^9, 3.83517274004055*^9}, {
   3.835173388905716*^9, 3.8351734055127926`*^9}, {3.8351736366528225`*^9, 
   3.8351737434166236`*^9}, {3.8351738059666023`*^9, 
   3.8351738487329874`*^9}, {3.835173886149433*^9, 3.8351739371480474`*^9}, {
   3.8351740528819103`*^9, 3.8351740850769844`*^9}, 3.8351745809940987`*^9, {
   3.8351747297166243`*^9, 3.8351747728386917`*^9}, {3.8351748059807205`*^9, 
   3.835174839079769*^9}, {3.835174883593919*^9, 3.835174894311489*^9}, 
   3.835174941537876*^9, {3.835174973508477*^9, 3.835174999990452*^9}, 
   3.835175036222437*^9, {3.8351750722675285`*^9, 3.835175088970375*^9}, {
   3.835175535637991*^9, 3.835175565336853*^9}, {3.8351755965697346`*^9, 
   3.835175612018385*^9}, 3.835175645266973*^9, 3.835175679764849*^9, {
   3.835182991739664*^9, 3.8351831500437365`*^9}, {3.8351831966574583`*^9, 
   3.835183220174227*^9}, 3.835183386218464*^9, {3.8351834230340586`*^9, 
   3.835183504986246*^9}, 3.835183538956583*^9, {3.835184016705572*^9, 
   3.835184036127714*^9}, {3.835439900632246*^9, 3.8354399243224916`*^9}, {
   3.8354399656210556`*^9, 3.8354399946606*^9}, 3.8354400866179223`*^9, {
   3.835440281874627*^9, 3.8354402996648574`*^9}, 3.835440521038495*^9, 
   3.835440743385825*^9, {3.8354407744792647`*^9, 3.8354408002778463`*^9}, {
   3.835440890141478*^9, 3.835440895526574*^9}, {3.835441083515904*^9, 
   3.8354410981414785`*^9}, {3.835441150509246*^9, 3.8354411705657225`*^9}, 
   3.835441200694076*^9, 3.835441291467114*^9, 3.835441379123721*^9, {
   3.8354414612312784`*^9, 3.835441485838523*^9}, 3.8354415378807297`*^9, {
   3.835441609373551*^9, 3.835441637130037*^9}, {3.8354417716442204`*^9, 
   3.835441866663145*^9}, {3.8354419227771845`*^9, 3.835441951416114*^9}, 
   3.8354443870912604`*^9, 3.8354444817286696`*^9, 3.83544467519628*^9, {
   3.8354447853710976`*^9, 3.8354448293518295`*^9}, 3.8354450282771397`*^9, 
   3.8354450747878046`*^9, {3.8354451410947776`*^9, 3.835445151043783*^9}, {
   3.83544519401186*^9, 3.8354452384754543`*^9}, 3.835445352859089*^9, {
   3.8354454253448405`*^9, 3.8354454608937263`*^9}, {3.835445491794836*^9, 
   3.8354455255723495`*^9}, {3.8356877953351974`*^9, 
   3.8356878924593215`*^9}, {3.835687924056055*^9, 3.835687995195382*^9}, {
   3.8356880846709523`*^9, 3.8356880912788887`*^9}, {3.835688278261323*^9, 
   3.8356883028106747`*^9}, 3.835688338388921*^9, 3.835862864323947*^9, 
   3.8358630723433113`*^9, 3.835863308240082*^9, {3.8358633799811935`*^9, 
   3.835863395498891*^9}, 3.8358634257610545`*^9, 3.835863457279703*^9, {
   3.8358634967839155`*^9, 3.8358635161829453`*^9}, {3.835863589112581*^9, 
   3.835863611163557*^9}, 3.835863711187505*^9, {3.8358637442230186`*^9, 
   3.8358637693185973`*^9}, {3.8358638075282445`*^9, 3.8358638258260417`*^9}, 
   3.8358638731310844`*^9, 3.8358639052363853`*^9, {3.835863953729933*^9, 
   3.8358639981041875`*^9}, {3.835864078483451*^9, 3.835864116137374*^9}, {
   3.835864153581691*^9, 3.8358641932796383`*^9}, {3.835864224173128*^9, 
   3.8358642656607466`*^9}, {3.8358643109268923`*^9, 3.8358643716897717`*^9}, 
   3.8358645863222623`*^9, 3.835864658542766*^9, 3.83586470707259*^9, 
   3.8358647400023885`*^9, {3.8358652373467445`*^9, 3.8358652500788803`*^9}, {
   3.835865285169253*^9, 3.8358653815054865`*^9}, {3.8358655433723917`*^9, 
   3.8358655955261855`*^9}, {3.8358656289201984`*^9, 3.835865695591687*^9}, {
   3.8358671188309336`*^9, 3.8358671532393117`*^9}, {3.835867492571104*^9, 
   3.8358675040915103`*^9}, 3.8358776772474327`*^9, {3.8358777084907722`*^9, 
   3.8358777363255653`*^9}, {3.8358777738044605`*^9, 3.835877903132823*^9}, 
   3.8358779892840624`*^9, {3.8358781906694937`*^9, 3.8358782169095135`*^9}, 
   3.8358783291900005`*^9, {3.835878520157917*^9, 3.8358785521670914`*^9}, 
   3.835878601402156*^9, 3.8358786496495514`*^9, 3.8358786851536307`*^9, {
   3.835878716896019*^9, 3.8358787967391996`*^9}, 3.8358788978282723`*^9, 
   3.8358790081791897`*^9, 3.835879081027246*^9, {3.8358791739758263`*^9, 
   3.835879188618439*^9}, 3.8358792655568156`*^9, 3.8358793347683716`*^9, {
   3.8358793942562675`*^9, 3.835879443177305*^9}, {3.835879483545106*^9, 
   3.8358795026849246`*^9}, {3.835879535967609*^9, 3.8358795494547405`*^9}, {
   3.8358796983805084`*^9, 3.835879818304391*^9}, {3.8358799602288485`*^9, 
   3.835880003410801*^9}, 3.8358801145209804`*^9, 3.8358802029630823`*^9, 
   3.835880257180109*^9, {3.8358803256872077`*^9, 3.835880383027548*^9}, 
   3.8358804131612854`*^9, 3.8358804700206823`*^9, 3.8358805334127893`*^9, {
   3.8358805813265543`*^9, 3.8358805899564905`*^9}, 3.835880790566306*^9, 
   3.835880840273382*^9, 3.835880876597233*^9, 3.8358817201627536`*^9, {
   3.8362930973499002`*^9, 3.8362931071534705`*^9}, 3.836293162327054*^9, {
   3.836293205766663*^9, 3.836293276383178*^9}, {3.8362933581975775`*^9, 
   3.83629337684982*^9}, {3.836293407296626*^9, 3.8362934198321705`*^9}, 
   3.8362935208858757`*^9, {3.836293575243454*^9, 3.836293656748145*^9}, 
   3.8362936960944614`*^9, {3.8362937831307535`*^9, 3.8362938372997704`*^9}, {
   3.836294040854769*^9, 3.8362940746376667`*^9}, 3.836294112495593*^9, 
   3.8362941426650944`*^9, {3.8362941857472115`*^9, 3.8362942019435873`*^9}, 
   3.836294254434503*^9, {3.8362943083397684`*^9, 3.8362943236031103`*^9}, {
   3.836294372660615*^9, 3.836294428117649*^9}, 3.8362944737794166`*^9, 
   3.8362945048143244`*^9, {3.836294552416639*^9, 3.8362945889990873`*^9}, {
   3.836294640790779*^9, 3.836294740260163*^9}, {3.8362948701272354`*^9, 
   3.836294912412612*^9}, 3.8362949476076365`*^9, 3.8362950314660416`*^9, {
   3.8362952058232946`*^9, 3.8362952272779317`*^9}, {3.8362952722546735`*^9, 
   3.8362953642300496`*^9}, {3.836295409593559*^9, 3.8362954366359587`*^9}, 
   3.8362956669221125`*^9, {3.8362957278295193`*^9, 3.8362957569720163`*^9}, 
   3.8362957958549194`*^9, {3.836295968194706*^9, 3.8362960406618752`*^9}, {
   3.8362960721941833`*^9, 3.8362961121412106`*^9}, 3.836296444118816*^9, {
   3.8362966392821836`*^9, 3.8362966491339054`*^9}, {3.836296695366067*^9, 
   3.836296724966568*^9}, {3.8362967633354025`*^9, 3.8362967792245064`*^9}, {
   3.8362968313286376`*^9, 3.836296849197445*^9}, 3.836297139033663*^9, {
   3.8362971708556795`*^9, 3.8362972105557013`*^9}, {3.8362975812929*^9, 
   3.8362976138932457`*^9}, {3.83629767717215*^9, 3.8362976941292305`*^9}, 
   3.8442507927940474`*^9, 3.84425088475432*^9, 3.8442509336759176`*^9, 
   3.844251919948177*^9}],

Cell[BoxData[
 GraphicsBox[{{{{}, {}, 
     {RGBColor[1, 0.5, 0], AbsoluteThickness[1.6], Opacity[1.], 
      LineBox[CompressedData["
1:eJwV1Wk4lV0XB3AZU5QMRTKXSkhSIc4/Q0VIVAqZxwwZIrNyDKGIyFApJMkQ
SvRIRTImzn04B6XIECVKyaze+/2wr3X9vuy911p7XVvK3svUiZWFheU3uf4f
/WSGqCUDqpR1le1r9b6XaYRM/DBdRV8Po8R5l42hHpSno6nJPYQsNHQElgdD
r1LMvvcsnRTbhb6vi1z9nNkUuuNo2StiL9q1XiooXiymGH3847g9RgNc1klf
jHUrKcNy1Kv6Ylr4yx97ZnxlLUXaJc45fFYH37LYZFW6Gii295IOPCEO4Zef
TaFkVBvlTn/6xrEifSy0c2S78NApfaJ3pzfFGMLe6O6mnfpMysbT+e0mtsY4
oTU35T/3niLfanZCR8wEF2P8c7fwDlAMXC3qrOJNMTO/fpNN9yDFjdNaMXD2
ODJNt81Mvh+hPNB2WllCmKFc1ZRLKfE7pXHA1b+Jchpyfk3yc+I/KcPhHoOf
i8whkXcg57rAL4r08/M162PO4PEPmwiO4zMULfOA7bt+WyFYXfnCSNYcxXY2
OM3A1gbHwiqbEzkWKR0iWqoHxOzwQSRaP1+IBZ/GXp9712mHMc7GwxV+KzBZ
pXvfIt4e7pXJQYqDrOA10+P3n3UAW9CZ+XNjHDC4bvz9IeGM5vflwydyeWBh
R0jvi3VByOLepTm/NXBTOm7+huKKXT4XpHh28CG23azxU9FZrDgpMj4qxY/G
VdbZAjEeqNF9kV/kvB7M3n5mtoYnavt+X2WP34CRAjtexd+ekPfdfjG3Qhjs
h52C9Wy9sHHVKKVcQhQ5WnsLKWI++PVLReCmrCS2bQ84GB3oA2W23RUuDEmU
8T0beNvpg9HuqKQPl6VQ26+2wTzeF3rvTLuqZqXRH6YZdX72PF7FevsZs8lC
rFrXuoC4AAWRlcr2rfJQ0gj3va0SAH2zoI70JgXovqyKSUoPAPuRRgnJFkV4
vJYrDbQKxIqS1LQbHkqoaeVj0f8ahC13WHOy0pRx5kNfzleWMKRBJnXQdB+8
rdZXfnQIw7Rjfsue6X2I6jduJRrDoD0uvVCZroriode//rsajqDVhr66I2r4
698ldZDnErgMXzSl3NTA0fBqX6GMCNxTil8lvU8Lp9Edeq0lAqtdXQoNM7Vg
zzIdw70Ygcm9d5KSlrRwgapwa9mKikyqYp1jozbuxGTXj8hEYvpjeoG2iy4m
E2MEK0ujYC5iJD398TAS7ppWmjVdBr9ZSMS2bGNI7+FxivtzGaEZ89Jea47h
WWuDQI1MLFzdXFMPGR3D8B9VH6lLsVDeLWrt3nYM6oYS8t9V41ATXL4pkWaC
sbnxnIjCeJT6BP+n+/M4tE2jE4oTEuBH/6jTm3AaPaMUjf7nCVA5X3vx84fT
8Ayb+7buWwLYFDJ5XeXMkVHgrhdwKBE6a6lmP5vN8eOvCZv2v0Q8ccyT+LHa
Eu0nr9W4qyahzc7rRvlDK4SwnlFeUZiMKJnlJydy7WB2oTg+vzYZJzoPvrSm
2UHp29KgQXcy/nFpHM3/a4dhIisljf06akMPCk9a2uNoTv/0DpvrqAr9ymYn
4gDpAw5VZoIpUG1OL+q964jmMDeN4vBU8ERa2mh9cEHuVHWqyY1UrEj+KrZy
nSvCnFZPzBSlYgOtWZb3sCuUjYqztHpTMXAhfCf9iStubZr8y9x9A/pG9m/0
ks7i3HOfuhVfb6D1WPSuiRPuEJwPPHTqeDoYhvmGGrxeuJ7CtTzqng4uMxVf
gWNeWKuY9iQwKh2iB7XrVFK8sMrhieTNp+mopkYuyfF6g+XdxELfhgwo9hi8
407zxni2fal9XwaqL48s1D7ywWs9Q+FzTjeht9rQXXHpPLwzJL5FBWQh/KTF
eCNXEHZnLf3yScyC3de4icqdQZjJ6V20vp8FuYX7C02nghBWlMKr1pmFhAMr
DhgVBCH+JdeuCcU7WAq/+Gr4SDDyhn8EnPxyB7oFfu36aSHwEB5gTZHLRrXG
Qt3ywXDkOJYlOWTm4Gam6/5WdipOLGi+6bifgyLxYJff4lSsTHo7u/9xDiwk
RU4qqVHJ+nyxFnybg+Sia8EjnlSo84spNCzlgHMTj5BmDxVdr+JaZG1zMTL0
5L/cskhwijqwfpO9ByHpzzwm3tHwIIT8vCvyQPnkwndpRxy22/70X659gAE+
T9/AiiTk7MuoE8wsROHPyNV7RW4geIidkf6oBJqFOtSIgJtY6SGRST9cBsn2
2o5ZjmwYzs6YiZSXI+c8J4WH8x7qvpfNCak9QaWC+Zr66/lIiTF51Z1fAZd7
sUcNthUiLb7rrPHuSqz1El638uQjXJe4LnP5WRVyNvx5GGhZjvHTe1mjZP5D
5T0rjdboJ/Bfqnmzt6QaqwdEzY/+eworXbniR5tqsDHuzSkR92fwnwkK6Ct8
gbrDxX8ttz7HZTV209Zdr+A87/JKbuoFQpKqCyjGtbhHW6idIuMRNceNvwXr
MMyvvzDzrg56KhHi8WRskVev2q1ej/qA/XIR1Ne4Y+S4ujnvDcx+ftnaeage
R741fHBWboTwc45nXH/rYX6lTe7egyb8qhZST3/zBh/r03idNFqgz1ZfH3O5
AcGJY/vamlrRnjXUf1qzETV1SWO9Km3w8PwzEc3aBJ5T5zsCq99B7Vpw4o3q
JuyxU95uLN4B6vztvRxezdiSKiY3p0rDcEYZrUOZ3Ned0bVhnAa/+H3LoV9b
0JQcw50TT0CsvFQ0urQVNfsEblntpGN6+602L9e3SPLdqvCwlg69cZnoarE2
JE5zWTof6kTF56ydtoNtkHh6KfNfWyeM5a54jGW+w1rXDylKB7rAWnD21lvb
dkyysceuKe+C8rkRYs3mDvwbehmiJcBAckzXTZX3HejdfVhPzYGBRq7arCMf
O9Ap7vUt2JGBpdiibNuBDtj0sVQ8d2LA9Qo1/+qXDqyw2/BC3ZWBA0lKj4d/
dSB8nOe+oicDc4aNjq0cNJw5YlQzcYGBB2bSocHiNDiX1SY2xzHA4fa+8L0x
DRc2S+hNFDOgu87fx8CEhke7fid8KWEg6tla1RpTGgZzMwT6HzHAynWwIesk
DbaNip/elTHAklfab2tJg1mGp1duBQMLH6MER51piHt2O2hrDQOTJjvDf4fR
MH3r4Xh2KwMK8y26jhdp2MIuL0J9y4BHtuNqxiUaNpRZRNu3MTA+mZlRGUlD
W+9tEal2BsausD8JiqPh3KUepRsEA0MNvaP/UmkQdbwsYN7DQI9alAlPMQ1M
J6VA4xEGCkQVe/xLaNDWuBYi+IWBwOVu6/5HNHBkGrzpIS1St8PjcTkNqqxN
W2zGGLDQ64w5XUVDSK/yNodxBvrMpGvyXtNgx+skqzfFwMD5WlnNXhr4Nj0Y
jV5ioOykW0n+exr5T+gl7F5m4NI+QRW+PhqkuisDBkhLLbpoDX2ioWDj+EbV
fwzYU9eeiRum4ez9Ezc/rWBiOMk6mfGDhhOsbsEruZj4WrK06MlJ4Ebbf8Ud
fExs9o1XneEiUPooItt3HRPWe4X9w7kJmG1NqBLkZ4L+cvdkIg+BKoazsZkA
EzUdbgOl/ATiEqa2dAgxkTTV82ZKnMCQGI9n+kYmVPc8TfDfR+DKrq4zVBkm
fOe1W5dVCcQ+rqjk3sxEyQsaZ4w6AS3J2t1JpKUPfb+Ypkng7iqL9JtbmOQc
yfhW6RC4Hf2I/f5WJvoDk83mjQl8SHwVmLSDiZgaT4kwVwIWt5qJOmUmnFwk
pcbPEvAOf+0ku5sJXf5OaXN3AtPheWrxpFe4qsruOUfgYq1cjrEKE6ECbAoT
5wmkvY/1IvYwcd4tQ93qIoGt1iw85apMmAoZaLy9RObTXn+XW40JpdplTTUq
Ab6CrPN2pCeFHLSEoglwyOZ+WKPOhFudgt47cm7lQo+V2O5nwla4/qRmGoHn
JpEWA5pMoN7/VFE6gUwL+yl5ChPi57aZi2QS6L6T2hxIuq8+4cyfW+R92dhV
14CJU16nHUpyCIxGx4kqHWDiaOOEt1gJgU+cqvPG2kwo+GT7XnlEwHa9e3oS
aZ5Nx/3mSwnw+mlcoJFu8XkWwHhM4Fhr+x8jHbIeYpHhCc8IRNUdXIYuE/v9
hK8u1xOoOa6vzHKIPF91lURaA4GxLSk/1UmHLy+WKzYRWACt1o90bUx/t00r
gZ4fB9NHSOtm5su8ppH9sVwrVnOYiRGrjEoLOoEzfwbdf5COkY7X/91JQEf3
R5uUHhPNRZ5em7sJLB1mNkSSNnqp8jzmIwEV54EUDX2ynlTZoxL9BK7dCPF3
JZ10WPhz1QABuy03z6aQptMWOb8OEZg8FBv3hbTZ0GtTg28E5NU0H0YcYWL2
QcXI0DiBfCqXZD7pDI/8wNAJAm4c9x+2kH7/J+5OyU+yX9sj//AaMGGz0uTb
2lkC9uG/vK+QZnmnHVYwR8AyI/RiAencZBU+rQUCGp8Vc96QHt4ovNd3mXy/
i/vEF0hH93O3rPpHYOdyXpCAIROyeYuW91jo2JHoPLaDtKtCf0QXGx0RtwRZ
LEhz/6IJenLQkTC24aEX6cLK1w84uOjQds5yiiL9Hfnv9q6iI9LbSqSIdAJ7
hm3HajoUPUv5XpBWbIn77cJLR17wY9F20j6mniKZfHTsoi56TJDm32BTvIuf
jmfx5k8WSVd8OIZWATpGajN4uY2YOJmtTbcXokPeqiFEiPSMo4rT4no6MorG
lyVJp2+XnUsRpqNrtXDqDtKqkxuuyG+kY/OUGWUP6d7H3OINonRoDFYsaZIO
DlgssxKjwyGI0nGQtKjGhM6MOB06jiyVhqRrWPqZiZJ0cDtylZuStmqgnd0q
TcceI9vaU6T/xr1eeiVDRwmX8LAl6btHK66d3kLHg8T9m2xIHxDIl56SJfP9
2e1qR3qwO/1p3DY63IwXWuxJR96O05OWo2OqvxQOpP8H9iRSFQ==
       "]]}}, {{}, {}, 
     {RGBColor[0, 1, 0], AbsoluteThickness[1.6], Opacity[1.], 
      LineBox[CompressedData["
1:eJwl13k0F18fB3CVylbWpAitChWyFPEJ5WfJGqFUllCJkCzVI0W0UBIqFUkp
kSWhhCtKSH6a+c7Yd99btiiVrXjuc54/5sx5nXvmPZ/7uXfmnLvS9YSN+1we
Hp5ecv3v/lNVx2GVIgWDnTngZs5C3KzlRQtlCnwsk9xdiTd/Ovzi9CYKOnnO
NR4irksK6UxXoeD9yLmE/cTHjlwTotUokHVEKXbEfJpp22bVKdB5c+i3OfHj
ea88lLQoiGfC7+wkNvhcd9N+GwWpTy0ubyPuSu4uD9ehIO9U73tl4tDjv4dz
dCn4WOZuKUssrS0o3QYU+BlNrl1M/GqhvDGfAQVxwhUmf3azsJdRP6W+k4Ld
B/qKvxL/fGjy0NmI1PciIoQmjvM9+G+0MQUi9IeLJcSfBC9t4O6mYC6qjbpM
fKz53l5RSwoYC+Y/3sR8T/LCda0pSFCVqrAk3mnQ2p5gR8HlzZ0awsQ9wqMC
FfYU1CzMdR8yY+FcO+/Wb44UFGbZ9H0gLg7eFGd0kAK+qIz6EGIHI0Pk70yB
lneWthXxL3GHoWRXClzPy/5eQ6ySc95o3IOCs3qj+2tMWUjncqaenKCguK7o
y18T8v78fgWOH+mX6gO6irg7bMaWJ4CCBgk9kWvEMjLrcxyCKTCeZ3B2KfFN
mzNu/OcpyD22aI2kMcmXj43VCKegea5h0ud/WKgfflTqcpEC+Zhw16vEApfr
lxZfpuB1Mqd/0oiFMLSy7lgcBZbPYpoqdrEgG6M5mRhPwS2F0V5f4jf7zNZV
JpLxtrcGK4h//woIk75Lgb7b0WnfnSwcV65Wr0ujoOw9dYDXkAXHOz73NxZQ
EOy0TKQVWND8zcZdKqJAeERB1Z1YbA9c6n1N5psy5+CwHgu1QiIn75RRsIdP
tG1cl4XtYXnG86spuGF71feXDqnH8+dYWwsFYlWw5aYWC1OVTv1a7WS/Ff/Z
NKPJAiv/viOuk/Tnyg1tT+LrLQk1xn0UYD6rC1s0WOCx0Ep5OUyBybaY1pdq
ZD3VT5tG89Cwr8Lh+76NLJTd6IEvc2lYJV8o8ESZhaRvphoG82l4V7lj63cl
FvY8lZaf4KdhQ/WfhnOKLLyTLv3lJk6DxIZxnkgFFp7M5UnVWUdD0YrFdzVX
kn40XBwfMKPhwBupKkVxFvKUhsdXWNDQts5u0kSM9C/SdsLKioajr2ajPEVJ
/3VXTxba0iCjlPbqvjAL8c/Kpy4coKEp0NjntyALJRHTf5efoOHms4+HHXlZ
ENrmx2sWR0NVAGX3ZYwB6/gm3tB4Gia4C4KpHwwkjsD8vEQamIgVM2++MyCf
vnjB0rs0KMwX1LoywoC6eNbC3jQaysQfuYkPMuA0jAXOFNDwhKuNm7oZyEx1
Es1souGjpW+0Wj0DpuzlBXQLDcv+nF3/vY6BAYGi6ak2Gv4YKulnf2RAMUAU
m3bToKt9qX91DQNPjaqKB/ppkJ4rJPu3koH0wc2HFadpqK3+Yuv5moFUjXlF
GSs4sHaE/iWTxsCtmgynp64cUOh7tWuFPwOBMYrLZw9zQKVx9aSjLwO21pmN
dp4cSJMsnIr3YUCkOctm3nEOXJDr7J/vxcCVrznGB09xQEhBNZx2YyB0YaG6
xCUOdIxlT66wY+DwrgqhsOccsHN3eOOvyYDq25YS+wkO6OYZSKv95EBw+L6L
kVMcOO2aka34gwPlu1rMC/5wIKYvvWPlKAcsaps7xOYwYP66fInQEAeO0U08
9fwM/K4a7P+3lwMPuezOndIMhCWqBy6hOSAhQNep6DEQkbnnQlIuByZsPrbx
RzBQFng7P4XMw/tliqiPNAu3a0W8q4touH58IEg4l/wHnm5yF/lFQXvZz/v5
2o3wtiXRXXsj+Y67epr4PzeCpMq6PGuDzzDnfizteqAJvtW/VnC3bwA25+Xs
BG6C7JvFzxI+1INjXMkO/bPN0M5bpiJyrw74hSP0oxe2gP9sQOKic7XguX+z
/eXkFogUk9r7XLYa/GeskivVWmHGs9iks+A9ZOioPeYpbQXusm25Rzwr4Zrx
ePmITRv8mRZvyWoqhwcjZ+51d7SB7BK5Cn1OCTh79EVfDGyHoJAA3qDTRVC3
pTLbQ7ADrqsecmhe/wLc77rEmiZ2wKnR6xwTi2eQRfVGdil3Quredr+RimSQ
e7RWN+R1JxRNJ9w6eSMC5LFP3JOVXfDoh6rh7tRwtLCnJNbreBdY7v6q++lW
CuLNHPim8qIL+hafWZ86mIGa9l+x//dvF3jlaPM4H32B5m7lOggZd4Ph1UWm
aYVFyKBbrtg0phscLBbcSrtTghz969a6NnVDnx1Hdm5/OYpqcPh+WrYHBvgX
1VqbVyLBfQ/s1Nx6YLf3A4XJ2++Rx0fHdxXPe2DOLv8YiwXVqJF/LM52rAda
CgZVwrbWIjmVGS+k1wsu459sdSPqUOjq/kdKF3tBecNUtnxcPdpicD1Qs7YX
nFw0vdv0GhAyfmKzfEkfNDfb07e1PyMXmZRrs/v6wJL712i9JIVaGvmY0vQ+
iC6vmcj8TqFnZRtfLv/eBzjUb3HrSxrF+quNBWty4fKi23pgz0Gzux0aHmtx
QSbH5hLtyEE+CqHPqa1cqFwYaO3hxEG722o8lXW40Men6RzlwkF8Ri5tncCF
YH4HtyIvDjq3LPa9kQkXbruqJdefI8+XD9+ScCLj9t7NbDoHmS/O2J57ngsb
T6Wqao5y0KinhVzNBS5ktya+0f/BQfFvx+b0hHMhqNCyw+wnB7UE6H0Qj+TC
2Pasof0THHSklbYOusIFj5Cg1V48DLrwdMZD7yYXzB99yNolwqBCA9sbdY+4
UKqQ9OnrJgbJB81yv37ggoilQATHk0G+pQsN/1RzYRz3y585yqC380QeCNdy
wShgjpW8F4NcY+X3adZxIXZbqpuHD4MeZ+jXhzdwQVJtnUN3AIMU28ILZZu5
wCnOVIs7zyANfb4o2wEuWF6aTmi/w6DIKJE+z0EuBG4f6bO7yyD2k5T+mSEu
zIrfKKm7x6DgfRumU7+Revte8hamMKj4pOmJkR9ckNPYPxr4mEE70qPtr0xz
QYf2+5mXyyBTQdH15UIYyjvNcgWqGKS9zLB/YBEG38hZtxMfSD0Kp54tESbe
q7iHqmaQgGGzspcohjzumZ64jwyqPZ2qKimJ4e2/Gm9mGkjegKrOcTkME6Kc
BedbiWtsLKTUMAiqf0neOELyGyOEDbdgcNP7vMRxlORzCxu81THwrthReuE7
yZ8jvadSE4Pr/P33GsZI/tZeex8dDFb59nF7J0je05Mu73Zi8CnPlBCcwyKz
qPgAX3sMJXZtWhKiLPKVMNKJcsAg8fyq2C/i+NTxOcmOGOw3tlpxxFjU9mbf
9Y/7MQwtOjQeI8Ein1H5Z+ucMdwZWsUdXsqiWMfnnW1HMHQ6n1rkLMuil/hg
+thRDKZy/PMV5FjUfFLEW8ALg9w/bk5DxKuunZzS8saQUnp6g/9KFuVXbFty
0w9Dk1Su5rE1LGKVqkxNTmMI7H/QL6jIoqlXQaLOZzDsF2p7+4pYzmhDU+BZ
DNeWbfntpsSiI87R7o9CMcjyWfsXKLNoMt4mbPYChuhK6Rc7N7NIZqajoOAq
mZ+fsJyEOot2XI09WxeNwc+1JDmd2F3KwLA3BoNRolCQlgaLstUeN4jEYrDI
RCq2miwCT69Br3gMvw4lVYRsZZFrw7j8qvsYugPl1E5tZ1HJ6co9jskYRBuS
pqaIl669HhmbguGF/vGcUF0W1YWsG5pJxXBTZbLtnB6LNFfbFbWmY7jrsmbH
0R2kf5/kB8SeYjhmUeTWQTwYNCRjmoGhJznYz1qfRQ/qwi+8ysRwhS/EVNWA
RYKBL8wTcjHYPVw32GjIIg/50LC6PAynBjsdtu9kUXmtSf68fAzyTEF2MnGg
XLeUfwGGDLMC0QO7WNRVLdxnUYxBqWdBdrkRi7RPtkpGvsHwuzHdTuIfFiWs
eGJSWoIhdOORXndiU3+9HCVE6lvrkDvXmKyvtPdpvnek/kZ9/tUmLFpctfU5
vMfgyOq1uhMf9eXtCqzCkL8g5EY6sez7u7u41WR/t7/OWGnKouATnsEytRiW
9JoJOhHTy7Zk7vmIoYJVtYonvuRTK1LxCUOys0T4DHGPVKLhZD0GM5sUXxUz
FulWugSqNGBYO5C0w5n4x9LJ1mQKw/IB3qjXxOYV7xazNIbpfN6/PcRPj8fq
L2IwaH29ZSuwm0UH3io8OdNI8iJTntgQv/Iaa37RhEHZ5enDk8RikkhooBnD
7CXv0Dhi7/IrsLIVg8nGYu0c4upje/0d2jA0djk21hCvWrLq8fV2DAuSpGx7
iP+DhhurOjBI5VfkThA3HX0tMNOJ4dDAmmEhcxapSVzU1ejGkOUqxC9HHF1m
5Xu8B4N3mhHvZuIvR2TS0noxLL6T2rGd2ED8K9PSh2FbwuAtY+J7pfl8YhiD
tOXYZhvi357ndEy+YHjeG5XuSGwtZuYT9hXDFBM8fZA4q0Qytagfg4tw4iZy
/kMLPHvobwMY+v9/PkT/BSS8ZiU=
       "]]}}, {{}, {}, 
     {RGBColor[1, 0.5, 0], AbsoluteThickness[1.6], Opacity[1.], 
      LineBox[CompressedData["
1:eJwV1Hk0VW0XAHBpUCgSQmhCJJWUodQ2JBleGshQIVFoQCldhaRkyBglkhAy
FOo1pe6uXpQMSe6VqEzdY7wnQ+bhe74/zjrrt85Z+9nP3nvttY7uh5x5eXh4
hsnz/zdTtayF28uBoV95cPIfNoa/HHRJ7+NAz+6CdkfiYzsUR4/2c2C1e+GH
E8TKxXaBIgMc+Lzg5aA98aRmnHAV8dWHj+2PE1e9qk7y5/4/ntdyW+J4bV5l
dZoDGrcU+I4Qn2ZqlvQTF5vl6hwkVtdxN0j7wwF5gZk3JsQL36c32Axy4G6c
kL8BcaN+q73wEAdcWd8D9xCnVYgMVBL7My1r1IkvGBr5+A5zQOygt/VmYt0q
f77tIxz48EBdUZ5Y2KQotpe4uCB01yriPLP1eVajHOAdqt20kNiv3kZ72RgH
eMJy+CdM2Wh2KKqqnPhy46RyP3G/5Uyn6gQHqjurNeuJy5rUPLuJE/y05d4R
h9q4zT6a5EDFxelDBcSKx5skBKc5kJey3yeSeOzn0oz3xAai5Rd8iSsd9qox
ZjgwYXHuuRuxk1PBP5xZDrSAIq1H/PhM2I238yjI8Tsa12vCRveBd0LevBRc
qnHIaCDe4z7+UGU+BbDt8GQpcesF5+KEBRQM//jlFkQs4QP9XnwU6ObjOXFi
auoSQ3kxBffsLOLGjdlY5Ju7qIM4+0n8XDOxRYDkWnN+ChZsFnmYQBwdPGyp
tJScHzw1LELswL+x8xex/cCerbQRG7fecfC4t4yCJVljzz8R10XWhs4XpiBv
JveiPzH//Uz8IUJBao+TZNt+Nt5IP6oUI0HB9fT19b6GbAySuLncWpICDWsn
BWPi0LDcCRkpCjZoOSaJEcd4zlRlraJgqP/SQNY+0u/dyW7vZCngmScn9tGA
jeWsjpw/chQw7ISufddn48f9ArFF8hQ8LI37Hk9cU6Z27ZoCBZJHT9ocIWal
3DRdrEjBkbDS4jo9NnLOKQysVqZAMPDB6L+6bORb5LbZXJWC9U/Tva2AjYKM
GHGxbRSwBFOa+IiF+1/Nfifmr7tuVbyH1LdB4POp7RQ0mjUVrSBWfPTM3U+D
Auseo+F32mw0Vh/Mf7abguXZDXYjWmy8c+qKmqAxBR3/cdry1djYYao2W05s
klx93JRYS4370deEgp77X8WpbSS/uZN2tCkF+4f0dksRwwPzkAZzCrbJHz/q
vZWNQ9UKv+ItKRCQSfkuqMJGK1VWqPwJCtzuZzQ/kWfj85VRlj+JVywzaNpA
vGDWeM19RwomOhqFs+XYmP/pbeFiJwocoyo1cteTfjnltvWdIv+zORaZa9n4
+l6g+ouzFHAiRquvyLBx3bRqx54r5LwFfnnBomx85z8iOEJsar1RenQFmY/5
xRpZDAqq916scSRO4tcOX3GVgrXRbWNaIqRekvs0u30pMBs77PNLiI1C6rYR
0YEURCspbuETYOO0+42dXRFkPrbMna7iYWPi8F7nB5EUMEdkTVcT7/TmizKL
osBvTN7La46FV/zu/C6JpsBdaixSepaFw3fuRYXHUhDPxzd2coqFvVnZHPUE
kl+uVNDnvyxs6myICUmn4HS/ZoVkLwuzrW9LmGWQ+GHvXxv2sNCvdtcjkUwK
to7FN3l1s1Ch+ElW4lMKKnwMvWs4LLwcevntsxwKZITd7T07WSiuKsX9UkDB
ndwDzdGtLLTwO2EkxaTgk+KuHJU6FjZI/JnLZlMgNsz3peE5C8d5NFwcmyhI
FK2KbXnGQtke33rJb6T+XOeEzlwWupUKpAQ3U/Dz2tEzg9ksnG+7Qe9UK+ln
+RH5BZks3J5od3NtBwVOSnW8i5JZeE+mdnH8AAV1Ei4FVyNYaLMue/mtBd1Q
J/3PLdUzJH9G268d6t2w2kxYs0iUhSLrZvNmT3VDZu6A8McXjRiaXCJ3PbYb
cisc1240bcT9brTlt4puOJmVLij+5SvGLPlPuWe4G9QuGH54fPgrTk36zhdZ
2wNtZ+a5mn1uwGytwvvLD/XAuXV398/uaMDfpiH1Vf49oBysWnjr0Rc89ay5
wrqgByTGGjcKDNXjIoflb+bae0DYMHWHsW49bqN+W9sL9YJR1/2U8yqf8UmZ
ekGcTi+0vY5s/ZtfiylOcs9vnu8FvdLNJSMGNdhlG3Ha+HEvPKikZ/YUfULD
tF/rFL/0gssbq6QUpSrc8bb2BnO2F7qXhaRwCj+g60bNZOWtfaCvHCsnt74S
lVzB4aBdHzQmzfSZPCvHxZMq6yPD+iCyN2w8Ue8/VPkWn5r2ug/2RIVUmuA7
/Bn6uNKjtw805EK2mRx/i6xQuUxR6X4Y6N8ZMFr3BvtaI0PqTftherOEivri
MgyfHy9s4NMPVxupec+DS/CSt7RFVE4/WO5jDe2lC7EHd2vHNvdDuDRDPevR
S7xmu08hf9EAWKmWJKtfLkBLveqaVI0BEPsbPJJ6/Tm+mu1faeY8ACOfI6/o
pmaj8+Kw1fX3BiCt1jXe/1UGJnIqqvkrBoCxV1hm+mga/hHvZhwfGoBGW+sK
kUOP8U5sUFfQei6MWAe8fpiegC8574ZdDnKhJrrkZWlSHK4JYuDaQC5olgf8
o/4hCp95S4QPveRCfIix0D3jEKw81f7i6b9ckF7VMSqwOQR/WmZ/syvkQnDB
9eKY5SG4bLu2XHURF7Y6+71t+BaMHn/sy9JKucBjMNos7RKMaq6ZPRbIBWZR
0JlvIbex1FZ9X/EnLlRJjrZymm9hxW6LuavtXEi1iojclHsDRWSFrut2cIH/
2LmS8ugb6DBbxcPXyYX1F3+7eHjfwEkm8MZ0ceGlstZRXv0buFVHeeFTigvR
dlb2wi0B+FCPV6BxgAuUdkf+12UB6GWYL75pkgtLFRVUW5b44/qDgptbRWj4
Y7Y0QeMIA98/sYmOXUHDfIt4iUEVBjqOZ4yYitKgxJM2Xb2QganJumVvxGjY
apfe+7vwCq7hXt6fLEFD9AS/aPbKKygb1u7oKEvDTizf69l+GSUqiu53K9FQ
0PNOpDvcC0skFkw93kiD/dSqRVWuXmh19qCdjTINYe/C+KoNvPDein65T5to
SD97XGnb7EUUc1z7ImcLDQo8Bx/c8biIInNhNed30KAruirb/egFXKp1Yt5f
HRouKeTofzfywFGlovIsXRr4nX9svrLRA39KCQTb6dFgst3w1g4BD3w+/e+y
j/o0HJ7rrZdOcEezt4ulE/fR8Bg+eXo+OY9RhvnquqY0xNXVLPpefhZFjsyd
Cbci+Qqlr7y+3RUn91ls0bOmQdrcOylsxgU7NLKGRonPv/DRYVW64AvJwwwH
Wxq+Pjlcuc7WBQ//yAhSO07DhQMhGzMCT2Osk1lKsyMNkfXpK406nFH8YhJb
/jwNcj80FFm1jqhm2TXSQ1xezm8Qn+CIBzSUVzx3p2FhvlxC2mlHDJsqMVf3
pGG1J6M2htcReW42ftznRUPWOWmfhl0nsDdWoOy0Dw0Dpbktyd72yCxiJGcF
0XA78GmwWKcNtsS/fXPuNg1fVgYXhkbY4LgPX6tqMA2rlE3+idhpg2oQJ/Eq
hIY1fU5XdWKt8emH/OhPd2gwzNjIa25mhTHfqMC+GBqyt2UqL/phgc6Tli4q
yWRelmczTjsdwEbzLa5dxLZ7L47PyB/AvemL3RIf02D1+buxTL05rjtQdmZJ
Kg1rfROfaLeYYVv6GvffT2h4m9Ha0TttiscO9l1KyqYh03902cA5I6zJKL9s
kUO+17qUHuIxwl3TSd4CuTSI6w/OZd/dj1KZBxiMZzSY5Rj+2fbGEJumC69Z
5pN5owoMklbtw0NPrwcuLaLhps7NvvcL9fH9jM3NcuI9mcaCBpl6qHpY7dbV
YhrUrhrylhjpofDs76CeEhrcJ82m3KN1se6wSWhFGbm/g/ys3CYdNJoTi/Z9
R0O8TvVmUZldWGJBR29/TwOj/b91En47UTH7Y0wf8VKJcYXJNi1cZHk11qac
hh2hXd5WuZpYnt12f8cHGnQMJn552KijzpGcRwM1NLikppT3CW7DKE257tJa
GmR/fVKovaaKbVJJqkF1NAS0H8ub4W7FgF8R5bL1NFzU82+O+3cLvne50Gv+
lYYx5WpDqQfKKGLSpybdSEPspVOhb5I2oqOKk283cdESr8mJDCWcP2QpHMAm
95V9Vb/rwwbce1VL/UUzDTzJd8y/7JHD2OMv/P2+0+AmvWdc2WU9doFylXEL
De2axRlS99bhrQUyxzpbadC/V+5XMLcGK8N5boi20eBa4THovEIaxT0Y1W3E
HTw9RzXypPDUoSHRZ+00LHt4/4KChSTyrezKNOikgSNq7GFdKo77H3+ovcyh
oXupvyr1ZznG39BZqU/RcCa9KTCAJYzdTqUOQt00/PDW2GAXJIQhSjnDmT00
tBSI2vteFMDvAnK7vXpp+DvlvFP71hLcyH0YpNNH9s+P2+Irs/jw04sIyeZ+
GopfbDokvmEBSsXxnUwfoOG3wkLPHQG86OZ9PdeTS0Ohsa3QqQEeFNC+APx/
yHyluwZ3jE0xj8n2BbOJnQ7/3RSuPcHM5XFqSB2k4aWjHxqkjzJNKyyddw2T
/afSfLe6Y5D5MLPuOd8IDWeLje5Iu9PM/hDD8a/EmaMfIu469DG1z77VffyX
hgkVi8TBBxQz3Ewr7Owo2W8JdtKbVnUxf2590ag5RuJ9S/XR7Gpjbl6hLLtw
nAYZIYudEr0tTL+/aae/EC9ufNCgmchm1jVJFyRN0PBU8+ytNy1fmLKv4iZd
J2kwb49SWWdVzTz/cNle9SkaFg3lRWiLlTOZfrfDeadpELv79SB0ljGFTvA0
1RG7xZa06X4rYDroM9YkztDQ125nbCXyhJkvP+R6epaGwTytwiR2NJNn8ZmX
anM0XNullDbH8mQe6O2cniPOk2kX2N+f//p/vGYZOA==
       "]]}}, {{}, {}, 
     {GrayLevel[0], Thickness[Tiny], Opacity[1.], LineBox[CompressedData["
1:eJw1lFlQU2cYQJElKstYJe2ERYwRwSo0AqIIyucSRylBU5QtAlKUTSmLSHWs
qWlpEVkF0Rg0AlERkUExEQFlfiwRuGHRhMUAkib3RuC3reICiLjUPvThzHk+
L2dxdHJgjLGRkVHAZ/4zEfBUJhYTYB9m5eThQUG8UBJeXkpAJ9R+x15JAU0W
ZHbtCgECpyDBClcKOIzW4PpaArSvL/QucaagmayY7icIKMt3yaDbUVB/OB7o
7whwVPjrJowpqCz/S5nPV4ILO7ukXk1C1sRLfYZdB6wzmz3P9yAJ3cluDENT
J9hsG31tVa4Hu0R6bTanG14R6Vcbh3VQwk/PP9HyEGSBD7zWOehAlWfqLah9
BJGGyRwziRZC2UxtWJoKeOVoM9dmGJZ4B2WmblFDY07Qa/v0IZjtS/Dk1j3w
KuOHSJFmAF4YF3Bte3uA9U4f2xGiAVu3JO7dy73QKVkSd7KuH/yYpYLjcX2Q
hO6bznLrg8I581RJTv2gfa6PYMl6YCH/3DLxRD+0+j+s6aKroToxrXak7jFU
OtlI3IsewfGxON/kLA2YRkbRNmu74EDE+X9YwQOwK7vI79BVJfBPM7unvxyE
c7cEbYzKNshzR7csRgah09PEUxWnAEXRjfYNlUMwLt84/D7yPkB4A3nz6BOY
4+D57Mjye6B2MF7E9RuGlLkvZpfevg0J0gu55uZaSBnwXB2y5wZwCngfTYa0
0GwxZdu8Qwqs9cHlzIt/gvBOStXjw1lgdTDAQ/6NDoS0hgob/gm0/Oh7UfpZ
HWzYUvDpVrcUEdG7zmyb0gEzLLdqAa5B5kYN9LVReigzOuVfaFKHNDbrl0Kb
HoQS1c5XafeQM31/d7AzCV7lvLQ67/uI0XJpOqeAhGaGQ9eeYwqUE5jZpB4n
IbTY/e8zmW0oOzJrAZtHAe/NpuIjvyjRikUiXHmHgtDpeu7Wpi60vXl72CqG
Abxm+cSooh4h66+s/YeFBuCGcl3STdSIzxX2iUgDxLvNCt6T3YNcP1m+jNv0
FOTvPRSlc/uQNLYiP6jqKWSViL2Dr/Ujcc2YYpfFCOxrlFrvdNUg9+trBKmH
RqC9WvvmgWoAhThWtF4aGoHwwnO2BUlD6KOgqXLUZxTeTk1IL754grbm6i39
Lo+CvVumh2OhFi34qWbuPbMxcJwMtz5ioUMJIyUiTswYqDs92SeVOhRNK776
rHMMFJbLdvSJ9WiYtpondcXQaJVYxtlNokN+G10D2RjGin7lX44kkXku19zY
DQOdIaabRpPIa/5exferMKSwWrNa4klUbHfKa7EPhmVrmKmbfiTRtyufMcu2
YSiO6t24oZBEdWEXX0r2YkiUraN82kgUcOFad0AMhhKvnZLzShIZtPLrH2Ix
tDclhMx0kWj+vo6YiP0YWO1nOxp7SZSY9HbAPhWD5sm4bC1JIlZG4B/nf8bA
oV35bc0HEjU8iCj1F2I4mHPXV2REId6chGMzv2Ao+0L9dtKEQoK846t3/47h
ne2nxDpzCmlE1VW2uRhussOCPBkUSh68c0KZh0ErT553xo5CtIUt+44WYLD0
ziTeOFDIQzrgMFiEIZYjWy9fSiGlwTBzsvhzH0FMWX9NoSjncc3asxiat+tq
01woNJUwcxuLMDzvmTzQw6ZQfjXttFiM//8X+hc2RHrL
       "]]}}, {{}, {
      {RGBColor[1, 0, 0], PointSize[0.019444444444444445`], AbsoluteThickness[
       1.6], GeometricTransformationBox[InsetBox[
         StyleBox["\[FilledCircle]",
          StripOnInput->False,
          FontSize->20], {0., 0.}], {{{0.34683642620056954`, 
        0.3063271475988609}}, {{
        0.6531635737994305, -0.3063271475988609}}}]}, {}}, {}}}, {{}, 
    GraphicsComplexBox[{{0.6531635737994304, -0.3063271475988607}, {
     0.34683642620056965`, 0.3063271475988607}, {
     0.6531635737994304, -0.3063271475988607}, {0.34683642620056965`, 
     0.3063271475988607}, {0.6531635737994304, -0.3063271475988607}, {
     0.34683642620056965`, 0.3063271475988607}, {
     0.6531635737994304, -0.3063271475988607}, {0.34683642620056965`, 
     0.3063271475988607}, {0.6531635737994304, -0.3063271475988607}, {
     0.34683642620056965`, 0.3063271475988607}, {
     0.6531635737994304, -0.3063271475988607}}, {{{}, {}, 
       {GrayLevel[0], PointSize[0.019444444444444445`], AbsoluteThickness[
        1.6], LineBox[{1, 2, 3, 4, 5, 6, 7, 8, 9, 10, 11}]}}, {
       {GrayLevel[0], PointSize[0.019444444444444445`], AbsoluteThickness[
        1.6], PointBox[{1, 2, 3, 4, 5, 6, 7, 8, 9, 10, 11}]}, {}, {}}}], {}}},
  AspectRatio->1.25,
  Axes->{True, True},
  AxesLabel->{None, None},
  AxesOrigin->{0, 0},
  BaseStyle->{FontFamily -> "Arial", 20, 
    GrayLevel[0]},
  DisplayFunction->Identity,
  Frame->{{False, False}, {False, False}},
  FrameLabel->{{None, None}, {None, None}},
  FrameTicks->{{Automatic, Automatic}, {Automatic, Automatic}},
  GridLines->{None, None},
  GridLinesStyle->Directive[
    GrayLevel[0.5, 0.4]],
  ImageSize->{393.6842105263097, Automatic},
  Method->{"DefaultBoundaryStyle" -> Automatic, "ScalingFunctions" -> None},
  PlotRange->{{0, 1}, All},
  PlotRangeClipping->True,
  PlotRangePadding->{{
     Scaled[0.02], 
     Scaled[0.02]}, {
     Scaled[0.05], 
     Scaled[0.05]}},
  Ticks->{Automatic, Automatic}]], "Output",
 CellChangeTimes->{{3.831535810724918*^9, 3.831535853006818*^9}, {
   3.8315359655421996`*^9, 3.8315359998936696`*^9}, 3.831536043471654*^9, {
   3.8315360766190233`*^9, 3.8315361118784866`*^9}, {3.831536182185875*^9, 
   3.8315362076576653`*^9}, 3.831536817705797*^9, {3.8315375077651267`*^9, 
   3.8315375442470293`*^9}, 3.831538003122506*^9, 3.8315394936062737`*^9, 
   3.831541498903511*^9, {3.831789875450103*^9, 3.8317899224539537`*^9}, {
   3.831789958335578*^9, 3.831790068815652*^9}, 3.831790117374771*^9, 
   3.8317901564720807`*^9, {3.831790385283221*^9, 3.8317904145123262`*^9}, {
   3.831790447281496*^9, 3.83179058482332*^9}, {3.831791536662509*^9, 
   3.8317915493584557`*^9}, {3.831791581166688*^9, 3.831791599798601*^9}, {
   3.8317916304673443`*^9, 3.831791638402602*^9}, 3.831791681710696*^9, 
   3.831791839305999*^9, {3.8317918951145725`*^9, 3.8317919200764427`*^9}, {
   3.831791973154606*^9, 3.831791982129693*^9}, {3.831792058080512*^9, 
   3.831792067116548*^9}, 3.831792448116417*^9, 3.831798718403616*^9, {
   3.835079922849015*^9, 3.835079939647981*^9}, {3.835081604118387*^9, 
   3.835081645417982*^9}, {3.8350816824615064`*^9, 3.835081691213274*^9}, {
   3.835081722571537*^9, 3.8350817577875166`*^9}, 3.8350817878581333`*^9, 
   3.8350818654752407`*^9, 3.8350819302313566`*^9, {3.8350822561337557`*^9, 
   3.835082281456789*^9}, 3.8350824058958187`*^9, 3.8350824845166073`*^9, 
   3.835082578800405*^9, {3.8350826901346507`*^9, 3.835082729056013*^9}, {
   3.8350827886681376`*^9, 3.835082809741044*^9}, {3.8350830631978216`*^9, 
   3.8350831432029715`*^9}, 3.835083234421939*^9, 3.8350860598650002`*^9, {
   3.8350861142433395`*^9, 3.8350862817792864`*^9}, {3.835092876820137*^9, 
   3.8350929099814053`*^9}, {3.8351725064028683`*^9, 
   3.8351726497424173`*^9}, {3.835172710217045*^9, 3.83517274004055*^9}, {
   3.835173388905716*^9, 3.8351734055127926`*^9}, {3.8351736366528225`*^9, 
   3.8351737434166236`*^9}, {3.8351738059666023`*^9, 
   3.8351738487329874`*^9}, {3.835173886149433*^9, 3.8351739371480474`*^9}, {
   3.8351740528819103`*^9, 3.8351740850769844`*^9}, 3.8351745809940987`*^9, {
   3.8351747297166243`*^9, 3.8351747728386917`*^9}, {3.8351748059807205`*^9, 
   3.835174839079769*^9}, {3.835174883593919*^9, 3.835174894311489*^9}, 
   3.835174941537876*^9, {3.835174973508477*^9, 3.835174999990452*^9}, 
   3.835175036222437*^9, {3.8351750722675285`*^9, 3.835175088970375*^9}, {
   3.835175535637991*^9, 3.835175565336853*^9}, {3.8351755965697346`*^9, 
   3.835175612018385*^9}, 3.835175645266973*^9, 3.835175679764849*^9, {
   3.835182991739664*^9, 3.8351831500437365`*^9}, {3.8351831966574583`*^9, 
   3.835183220174227*^9}, 3.835183386218464*^9, {3.8351834230340586`*^9, 
   3.835183504986246*^9}, 3.835183538956583*^9, {3.835184016705572*^9, 
   3.835184036127714*^9}, {3.835439900632246*^9, 3.8354399243224916`*^9}, {
   3.8354399656210556`*^9, 3.8354399946606*^9}, 3.8354400866179223`*^9, {
   3.835440281874627*^9, 3.8354402996648574`*^9}, 3.835440521038495*^9, 
   3.835440743385825*^9, {3.8354407744792647`*^9, 3.8354408002778463`*^9}, {
   3.835440890141478*^9, 3.835440895526574*^9}, {3.835441083515904*^9, 
   3.8354410981414785`*^9}, {3.835441150509246*^9, 3.8354411705657225`*^9}, 
   3.835441200694076*^9, 3.835441291467114*^9, 3.835441379123721*^9, {
   3.8354414612312784`*^9, 3.835441485838523*^9}, 3.8354415378807297`*^9, {
   3.835441609373551*^9, 3.835441637130037*^9}, {3.8354417716442204`*^9, 
   3.835441866663145*^9}, {3.8354419227771845`*^9, 3.835441951416114*^9}, 
   3.8354443870912604`*^9, 3.8354444817286696`*^9, 3.83544467519628*^9, {
   3.8354447853710976`*^9, 3.8354448293518295`*^9}, 3.8354450282771397`*^9, 
   3.8354450747878046`*^9, {3.8354451410947776`*^9, 3.835445151043783*^9}, {
   3.83544519401186*^9, 3.8354452384754543`*^9}, 3.835445352859089*^9, {
   3.8354454253448405`*^9, 3.8354454608937263`*^9}, {3.835445491794836*^9, 
   3.8354455255723495`*^9}, {3.8356877953351974`*^9, 
   3.8356878924593215`*^9}, {3.835687924056055*^9, 3.835687995195382*^9}, {
   3.8356880846709523`*^9, 3.8356880912788887`*^9}, {3.835688278261323*^9, 
   3.8356883028106747`*^9}, 3.835688338388921*^9, 3.835862864323947*^9, 
   3.8358630723433113`*^9, 3.835863308240082*^9, {3.8358633799811935`*^9, 
   3.835863395498891*^9}, 3.8358634257610545`*^9, 3.835863457279703*^9, {
   3.8358634967839155`*^9, 3.8358635161829453`*^9}, {3.835863589112581*^9, 
   3.835863611163557*^9}, 3.835863711187505*^9, {3.8358637442230186`*^9, 
   3.8358637693185973`*^9}, {3.8358638075282445`*^9, 3.8358638258260417`*^9}, 
   3.8358638731310844`*^9, 3.8358639052363853`*^9, {3.835863953729933*^9, 
   3.8358639981041875`*^9}, {3.835864078483451*^9, 3.835864116137374*^9}, {
   3.835864153581691*^9, 3.8358641932796383`*^9}, {3.835864224173128*^9, 
   3.8358642656607466`*^9}, {3.8358643109268923`*^9, 3.8358643716897717`*^9}, 
   3.8358645863222623`*^9, 3.835864658542766*^9, 3.83586470707259*^9, 
   3.8358647400023885`*^9, {3.8358652373467445`*^9, 3.8358652500788803`*^9}, {
   3.835865285169253*^9, 3.8358653815054865`*^9}, {3.8358655433723917`*^9, 
   3.8358655955261855`*^9}, {3.8358656289201984`*^9, 3.835865695591687*^9}, {
   3.8358671188309336`*^9, 3.8358671532393117`*^9}, {3.835867492571104*^9, 
   3.8358675040915103`*^9}, 3.8358776772474327`*^9, {3.8358777084907722`*^9, 
   3.8358777363255653`*^9}, {3.8358777738044605`*^9, 3.835877903132823*^9}, 
   3.8358779892840624`*^9, {3.8358781906694937`*^9, 3.8358782169095135`*^9}, 
   3.8358783291900005`*^9, {3.835878520157917*^9, 3.8358785521670914`*^9}, 
   3.835878601402156*^9, 3.8358786496495514`*^9, 3.8358786851536307`*^9, {
   3.835878716896019*^9, 3.8358787967391996`*^9}, 3.8358788978282723`*^9, 
   3.8358790081791897`*^9, 3.835879081027246*^9, {3.8358791739758263`*^9, 
   3.835879188618439*^9}, 3.8358792655568156`*^9, 3.8358793347683716`*^9, {
   3.8358793942562675`*^9, 3.835879443177305*^9}, {3.835879483545106*^9, 
   3.8358795026849246`*^9}, {3.835879535967609*^9, 3.8358795494547405`*^9}, {
   3.8358796983805084`*^9, 3.835879818304391*^9}, {3.8358799602288485`*^9, 
   3.835880003410801*^9}, 3.8358801145209804`*^9, 3.8358802029630823`*^9, 
   3.835880257180109*^9, {3.8358803256872077`*^9, 3.835880383027548*^9}, 
   3.8358804131612854`*^9, 3.8358804700206823`*^9, 3.8358805334127893`*^9, {
   3.8358805813265543`*^9, 3.8358805899564905`*^9}, 3.835880790566306*^9, 
   3.835880840273382*^9, 3.835880876597233*^9, 3.8358817201627536`*^9, {
   3.8362930973499002`*^9, 3.8362931071534705`*^9}, 3.836293162327054*^9, {
   3.836293205766663*^9, 3.836293276383178*^9}, {3.8362933581975775`*^9, 
   3.83629337684982*^9}, {3.836293407296626*^9, 3.8362934198321705`*^9}, 
   3.8362935208858757`*^9, {3.836293575243454*^9, 3.836293656748145*^9}, 
   3.8362936960944614`*^9, {3.8362937831307535`*^9, 3.8362938372997704`*^9}, {
   3.836294040854769*^9, 3.8362940746376667`*^9}, 3.836294112495593*^9, 
   3.8362941426650944`*^9, {3.8362941857472115`*^9, 3.8362942019435873`*^9}, 
   3.836294254434503*^9, {3.8362943083397684`*^9, 3.8362943236031103`*^9}, {
   3.836294372660615*^9, 3.836294428117649*^9}, 3.8362944737794166`*^9, 
   3.8362945048143244`*^9, {3.836294552416639*^9, 3.8362945889990873`*^9}, {
   3.836294640790779*^9, 3.836294740260163*^9}, {3.8362948701272354`*^9, 
   3.836294912412612*^9}, 3.8362949476076365`*^9, 3.8362950314660416`*^9, {
   3.8362952058232946`*^9, 3.8362952272779317`*^9}, {3.8362952722546735`*^9, 
   3.8362953642300496`*^9}, {3.836295409593559*^9, 3.8362954366359587`*^9}, 
   3.8362956669221125`*^9, {3.8362957278295193`*^9, 3.8362957569720163`*^9}, 
   3.8362957958549194`*^9, {3.836295968194706*^9, 3.8362960406618752`*^9}, {
   3.8362960721941833`*^9, 3.8362961121412106`*^9}, 3.836296444118816*^9, {
   3.8362966392821836`*^9, 3.8362966491339054`*^9}, {3.836296695366067*^9, 
   3.836296724966568*^9}, {3.8362967633354025`*^9, 3.8362967792245064`*^9}, {
   3.8362968313286376`*^9, 3.836296849197445*^9}, 3.836297139033663*^9, {
   3.8362971708556795`*^9, 3.8362972105557013`*^9}, {3.8362975812929*^9, 
   3.8362976138932457`*^9}, {3.83629767717215*^9, 3.8362976941292305`*^9}, 
   3.8442507927940474`*^9, 3.84425088475432*^9, 3.8442509336759176`*^9, 
   3.8442519200328617`*^9}]
}, Open  ]],

Cell[CellGroupData[{

Cell[BoxData[{
 RowBox[{
  RowBox[{"Plot", "[", 
   RowBox[{
    RowBox[{"Evaluate", "[", 
     RowBox[{
      RowBox[{"{", 
       RowBox[{"\[CapitalDelta]p", ",", 
        RowBox[{"1", "-", 
         RowBox[{"2", "p"}]}]}], "}"}], "/.", "SimFDs"}], "]"}], ",", 
    RowBox[{"{", 
     RowBox[{"p", ",", "0", ",", "1"}], "}"}], ",", 
    RowBox[{"PlotStyle", "\[Rule]", 
     RowBox[{"{", 
      RowBox[{
       RowBox[{"{", 
        RowBox[{"Thin", ",", "Black"}], "}"}], ",", 
       RowBox[{"{", 
        RowBox[{"Thin", ",", "Dotted", ",", "Black"}], "}"}]}], "}"}]}]}], 
   "]"}], ";"}], "\[IndentingNewLine]", 
 RowBox[{
  RowBox[{
   RowBox[{"ListPlot", "[", 
    RowBox[{
     RowBox[{"Transpose", "@", 
      RowBox[{"{", 
       RowBox[{
        RowBox[{"pdyn", "[", 
         RowBox[{"[", 
          RowBox[{"Range", "[", 
           RowBox[{
            RowBox[{"Length", "@", "pdyn"}], "-", "1"}], "]"}], "]"}], "]"}], 
        ",", "\[CapitalDelta]pdyn"}], "}"}]}], ",", 
     RowBox[{"Joined", "\[Rule]", "True"}], ",", 
     RowBox[{"PlotRange", "\[Rule]", " ", 
      RowBox[{"{", 
       RowBox[{
        RowBox[{"{", 
         RowBox[{"0", ",", "1"}], "}"}], ",", "Automatic"}], "}"}]}], ",", 
     RowBox[{"AxesLabel", "\[Rule]", 
      RowBox[{"{", 
       RowBox[{"\"\<p\>\"", ",", "\"\<\[CapitalDelta]p\>\""}], "}"}]}]}], 
    "]"}], ";"}], " "}], "\[IndentingNewLine]", 
 RowBox[{
  RowBox[{"ListPlot", "[", 
   RowBox[{
    RowBox[{"Transpose", "@", 
     RowBox[{"{", 
      RowBox[{
       RowBox[{"pdyn", "[", 
        RowBox[{"[", 
         RowBox[{"Range", "[", 
          RowBox[{
           RowBox[{"Length", "@", "pdyn"}], "-", "1"}], "]"}], "]"}], "]"}], 
       ",", "\[CapitalDelta]pdyn"}], "}"}]}], ",", 
    RowBox[{"PlotRange", "\[Rule]", " ", 
     RowBox[{"{", 
      RowBox[{
       RowBox[{"{", 
        RowBox[{"0", ",", "1"}], "}"}], ",", "Automatic"}], "}"}]}], ",", 
    RowBox[{"AxesLabel", "\[Rule]", 
     RowBox[{"{", 
      RowBox[{"\"\<p\>\"", ",", "\"\<\[CapitalDelta]p\>\""}], "}"}]}]}], 
   "]"}], ";"}], "\[IndentingNewLine]", 
 RowBox[{"Show", "[", 
  RowBox[{"%%%", ",", "%%", ",", "%"}], "]"}]}], "Input"],

Cell[BoxData[
 GraphicsBox[{{{}, {}, 
    {GrayLevel[0], Thickness[Tiny], Opacity[1.], LineBox[CompressedData["
1:eJwVl3c8Vf8fx6WSpDQQISNkU0Yo3iqE7FGURIWE7JWQksyyUoQUkZUZJflY
JSTuOIdv9rqX4t5kJFS/8/vn3sfzce495z1en9f7fUQveVk6s7KwsCgTH///
NnKeJjXN2Ghvnl0QSD3x7Rj91ZlLI/wqUPkgXUFVsECbdxt2v5pfF3zfFaLT
wh+13zaGewRJmsIhg0bGEq1fW0GD+0U2vzUsl9yks0nStFn2zKT+E7aDA2G0
z47m89qk2fe3nSQdoEXFKPfGzxVti8sdb5zSnSBAk/O/1XUW0OxVrkjhvwLa
KULq75TZ4IBWTmFrlgtUtEUG9wpxAmcx+9NFYTdwPB5w7OOFXbDI65cukecO
K/f8AnLZeGDozlDiGcnr8GpZoOjpVn64vJLX0mrtDe7YztuzLkLQp2CnbZ/u
A6/qyjvOcolC05NW1UR+f8iPyOcXMpMEFXJwpcT5AJg6fuuItLI0FLEryDdm
BUI203h/s64cpAQ8FmcKh4DlR4aKb/AhYCs1yb3ndAMyHFZHuvSU4cY4q6BI
XiikpeU77pFRhctmnnssJMPBedg0PvWIBvTfFXsw4xoBcDN2ZcTxKEgOu29u
tr4FBl+Lmo8/04JMbtFIu/RIiPuRZ16rfBzuRMYHx/FHAaWqzEj9rj40CrrU
nqmPgo4HYzENy6dgpU5nUez8XYjiDjL76WcIHowlr3dZ0SBRyP7kbrIxWJ93
dJ0VjoUm1Q6p6VILuL+s+eJNUywcl2/aWp1mCZ+SeSainOJgc8yrp263rUDr
U6eDUF48hJKOH83zsgFJVdUzppL3QQx/NRuTbAeOvVxp+9rvg9V/yfDz5Tl4
4v6NRHN9ABfexpXbfTwP7KSeAmSdBDdP3GHK7nGAm1vuitmmJ4O65ger+zec
4Io/kz+WPw3cUvZa7GC4gPLGlBtV3mmQqp4ZolTvCqwpKgMD7Wngbf0An429
Ck/LQ7IUAh+CfOn6XQ2Va/D120ZhKjkd3rCm152q8QQzJz5x4YQM4FZuti+t
9IX9P+qjDCYy4NO5QqUhFT+YDb8w5aOZCaLex85NvfWDuKznBW3TmfCJX5Qv
vMMf2vrkpK/pZcGxhL0TY38DQdP0uMLrvzkgHDHEutgSCuxDE/eHbZ5C5FEP
+dHLN6HPPZq5pewpbLy4/3MpWxjUtznblsnnwpXdV2/PWISD7XgxP8tgLkxV
ObyMiLgFKUKqWS/Un4Pck99/N5+7A+xphs9+zOfDtfzJYc+PsbCmPrb2bN8L
KCxkV/4nHweMoeAzVidfgBxzUPJqehxQDr7cVpv2Ah417g1rdouHnHdsgaFH
CsBLpqf04b5EUJloNWILKwRRAUkRb8skcDysvSjAXgxfErdtdFBIA6s+zLRb
qRh6qZFS773SQP+mZ1G4XTEE54XWxVamgezHLIex4mLYA0Ly7moPYdlu7VOB
SQnc/BkpbK6XDgmRb7IPpZZCpYCQQEHQY6jrPXzq1P5yKFcV3JCokA33Z2YN
5PTLQbcvH995MxtcWAuNdl0vB0YxZfpPRzbwqgiYDrwvh6TEp8V7XHPgXVdk
cZ1CBbByrY7KFTwFAcVrlae/VMCkBovZFsFn8HVJE/ltr4LuXV0O+7E80Gfl
03ERrYKa98t7r7HmQ9WOpSZb1SqwES3Lm1HMh7iD5S1aF6rAXE2IIyo+HzTt
DnzcUlYFlIy7M+J6LyCjYVv3E+NqOJdUPsTZUgC2dwa/tsbXgPw/QRm+8SLY
OSop5/qsBvxlAjOl9xVDxzGfMI66Gtgd/fJ3gGUxaC5vFrEYr4EtdEEp1FoM
Am6KzsPqryHI903RzqISGDa9zVyZeg08fL6HM8PL4Mo+qU0KOnWQ117Vdby4
Arwq/eQfL76FHWob98uQa4BxbIzSwV4P1yi+x1t+1oDHJ9Mba4L1wLRn0/Pe
8xqujki3O+jVg3GBw9PtNq/Bcfuoo0R6PfD44qGn/3sN5m7GaVVH3sEsbZ9C
y1QtKIlKrH2+0QAWRc7X2Xa8hZ9J+KcNGxD83jp27kP6e/jU/BH1HGsB4+Vv
lpl8beAWYrjdbrYNdqtqMXUTO6B56+F/pZ7t8KVbqrA07gtIWSvVxQW3w94j
nfO5T79AUo6C19U77cC1wexcYs0XcFSWHTmQ0Q5+eiWipsNf4K+9OMpsa4ce
shvV41APaFbwRsQIfALWrYvHt+I9UHNm7e/ljk8Q1jV7iCOhFwry2v7uk+gE
uprxqPR7EnjftR4DxU648yt34dUHEhx1nWy9otEJpvcidit8IUGvzKbYVyad
sF1tynzfCAl+V57ccyKwE75QfSeLWMhg3NRy0K29E3hqQw7knCDDwmCTeZ1b
F1zs86973kyGxkZz5UG/LvjbuMfTroMMMbmjPBvCu8BnwF5xK4kMgldYBoxS
uqDB+XaD1SgZ9L8TVl3fBfoi1vJpf8mQ+bsxZDPnZ8jfWyDboEEBHd73z61e
fYbjj/g+BRdTYNNDHi+9N58h+Imbt2glBT7tuX70SMtnmGqwftJSRwGzXcLU
ffhnOF8ofonRRgEHzsjN438+w8nC7bzfhykQyqp31dukG1TFLE/776JCLeOz
fOJsN9Tq3yl85k2FG54Sq+HL3XAx/rK1eSAVtGfDPnqzfAHbvbWjy6FU+DCj
cNGa+wvwR2+Klr1HBepkUpLAsS/wsIEaezibCj+/Wi8UxX+BpuJj3dXtVJBv
H3zzUaYHhJzLxa/yYsDLcJ9LUu0B3xANfy8BDFh41kTP6/SAP49ZnocIBtRL
/PFMmx6ovHc6yUAGg5t/bS7wRfYA8+hfjWgtDD6r9my41tcDJQ9in/JcwqDW
3kFNZbwHnrGayYa4YJB7Z+7a39keKGz6foF8DYP66c3XDDf0QnNwYImzHwb3
1cQpQ7y9IOd96yFXFAaqZMcXbCd64SRH7PHreRgUO79E7qd64aIy1zeZQgz2
/2b+12vcC7uObeUaKsaAXSRix5OzvZBytfSDaBUGg57ZQYqevbD4haVUrgmD
qK1fDW0f98L3hhcN+l8x+J0leuV9di/YMj7onhvC4LqSW7hYXi9UkSfkLo9i
YHt2pWq2jLi/F77XhoaB3AtewcjWXvAYqlR7O0/UQ8eKUcToBfJ135pINhxW
n05kVy30goxn2YdmdhxE//mZvFvphXDPl7ErHDhcf59W+pmVBLPHj0oZceGw
RRO/xuQlwQur4NqwvTgoZLjsWxEggdPtPdZ+/DhYryx3sIiSwNJe9PlFARxy
a/dK75Ylwd1WMTNBYRw0le3oKkCCFLWX3yUkcXBMmUnX0iXB0qXb20gHcbg3
H6Kvb0iCYxODA77SOFDLM1+ctSKBzqaO+5lyOHjKDV6+4UoC0dAA3RuHcUiL
99hzx4ME7gVbmV+Vcaj/tt4S70MCu/sBxodVcWArEhLLDiWBslGx6IcjRDwS
F0fRAxLYChjrhh7D4WMU88GnNBJ43RBPS9bCYW4iAkgZJHAovPwkR5uI93lu
zngeCULdWSlZOkS8Gw6Zfn9JAh7LuU33j+MQ7dj8Z6GMBD+SbeYDTuBA2T9u
v/kNCbaV7fojrUvUN8yXcwfhE1+0VPYvEywyxNrA20KCUxE+f97o4eDx5ICA
1GcSzDSprIqdwiFltbpTiUT4yvMu/k6C39rp3tDAifwmctZcDYh8+Jz/Mxol
QSY5gCPGEAe5oKUYqykSHDHr0uAwwsEKv6tu/40E49UsSncIvqHKO32FSQKL
MUvGT4Jz0woeeS6S4EweW6DdaSL/BbVTgb9J8Lbg6qdagmct25fD/5KAxaub
xmGMw+6qswX3NpJByjiZbEOwxq5pmyR2Mria8yU+ItjRO3hzxnYyDOt92dtL
cHQP++tnu8lgkC/p/4/gUoWMK8V7yZAbnZUnYYIDOVGau1qQDO25VYUnCF6Z
fdv6TpQM3KoLkWcIFjY28muTJMNGjh/KTgTrl3wV65YlQ9nFE+gSwR4c7mRM
iQxXpuIkzhNc8J631kiNDKlntNMNCB7xbslAR8lwJMfBWJZgPvHrYSrHyeBd
LWC0kWDLPn6nIn0y+KSVJ/8/3oS4D7r7jcnwTs1BIpXgD1o+UqkWZDgdFLDl
NMF/fwhysp8lw0cOE80Voj7q+Z+YN+3JUOyp35RJsO9Zf8q8E/F76ucnhwku
4RCpc3ElwzYBmx5E1HvyfVfmgAcZPGsvXDhB8H6foHBzXzL8eX7doJ7on634
gUsfgsjw2IY/9SDByX1f9DTDyKBesgJxRL83aUtuF48hQ4U9s1OR0IP2POnH
40QyPPp+7ZWvPg5B+WHU7alkSLo88beY0NM3DuzJr2wynGH8ml87iYN4460I
jzwyrC7qZHITfMFH7vLYSzJolY7WixF67e27I9NVTYZ/nSPewoS+OeIVd+i8
JcPi5GHOHYDDSe2B+ZpGMsBiq+xP4nzU5h9+m0PMoUAj2sYnR3HI8hk75TtC
BhmLn15eajjg4omy9EkyPF9vjOIgzh9XvzqX/Tcy2EUrHXlCnM/b2km43hIZ
SN8tbmcr4XB1Gzjzb6OAMzNkp6QMDs8bvxnc30mBO9dFfK5L4TDgky63kZcC
SZf640oJvzDtn1uYFaFAVNmHX1sP4KDyIut2kxoFyJ/VhIwIv7lua+CieowC
G1yoJTqEHxVuWzQsPk6B1mfYTnnCr/b5nt6VZkyB89aqnvTdOLAQDuh6iQKP
VswGxrfi0NV/9v2O+xQwodqxrixhcPsrnedaKgWmkmMvnFvAQH0w6PqHxxQo
tMdlqn9gkD/ySPhmHjFH8WpZg+/EfKH1Rc68oUCAvOIRFsKP5RfP6rdNUGCs
24GztB2DySV6jvAMBZa2X/ANasMg81fQrxsMCqx2PU7QaMaAbe3Ry0O/KfDS
hJX5rB6D4Q39HE93UOFWy5GpjWUYPOCy7QnRoIJey4TvziQM9HdNH8S0qaDE
syBjmIDB+u7gW0q6VJj+qjQcHIPBVd7Hh+imVOK9LMbg/S0MdIT6U62vUOHS
wcqyr94YzMvY2io+oAK7zL0v7mYYWOnbjk1OUsF640QLOxsx7/Yc6pmYoYI7
/07j8A0YiI1tfT/OoMK1X8uRs+vEfA5993h0hQr5YzybqheokFS533yQk7hv
wwp5epQKnwWnGikqGLDWLMquvaWC7oJPVgsxJwPzD+b2uVChtMkorjkWgx9q
4RXXnKiw5/6B4Kb7GET7Zs0vn6fCuBRm1fgYAwfDTXvXzIk6OKhvqy/FYKzo
9pUqTSq87/gbUknFYFf4QsMoJxXUcuPP5orjwF9oJHiulAIVzREh2whdvRcX
+pH6ggKyE35PAhVxCMl76PQxhwIikvYjxpo46PxnqMyTTIFtpXKuv81wMDG6
LXM+gAKjdd2BlqGEr0c8VkgkdBXfw5W+iYyDmm/ou/IPZBj9m0q9GtEHjUkS
M/vbSMA52xsfFNUHG/hmLI42kED9v+0no2P7IMNGKMSyhgRJ1fcq81L7gKyz
i9snn5hrV0PvDxf2gUNt2KJXFAmekS4ZWPf2QSZf+v7gkyS4lH+oAUT7oSyl
n9rzvhemDHvyeFv7YW9dN/t2wx6oyBgJIYl+hdmwK1ptvJ3wImZjrPSNAWBT
ifDIim6Dpcvnvrm8GwTXtmP0rl2NsE032rJy7zDwO5/cRKqrhJs7pzjH7Efg
t1HJjtyPj4CzUZalz2QUTC3DKVqV6Ugr0OxP6+ooSNDa5NwPVaGs/IS8A1lj
oDLrdas07z1ysFHp3np6HAqFfJdmutrQa8w5tXF5HBKcjCOyrTqRxucKVlr6
BIS+iFZ+s7sHCT4Prc/KmICtIxPnTkr2IJZgfV+rrAkY9aqgtGn0oE8HBsea
nk2A1jvDlGLHHnQmdEvzk9IJMJ3wU2R51YN8ZRwiLFom4NzWX9nOB3pRacy2
9Ya5CZgliSuavOlFInouS6m6kyBT9/SUF4mEBm9hQYKnJiHp9dZDBv+R0OMG
3dV8w0mIYudrExgjoV0qB/69Np0EX54GrOoHCbEeGGXvt52EtacS8rlcZDTF
ck5Q0HMShDMK/vMzJqPiBpOT+Q8nQb911XW0mYxcVho+yD2eBOmRNHa2DjI6
oCJn8DpzElbK+D9K9JJRVgmHycenk0CiiURbDZNRYmb7memiSSiuf5ftukpG
3sHHr8k1TgL3lVT964coSFVFNbmGNgkxA6+M8UwKUnrEa6o0Mwlu/IYU3mcU
JLP6i6P0+yS02RZIWRRSkEhTfVTej0kgcwwpVFdTEIexTnDK6iTwCJUpy32m
oNHLpy9675iCpPumfow1CopLdZKXU5sChty/O+lnqChq+cS3QvUp0G22+8hu
T0URduKFB45OQYP8fxb+TlTkL0wXEdCZAl5mo/IRDyq6WOLBzWE0BUrmBeXu
kVSk0hq0Rr8wBSn15sz4Yioa+ZnYkXd3Cn5t6GNP/EVFk/9u5trETMHAQN3I
nXUqmub0CNoSPwWRymdVfTdg6IekkYR70hS430wxUN2GIZbzbJGHn0yBGZMS
ab0fQ2Kt4erNFVOAT2uO/DyBIcleTy6/6in47K9hcPEUhmSG7GnitVNQtvfo
aMtpDCn/0kyLeTcFQdItsV7WGNKV/cU0+zgF8bKLmg7OGHJJ9SocHpiCigq2
8YS7GLqW6xCeNEzEz9Ww4haLoetlJjYnxqbAcOPKvFYihoLaZTcW0KZAPcgt
pDMNQzFrdAfP+SkIDJ04F5CHoaLLjrzrbDTYmTjpvgNh6JW32VzZVhpEJXTd
PduCoaow7baLnDTon/qk8egDhuofCfq27qLBno4Eh9UuDHV29XfHCdIg2Hdd
1KwfQ7PKFnf5D9NAdjalT4GJoY6CSclsFRq85tBsqJzHUAF/8CeRIzT4Xj93
RG4RQ47/crZJHSPud9WBvuU3hiids8lq+jTwGHzUZceKowqtW8r1BjSY5Xqz
PWMTjhIq9mBap2lwVFG0u4cNR/rpmnx65kR823XrDmzDUb1TTI7VORrEHNk1
fmUPjh5RBXT67GnQwZ1dd5EHR/6nysfOXSSuHxqYt9iLIwV5XPzSFRqMVN+K
ERTA0fOVAyXe12mgNbVz1lAMRxHudcaL3jS4OFSS9u8AjuyHjRhBfjToNcmP
K5XAEW+bz6GIYBpwnHW1mpXCUewDVJd4m4iHK5RjoyKOXFit7HbdpUHnQ9Fe
XyUcnQigrabdo4Ec9WD3f4dwtH5uu3ZWAg1ucKJLiSo4+q87d0T4AQ3+KHIv
/6eKo1odlci8ZBr4+FvUCh3Bkbfk+bbidBrwDRpXx2ngyCSD4ayQQeTD/vdb
tSaOZDhvb6l6QoOusDA96lEcTc6/NHqbS4PH1lx2q1o4sn2/3NteTIO+M3O1
A8dxpKoU53u6jAZ+sTbN70/gaHeeEHdPOQ2GdG8OpJ/E0ecY3bN4DQ1qMhZV
FfRwVLTWt2JXR4O9Y90+swRHX3fPHHpLg3SxgJpn+jgC65ShyUYapPpG6c2f
wpFgu0TE1WYanHd9+SDeAEcrGm9FZltpIKC+u1/QEEdYqXGL10cajIVXCL4g
uEp49PLCJyL/5ODz4kY4epDitzmoiwaV911SMgn22LylcLWbBsOXw9CW0zgy
DM40CO+lQdzgx1F3giW/y3/bQCHqVWy1+JFgTvaeF+8wGmQ6nfUTNsbRgri3
U0A/wX7Lhp4Efz2+S0hxgAZN1VhABcFNDlX900M0EKvPW5wmuCDUKu35KA0C
F/jaeE1wlPh40cx+ggZtFb/GNAj2f/1wGy+NBiJHOI0tCT5HVmvvmabBlR45
FkeCdZh9t2O/0+ADprFO7P/oIGeI9kkGDe53CGkT+z/aIb1vdf0HDUrtu1uJ
/R8t6r17XbtAg5N3TsUT+z/6esnex3uZBrp3HqYQ+z9qjvgjJ/Ob6N/Grj5i
/0cvs3KmJ9ZoMC3IZkfs/+j+W8jP/kv028WLm9j/kT8+evHsBjpks2uyE/s/
Or8QKbBrEx0IlztM7P/oxM4DfZ1sdDi3fyn5EMFS8m0pUVvp4K0RKd5I1HuH
kbOpNicdOPcVTAPBSy5sHCs76HDpyefBWqJfLbkGke7cdBhKXTGNIvr78v3M
MYm9dAh8yNb5lej/g69xK8P8dHh37aCXJMH23N1elsJ0ODYrdzib0M+JQ9dl
OcXoUG3vZ/JJl3i+KRf9gzgdfuknJU4T+lu6Z+GgIUOHM7TEIHZCn4P5P/kX
5Ojww09WmJ3Qb0tzKlaqSIcMQ376OhD5r2HGIqp0kO8bpnwg9O7PF8T+9Qgd
NMx6lzOOEfmr8rWlahJcqqd2mTgfUl7njm7RocP+qz5bMHUi34S15aYTdBDX
zH0URpy3pZdZVTf06FCxcPK4gBrxvPFhaYYRHex0Lw6rKhP5nLnMh9kQ9XvX
ojQtR+Tjt4l635a4LiwWpiGLI+mkFw8MztOh98X+kQhpHC130NkaHIn6nGCM
fyf8I0nLY+m5Ox1W0fMpnf04ahMPIHtH0iF5A9fIMCeO7hTW267focMtf0Vm
EQdxfxmWkXvRdLiXbH7TnZ3Qg2L895x4OtTscOQib8RRo+azTd0P6TCbFnpQ
fhVDdebdatLFdHh57F6dwBSGAim739eU0uHP06px03EMqZ2xPalTTof+yOr0
4BEM1ZyfMDtbQ4dH6o+zy//DUIXL76t3G+nwROHnqdJuDBXflHgyRqaDIK+m
5lg1htz+XRP1xOiw28EzIawCQ1K3KwpX+gi9yQyF7Swj/P7e0RquITo8vxGj
t68AQ3kpFt1adDo4v9md9f4RhrJehv3LWKPDtjdRMnohGHpAxS5bik/D0BSX
9lVVDCWEJ4qTJKfhlmZUzoIShuKk9KbMpKfBLv+CfqAchu7erHExUZiG5Tda
wU4HMBQqnupmoD4NWt9W6nt2YsjV39xL23ga9trGJu/4RkXA3XVDxn8aWsZJ
FxTSqehY4+2jRYHTIJmfdbIoiYo0r2quHwyZhr41/imBeCpSbSgKkwifhpfY
bY/pCCqSvRJzSyRmGvZbInZhNyraW6MXzZs1DWc6LwaxaVIR06opmbVtGn7O
ZdmPYhS0XHjXo+7jNIgbfDn65QsF/V0zOuXRMQ1/jW4KVrdTEGc+to59mQbR
Zul/Tm8pSGrxm2vRf9Og5zfOa5NFQY5pPNrmzGn4E5sq+ciRgnqp175l75uB
KyRNi5ZxMqqy4Tmp4TMDRzsrb2X1kFAKV8Q08puBsUOxbAfbSci3YzpRP3CG
eB+Ofl7SSEKHtBr6rUJnQJPtlXZeGQlViF++fv3uDFxjCV4yjiehVwsVGXkZ
M6DetTyZrEdCxcnGP7a3zICs1KNk4dpelNd9J3t89zcI2O+pm0Xsw7/a7UN3
t3yDg79s/17I70CjyWhp5/XvkPn53/kYhTa0TDrKf3vHLLCt+AyKZzQi7zSx
ppCGWXil29Ytvfs1snx4yW0jmgUHaeZvs/kapJr+fHdi8yzQEsRPJvTWoNVH
Ys65H2ehc1ztxqkHNejuEzGO9t5ZMFgTTe7cXoMyn4tZc0/NgsnPTal7uKpR
W4XY9Kvtc6BRNewtc6ASFVReSlbfOQfq4ULf1TZXotiq55otu+fA2MIt/zy9
ApnWiCVie+fgF7fpDkZJBfqvTuzwuugccA+ymqqrVSBGo9hNQ7U52Hpg19xg
ziu0t1ts56TDHIQUbN/pJ12C1JeoC45Oc3Co7DLb4GIxshW61zd0eQ5u9m5I
CGwqRpme33P6rs6BE+XDAx3bYrR/R418l+8cSAV1BsjEFSFJM73TVdFEPB1/
26/8KkSqJNfoW6/mwEbPrmb4Vz4685v/2p+KOSi0dP/1uCMfBYp+NrlRPQcb
bifkRz/JR298lHj838zBLXuWq+uQj47t/p3n2jIHCs+Kqi3j85CuVVyzKT4H
adtEnlTJPkdWWOm64N85GNj+0+675FMUXuix2sPCgDCpMvac3hz0MkRu5fZG
BuAHBaa7buSgdaHShWl2BpgPsDlk9GajApeSbzV7GKC4qZN9PTILrf4q6jeW
ZsCFhgcPp9Yy0PN9hTU3rRnAtte/8ozxQ/R51qVK8SwDXnYWjAVufoh+NUpW
jNsxYJv/7ou7URoyvlxQYnCRAaovAsTeKaeh5ZIXz7mvMWDq6y2cLJaKjLTy
k0ojGBAq9vP9Lr5k9PPiM4/BYgb0zJ3+2NcQh5YebVZ1KmOArvFPAzGbOLTS
4/ZnqpwBrJHHLXQYsegfHL7PrGGAn3rTlWWxWMQp0lrOihjgayKSqp9+D0mM
Tv6UojDg6YHNrDb5UUiKz/BdGcaA5y38Gz4aRiE587I7h/sZUNS6vpX9xx10
uCmA+9gQA8J9MqL/at9B2rlsamZ0BvCTjshW0CKRraNUSMAaAwaeXu5feRuO
zj9OOL76hwFJ0RFbe/eHI4feH1sjWJiQoyV0/OTdMOSs8zYzZjMTYpRKhNbP
3ES+IkYNT7iYcCfhVVfJ9hsoYdT9X/MBJvyRN5t/1h6AHvD1tutLMmHTuUfi
bPoBKMVcJalLiglb4/nP//vgjzKa1kUweSbANfWfrzr9UEFu4onpI0zoaHYJ
W6L5IORYfneHMRM2c0dzumAeqL7H4/SwKRNS8aVW7Vl3VKsts+uVBRMsclcl
ltjcUangiyyTs0wQc3gtuXTKDWX2Z1YnXGKCiL+CIf+KM0o/ZRti78yEs9kP
UmvlnVFyLQ/IXWVCk+vFDgnXKygmLamzy5MJS881mH5Tl1CAefQYRwgTHou7
huRzOSJvdLLwaygTpG9wbDFpd0AeChs8i8OZUCXm6jYYeAFd4ry5YhjFBM2u
fXFJs+eQ+ScfrtgHTPBa6IpeOnQGGR9RxGxTmGD5xtJ3jccGnSqYzZR6yIRo
YVYlvw3WSDvKVfJTJhN2HXwgUsKwQLI6F7S2FDBBewtDtOWkMZIs37ex7yUT
3EzvNyvfNkJi+/s/FZQQ+TYtW1n3GCC+dUtr/UomlNx7HX7voR7idt+5j7eG
+H9GSk7CDl3E9bV7ZKqWCWwOXk0S6ScQ2xsD97sNTPjK9rR8/hkg1oNsh2wQ
E+a5XE8bsWuhPw9bl8VbmKAUvdEkLV4TLfpp325rZ8I9+wTXD9OqiDm+diqt
kwmy+jz9SS3K6JvF2+1XupmgFb5+gfftITSmqJKxkcKEZf/uT4orsmgwZ96B
gjEhS3Kol5kkhfq3l4vn9TPBkPv87ppLEohy0+Ob7wAT1GzeODh6iqEv36Ur
TgwT9TyG0yuchFHnOXrA7jEi/x/Bv//Z7UMfOvKPjk8QeuSTFQto5UFN6pc2
VNGYcGH5sUdf9i7UUCjcHjnDBG/z1rAB0jb0hncowWKWCU5BDrV/DDaj6ruZ
lqJMJhSmHYnUO/6v8dXiWb75eSbIJ26VLq9Yaiy+zDPctMiEkJj19LzG740v
yOS8pF9M0GevkuA/NNKYezzJzXGVCbf0FNcPvu5qzKowUVT6w4SAGhfutxUl
jY+Ety39+8eEgXA5wdQT3xr+Bxm3+1o=
      "]]}, 
    {GrayLevel[0], Thickness[Tiny], Opacity[1.], Dashing[{0, Small}], 
     LineBox[CompressedData["
1:eJwt1GlQk1cUBmDAuoKWWgFjUdmkggUZBBUVD1VcoiDIokE0sigqUqWKLVgr
QYTRuqZQyxIUDUFEhFAXkIInBDSpQlmyEAVDEkOEJOQKglbr0s+Z/rhzZu6c
9zn/Xse4/WE7LczMzIKp92mu29nfIRiIXO4JtvqPHwk8r9wU10vzgYjEr0+8
eUvA1lJ29iYtEA7/ttj15SgBT79pvCJaBIgMW+J0BgJL2hfwf6XtgJi8S09a
uggICpt8z9BSgD0091F+FYHMjFOpv9COwwh3acWC7QR2pBDaSVou1E2I3bfr
ngkm5NIvvxgqgfRWuaExdhBq2r3XrJlVBQM8mt0ieyMwMnueNJ26Be69ayd+
/lQP+6sPeuSN3IWSL7kjj48NwPB5udjcHKE5+uEZhH4QNz7AtmVCsL9k75Cn
1sGeNPrkKGMzBK2MTpOc7IPGid4fK74TgcO/CSw3uhZKuc0fZsx5CB6VRawD
gxoIsG24El7ZAqqUy57yMjV4iHpqH7i3QSKHzeUkqkAaEG66ZmoHxtEo5won
JSRN2tsp8+qEuQa36IiL3fBIsblhylkJJG4IzdI8U0D4aoZaq5XCloMh/gsX
ymFh8anNxS5yyMX+ULwjAdWHHOnu9C4IsFBs8jTvgD56G9e2SQFJCmEy72UL
8PN70zocn0BAfsb0ulQR8E6MOel2uBuSng51R9kJYTR+iz7hzx5gqL65IXap
A8vA7LBqOyWEYmGX/nglHLHus1Jv7QXWi23xyvhcsLo3z6wrWAVmmWSS4FAO
+v8Q8r7prQqKRaZr6Ywq5JSc5jpz1CCgP1y8RHgXmZE+rRPXa+BF+ZU9GxhC
vC3bmXPvlQbKbngWjtwWoV8L30J34RmIY7NtvGpa0GFVwmhOoBZY0/JlIVM7
0NfHl31LpwVpuzSws0CCvcNn/uJm9cGRR4tcz9nK0bhgYxbNWwf8tkCbBLEC
XQ0eenOJDvIqasrGB3Vjs8uhzuSM52CdI6U3jVXiOaksPsylH2Zduy4qWatC
Ei5gWzT3g/Iqy3nsCTX+EWmz0u/7Adhx3T37gEaD3NbMIs1UPawuHL/0/hwt
vhZt/WmqUA+mc3dfuRzvQxUbR633GUDgnG5w7NHhq46ltGNTjGDk/uj92cx+
TM51EqTVG0E1dxXrZeoA2rU6WWuZg+BZsMpB3KDHcFnFO/sPg1BaHvXG750B
h7dfTuopN4EWVzyujRxEjKnKmhJE4Ggj03Jmngnr2pLWKzcQSLn0+EJ9kQnv
LHf/onIjgaSfI5y2ck1YYc/jBG8mwPBb51dYacICRcHN03EEfKp9d9Hum/BQ
aLZ6UhoBfbFVk82wCecFbPMfX0pgE6vuMHUHXatmjOkqIxDE9B1Hueg0SyEu
vU4gcBmfTbk4/V1YxOpqAl7/8MooF8fVrt2bVU/AKpktp1xUz/fJHyMhINy+
25tysefiEFMiI1Dr/6yBclAxucqFqyDA/4pJpxz82+DGX6EkwOkKj6EcrL86
W5QxQCA1BM5SDtbaPj290Ugg2aOORuXwZlZBmCMhkGDpy6NyWB5voxSMEIgQ
uddTOeR1dnLPvyawjsdbQ+1h8bfn98RQPRSQ6SCh9pDDD57v9Z7A4thCJvWP
v8+2HP3UW//3F/4HkAGaew==
      "]]}}, {{}, {{}, {}, 
     {RGBColor[0.368417, 0.506779, 0.709798], PointSize[0.01388888888888889], 
      AbsoluteThickness[1.6], LineBox[CompressedData["
1:eJxTTMoPSmViYGA4DsQgetZMEDhpr33k394trhftf0w43dUodM/+wMO4263P
N9pvWXKxwdDtoT0P15dlL6ds3//U7dl0jeV37Nd0MM3IObbPvqPk871EnUf2
VSt/NbsdPbw/eMrLaoWyW/b/jj/ePuXwCXvNPW+zv2Y/tl9X1Ok54cbZ/b/3
iW1e9Pq6ve3eiN0vxS7ay+wzN3drfGIvabfIfVr7pf3ydmfVvlVds080kuTg
sL1s72BRLP7/9hP793zH78ysv7x/YqJ8UIrFNfvT7ktnNEy+bL8uJKn009Mn
9oy3niS+mXF5f/T5+x0/jK7Zy6Y6SEbPumxvIyVwceWzJ/Y+jf56u2dd3q+z
+ULxDKB8T3iozxWgfAyrcMI2oPzDh9Z3bgHlr2u8ejwRKN/6k3fyHaC8nmCN
9Xag/Kyutax3gfKHpnsVguTNLOcpA/n2NRklXiB5NdcCbZD8pe6KTJB8llm1
Lkhe7mGlN0h+0TlmPZD8rM/vM0DyVTXqIL49145usLzrOQOw/PmFz8DyhbbG
YPkF73vA8qYPwPz93P+fguV3cpmA5R+x9ILlr4qC+fvff4bI75WAyIexQeTr
JCHyelD5TRC+fQFU/gBUXgEqf2BUflR+VH5UflR+VH5UflR+VH5UngryAAT1
Z/s=
       "]]}}, {}}, {{}, {{}, 
     {RGBColor[0.368417, 0.506779, 0.709798], PointSize[0.01388888888888889], 
      AbsoluteThickness[1.6], PointBox[CompressedData["
1:eJxTTMoPSmViYGA4DsQgetZMEDhpr33k394trhftf0w43dUodM/+wMO4263P
N9pvWXKxwdDtoT0P15dlL6ds3//U7dl0jeV37Nd0MM3IObbPvqPk871EnUf2
VSt/NbsdPbw/eMrLaoWyW/b/jj/ePuXwCXvNPW+zv2Y/tl9X1Ok54cbZ/b/3
iW1e9Pq6ve3eiN0vxS7ay+wzN3drfGIvabfIfVr7pf3ydmfVvlVds080kuTg
sL1s72BRLP7/9hP793zH78ysv7x/YqJ8UIrFNfvT7ktnNEy+bL8uJKn009Mn
9oy3niS+mXF5f/T5+x0/jK7Zy6Y6SEbPumxvIyVwceWzJ/Y+jf56u2dd3q+z
+ULxDKB8T3iozxWgfAyrcMI2oPzDh9Z3bgHlr2u8ejwRKN/6k3fyHaC8nmCN
9Xag/Kyutax3gfKHpnsVguTNLOcpA/n2NRklXiB5NdcCbZD8pe6KTJB8llm1
Lkhe7mGlN0h+0TlmPZD8rM/vM0DyVTXqIL49145usLzrOQOw/PmFz8DyhbbG
YPkF73vA8qYPwPz93P+fguV3cpmA5R+x9ILlr4qC+fvff4bI75WAyIexQeTr
JCHyelD5TRC+fQFU/gBUXgEqf2BUflR+VH5UflR+VH5UflR+VH5UngryAAT1
Z/s=
       "]]}, {}}, {}}},
  AspectRatio->NCache[GoldenRatio^(-1), 0.6180339887498948],
  Axes->{True, True},
  AxesLabel->{None, None},
  AxesOrigin->{0, 0},
  DisplayFunction->Identity,
  Frame->{{False, False}, {False, False}},
  FrameLabel->{{None, None}, {None, None}},
  FrameTicks->{{Automatic, Automatic}, {Automatic, Automatic}},
  GridLines->{None, None},
  GridLinesStyle->Directive[
    GrayLevel[0.5, 0.4]],
  Method->{"DefaultBoundaryStyle" -> Automatic, "ScalingFunctions" -> None},
  PlotRange->{{0, 1}, {-0.9999999591836735, 0.9999999591836735}},
  PlotRangeClipping->True,
  PlotRangePadding->{{
     Scaled[0.02], 
     Scaled[0.02]}, {
     Scaled[0.05], 
     Scaled[0.05]}},
  Ticks->{Automatic, Automatic}]], "Output",
 CellChangeTimes->{3.8442519201483593`*^9}]
}, Open  ]]
}, Closed]],

Cell[CellGroupData[{

Cell["\<\
Simulation with *random environment* affecting non frequency-dependent \
component of selection\
\>", "Subsection",
 CellChangeTimes->{{3.7972317584816046`*^9, 3.7972317677703533`*^9}, {
  3.8315357440186825`*^9, 3.8315357463929853`*^9}, {3.8315359513207216`*^9, 
  3.831535953496456*^9}, {3.83153622761907*^9, 3.8315362383541203`*^9}, {
  3.8316132326780605`*^9, 3.8316132477204013`*^9}, {3.835949868992069*^9, 
  3.835949871479074*^9}, {3.835949915360901*^9, 3.8359499197441673`*^9}, {
  3.835950462703314*^9, 3.835950480231521*^9}, {3.8359510907019005`*^9, 
  3.835951112085565*^9}, {3.844251233113249*^9, 3.844251234719051*^9}}],

Cell["\<\
In the Haldane-Jayakar model, the fitness of the heterozygote does not \
fluctuate, but that of the homozygotes fluctuate in opposite manner\
\>", "Text",
 CellChangeTimes->{{3.8315338873368816`*^9, 3.8315339279657974`*^9}, {
   3.831534023009515*^9, 3.831534061393725*^9}, {3.831534621981351*^9, 
   3.831534632897029*^9}, {3.8315347364018955`*^9, 3.8315347407661324`*^9}, {
   3.8315359181133304`*^9, 3.831535929840833*^9}, {3.831537376780239*^9, 
   3.831537437798122*^9}, {3.8315381303706217`*^9, 3.8315382625982943`*^9}, {
   3.831539904395732*^9, 3.831539957417862*^9}, 3.8359505127279*^9}],

Cell[CellGroupData[{

Cell["One replicate", "Subsubsection",
 CellChangeTimes->{{3.831613473689332*^9, 3.8316134884819956`*^9}}],

Cell["\<\
This is used to produce figure 3 in Chevin et al 2021 (Evolution Letters)\
\>", "Text",
 CellChangeTimes->{{3.8315338873368816`*^9, 3.8315339279657974`*^9}, {
   3.831534023009515*^9, 3.831534061393725*^9}, {3.831534621981351*^9, 
   3.831534632897029*^9}, {3.8315347364018955`*^9, 3.8315347407661324`*^9}, {
   3.8315359181133304`*^9, 3.831535929840833*^9}, {3.831537376780239*^9, 
   3.831537437798122*^9}, {3.8315381303706217`*^9, 3.8315382625982943`*^9}, {
   3.831539904395732*^9, 3.831539957417862*^9}, 3.835950515855793*^9, {
   3.844250992809399*^9, 3.8442510134842796`*^9}, {3.8442511495609465`*^9, 
   3.844251167174512*^9}, {3.8442513088880415`*^9, 3.8442513102917733`*^9}}],

Cell[CellGroupData[{

Cell[BoxData[{
 RowBox[{
  RowBox[{
   RowBox[{"Tmax", " ", "=", " ", "100"}], ";"}], " ", 
  RowBox[{"(*", " ", 
   RowBox[{
   "number", " ", "of", " ", "time", " ", "points", " ", "in", " ", 
    "simulation"}], " ", "*)"}]}], "\[IndentingNewLine]", 
 RowBox[{
  RowBox[{
   RowBox[{"FreqDep", "=", "1"}], ";"}], "  ", 
  RowBox[{"(*", " ", 
   RowBox[{
    RowBox[{
    "Set", " ", "to", " ", "1", " ", "when", " ", "frequency", " ", 
     "dependence", " ", "takes", " ", "place"}], ",", " ", 
    RowBox[{"0", " ", 
     RowBox[{"otherwise", "."}]}]}], " ", "*)"}]}], "\[IndentingNewLine]", 
 RowBox[{
  RowBox[{
   RowBox[{"Fluct", "=", "1"}], ";"}], "  ", 
  RowBox[{"(*", " ", 
   RowBox[{
    RowBox[{
     RowBox[{"Set", " ", "to", " ", "1", " ", "when", " ", "frequency"}], "-", 
     RowBox[{
     "independent", " ", "fluctuations", " ", "take", " ", "place"}]}], ",", 
    " ", 
    RowBox[{"0", " ", 
     RowBox[{"otherwise", "."}]}]}], " ", "*)"}]}], "\[IndentingNewLine]", 
 RowBox[{
  RowBox[{"sb", "=", "2.5"}], ";", 
  RowBox[{"s", "=", "1.5"}], ";", 
  RowBox[{"Print", "[", 
   RowBox[{"\"\<expected SD slope D = \>\"", ",", 
    RowBox[{"Dslope", "=", " ", 
     RowBox[{
      FractionBox[
       RowBox[{
        RowBox[{
         RowBox[{"-", "2"}], " ", "s"}], "+", 
        RowBox[{"3", " ", "sb"}]}], 
       RowBox[{
        RowBox[{"-", "8"}], "+", 
        RowBox[{"2", " ", "s"}], "+", "sb"}]], "//", "N"}]}]}], "]"}], 
  ";"}], "\[IndentingNewLine]", 
 RowBox[{
  RowBox[{
   RowBox[{"Vfl", "=", "0.2"}], ";", 
   SuperscriptBox["0.3", "2"], " ", ";"}], 
  RowBox[{"(*", " ", 
   RowBox[{"DS", " ", 
    RowBox[{"(", 
     RowBox[{"not", " ", 
      RowBox[{"variance", "!"}], " ", "of", " ", "random", " ", 
      "fluctuations", " ", "in", " ", "selection", " ", "coefficient"}], 
     "  "}]}], "*)"}]}], "\[IndentingNewLine]", 
 RowBox[{
  RowBox[{
   RowBox[{"p0", "=", ".4"}], ";"}], 
  RowBox[{"(*", " ", 
   RowBox[{"initial", " ", "frequency"}], " ", "*)"}], 
  "\[IndentingNewLine]"}], "\[IndentingNewLine]", 
 RowBox[{
  RowBox[{"pdyn", "=", 
   RowBox[{"Table", "[", 
    RowBox[{"Null", ",", 
     RowBox[{"{", 
      RowBox[{"i", ",", "1", ",", "Tmax"}], "}"}]}], "]"}]}], 
  ";"}], "\[IndentingNewLine]", 
 RowBox[{
  RowBox[{
   RowBox[{"sFldyn", "=", 
    RowBox[{"Table", "[", 
     RowBox[{"Null", ",", 
      RowBox[{"{", 
       RowBox[{"i", ",", "1", ",", "Tmax"}], "}"}]}], "]"}]}], ";"}], 
  "\[IndentingNewLine]"}], "\[IndentingNewLine]", 
 RowBox[{
  RowBox[{
   RowBox[{"p", "=", "p0"}], ";"}], " "}], "\[IndentingNewLine]", 
 RowBox[{"Do", "[", 
  RowBox[{
   RowBox[{
    RowBox[{
     RowBox[{"pdyn", "[", 
      RowBox[{"[", "i", "]"}], "]"}], "=", "p"}], ";", "\[IndentingNewLine]", 
    RowBox[{"freqs", "=", 
     RowBox[{"{", 
      RowBox[{
       SuperscriptBox["p", "2"], ",", 
       RowBox[{"2", "p", " ", 
        RowBox[{"(", 
         RowBox[{"1", "-", "p"}], ")"}]}], ",", 
       SuperscriptBox[
        RowBox[{"(", 
         RowBox[{"1", "-", "p"}], ")"}], "2"]}], "}"}]}], ";", " ", 
    RowBox[{"(*", " ", 
     RowBox[{"diploid", " ", "frequencies", " ", "under", " ", "panmixia"}], 
     " ", "*)"}], " ", "\[IndentingNewLine]", 
    RowBox[{"sFl", "=", 
     RowBox[{"Fluct", " ", 
      RowBox[{"RandomReal", "[", 
       RowBox[{"NormalDistribution", "[", 
        RowBox[{"0", ",", "Vfl"}], "]"}], "]"}]}]}], " ", ";", 
    "\[IndentingNewLine]", 
    RowBox[{
     RowBox[{"sFldyn", "[", 
      RowBox[{"[", "i", "]"}], "]"}], "=", "sFl"}], ";", 
    "\[IndentingNewLine]", 
    RowBox[{"(*", 
     RowBox[{
      RowBox[{
      "frequency", " ", "dependent", " ", "fitness", " ", "of", " ", "the", 
       " ", "3", " ", "genotypes", " ", "AA"}], ",", " ", "Aa", ",", " ", 
      "aa"}], "*)"}], "\[IndentingNewLine]", 
    RowBox[{"W", "=", 
     RowBox[{
      RowBox[{"DiagonalMatrix", "[", 
       RowBox[{
        RowBox[{"{", 
         RowBox[{"1", ",", "1", ",", "1"}], "}"}], "+", 
        RowBox[{"{", 
         RowBox[{"sFl", ",", "0", ",", 
          RowBox[{"-", "sFl"}]}], "}"}]}], "]"}], ".", 
      RowBox[{"(", 
       RowBox[{
        RowBox[{"{", 
         RowBox[{"1", ",", "1", ",", "1"}], "}"}], "+", 
        RowBox[{"FreqDep", 
         RowBox[{
          RowBox[{"{", 
           RowBox[{
            RowBox[{"{", 
             RowBox[{"0", ",", 
              RowBox[{"-", "sb"}], ",", "sb"}], "}"}], ",", 
            RowBox[{"{", 
             RowBox[{"0", ",", 
              RowBox[{"-", "s"}], ",", "0"}], "}"}], ",", 
            RowBox[{"{", 
             RowBox[{"sb", ",", 
              RowBox[{"-", "sb"}], ",", "0"}], "}"}]}], "}"}], ".", 
          "freqs"}]}]}], ")"}]}]}], ";", "\[IndentingNewLine]", 
    RowBox[{"nextfreqs", "=", 
     FractionBox[
      RowBox[{"freqs", " ", "W"}], 
      RowBox[{"freqs", ".", "W"}]]}], ";", 
    RowBox[{"(*", " ", 
     RowBox[{"diploid", " ", "frequencies", "  ", "under", " ", "selection"}],
      " ", "*)"}], "\[IndentingNewLine]", 
    RowBox[{"p", "=", 
     RowBox[{"nextfreqs", ".", 
      RowBox[{"{", 
       RowBox[{"1", ",", 
        RowBox[{"1", "/", "2"}], ",", "0"}], "}"}]}]}], ";"}], " ", 
   RowBox[{"(*", 
    RowBox[{"Frequency", " ", 
     RowBox[{"p", "'"}], " ", "of", " ", "allele", " ", "A", " ", "after", 
     " ", "selection"}], "*)"}], "\[IndentingNewLine]", ",", 
   RowBox[{"{", 
    RowBox[{"i", ",", "Tmax"}], "}"}]}], "]"}], "\[IndentingNewLine]", 
 RowBox[{
  RowBox[{
   RowBox[{"p", "=."}], ";"}], "\[IndentingNewLine]"}], "\[IndentingNewLine]", 
 RowBox[{
  RowBox[{
   RowBox[{"\[CapitalDelta]pdyn", "=", 
    RowBox[{
     RowBox[{"pdyn", "[", 
      RowBox[{"[", 
       RowBox[{"Range", "[", 
        RowBox[{"2", ",", 
         RowBox[{"Length", "@", "pdyn"}]}], " ", "]"}], "]"}], "]"}], "-", 
     RowBox[{"pdyn", "[", 
      RowBox[{"[", 
       RowBox[{"Range", "[", 
        RowBox[{"1", ",", 
         RowBox[{
          RowBox[{"Length", "@", "pdyn"}], " ", "-", "1"}]}], "]"}], "]"}], 
      "]"}]}]}], ";"}], "\[IndentingNewLine]"}], "\[IndentingNewLine]", 
 RowBox[{"ListPlot", "[", 
  RowBox[{"pdyn", ",", 
   RowBox[{"Joined", "\[Rule]", " ", "True"}], ",", 
   RowBox[{"PlotRange", "\[Rule]", 
    RowBox[{"{", 
     RowBox[{"0", ",", "1"}], "}"}]}], ",", 
   RowBox[{"BaseStyle", "\[Rule]", 
    RowBox[{"{", 
     RowBox[{
      RowBox[{"FontFamily", "\[Rule]", "\"\<Arial\>\""}], ",", "14", ",", 
      "Black"}], "}"}]}]}], "]"}], "\[IndentingNewLine]", 
 RowBox[{"ListPlot", "[", 
  RowBox[{"\[CapitalDelta]pdyn", ",", 
   RowBox[{"Joined", "\[Rule]", " ", "True"}], ",", 
   RowBox[{"PlotRange", "\[Rule]", "All"}], ",", 
   RowBox[{"BaseStyle", "\[Rule]", 
    RowBox[{"{", 
     RowBox[{
      RowBox[{"FontFamily", "\[Rule]", "\"\<Arial\>\""}], ",", "14", ",", 
      "Black"}], "}"}]}]}], "]"}]}], "Input",
 CellChangeTimes->{{3.797231777836814*^9, 3.797231801427883*^9}, 
   3.7972354149220214`*^9, {3.7972355024995623`*^9, 3.797235535777291*^9}, {
   3.7972355814297743`*^9, 3.7972355816821384`*^9}, {3.831534915820853*^9, 
   3.831535106000098*^9}, {3.8315351501002073`*^9, 3.831535191284425*^9}, {
   3.8315352253723154`*^9, 3.8315353213637853`*^9}, {3.8315353718743205`*^9, 
   3.8315354661974125`*^9}, {3.831535519757476*^9, 3.8315356225383945`*^9}, {
   3.8315356821853423`*^9, 3.831535764898634*^9}, {3.8315357988489113`*^9, 
   3.8315358100204706`*^9}, {3.8315359638865566`*^9, 3.831535999654279*^9}, {
   3.83153604243729*^9, 3.831536207414006*^9}, {3.831536246783476*^9, 
   3.8315362499955053`*^9}, {3.831536293084877*^9, 3.8315363368609495`*^9}, {
   3.831536401234*^9, 3.831536534535155*^9}, {3.8315366463617163`*^9, 
   3.831536727162448*^9}, {3.8315367669504633`*^9, 3.831536798690276*^9}, {
   3.831536833152154*^9, 3.8315368888415604`*^9}, {3.8315369213308706`*^9, 
   3.831536956570952*^9}, {3.831537001222308*^9, 3.8315370489895334`*^9}, {
   3.8315371178087826`*^9, 3.8315371293651876`*^9}, {3.831537177858606*^9, 
   3.8315372003203135`*^9}, {3.8315372480219994`*^9, 
   3.8315372480974836`*^9}, {3.831537605460805*^9, 3.831537626246543*^9}, {
   3.8315376583847284`*^9, 3.8315379370552444`*^9}, {3.8315380121076345`*^9, 
   3.8315380270560102`*^9}, {3.831538330986409*^9, 3.831538333792183*^9}, {
   3.831538373417557*^9, 3.8315385145203066`*^9}, {3.8315386484624367`*^9, 
   3.8315389332746997`*^9}, {3.8315390301409254`*^9, 
   3.8315392155065637`*^9}, {3.831539249156641*^9, 3.8315393003425684`*^9}, {
   3.8315393501049576`*^9, 3.8315393550344687`*^9}, {3.8315393897462277`*^9, 
   3.8315394009943895`*^9}, {3.831539441883012*^9, 3.8315394495747285`*^9}, {
   3.831539527641983*^9, 3.831539531726357*^9}, 3.8315397345692782`*^9, {
   3.831539789672989*^9, 3.831539851520536*^9}, {3.8315399679183235`*^9, 
   3.8315399689733667`*^9}, 3.8315400609879827`*^9, {3.831540091515795*^9, 
   3.8315400930773897`*^9}, {3.8315401475813427`*^9, 
   3.8315403078891363`*^9}, {3.831540776072307*^9, 3.831540829289084*^9}, {
   3.831541368339658*^9, 3.8315414821989655`*^9}, {3.8315415200885916`*^9, 
   3.831541551359174*^9}, {3.8315415971056037`*^9, 3.8315417658342175`*^9}, {
   3.8315419048399305`*^9, 3.8315419553876524`*^9}, {3.8316126268324165`*^9, 
   3.831612685378093*^9}, {3.831612739661474*^9, 3.831612857797614*^9}, {
   3.8316128878394594`*^9, 3.831613174081854*^9}, {3.8316132772301893`*^9, 
   3.8316133069278316`*^9}, {3.83161345043847*^9, 3.8316134685666337`*^9}, {
   3.831613503937187*^9, 3.831613504299795*^9}, {3.8316549872393303`*^9, 
   3.8316549993124533`*^9}, {3.831789211646179*^9, 3.8317892234080176`*^9}, {
   3.8317893015992627`*^9, 3.8317893019688787`*^9}, 3.8317894013582153`*^9, {
   3.8317897183680363`*^9, 3.8317897555299454`*^9}, {3.8317898503019266`*^9, 
   3.831789852246373*^9}, {3.835947827124185*^9, 3.8359478285075045`*^9}, {
   3.83594937868053*^9, 3.835949405395088*^9}, {3.835950561148895*^9, 
   3.8359506526257257`*^9}, {3.835950688141005*^9, 3.8359507225750217`*^9}, {
   3.8359507664774523`*^9, 3.835950779490366*^9}, {3.8359508246889343`*^9, 
   3.8359510145886183`*^9}, 3.8359511384141088`*^9, {3.835951175219308*^9, 
   3.835951255149493*^9}, {3.8359513017465835`*^9, 3.8359513144882326`*^9}, {
   3.8359516326018343`*^9, 3.835951694943558*^9}, {3.835951745451706*^9, 
   3.8359517542583866`*^9}, {3.8359517982244854`*^9, 
   3.8359518001444316`*^9}, {3.835951838515156*^9, 3.8359519708310933`*^9}, {
   3.8359520064762373`*^9, 3.835952100859194*^9}, {3.8359521711369925`*^9, 
   3.835952173593136*^9}, {3.835952215890361*^9, 3.8359523493865614`*^9}, {
   3.835952406031782*^9, 3.8359524432561626`*^9}, {3.835952486059519*^9, 
   3.835952500190631*^9}, {3.8359556550583477`*^9, 3.8359556559054146`*^9}, {
   3.8360412566807117`*^9, 3.83604126652973*^9}, 3.8360413931723146`*^9, {
   3.8360414325506697`*^9, 3.8360414961738276`*^9}, {3.836041548984977*^9, 
   3.8360417112478285`*^9}, {3.8360417493355446`*^9, 
   3.8360417553613977`*^9}, {3.8360418014842978`*^9, 3.836041811335871*^9}, 
   3.83604186059382*^9, 3.8360420037910805`*^9, {3.8360420945074835`*^9, 
   3.8360420979457674`*^9}, {3.8360421658908997`*^9, 
   3.8360421662432885`*^9}, {3.8360450153105707`*^9, 3.836045017907631*^9}, {
   3.8360450541539927`*^9, 3.836045054452293*^9}, {3.836298041117718*^9, 
   3.836298046061696*^9}, 3.836298161814434*^9, {3.836384039599465*^9, 
   3.8363840508130355`*^9}, {3.8366501415513678`*^9, 
   3.8366501460950556`*^9}, {3.8442513344197617`*^9, 
   3.8442513416579742`*^9}, {3.84425140601265*^9, 3.844251408952565*^9}}],

Cell[BoxData[
 InterpretationBox[
  RowBox[{"\<\"expected SD slope D = \"\>", "\[InvisibleSpace]", 
   RowBox[{"-", "1.8`"}]}],
  SequenceForm["expected SD slope D = ", -1.8],
  Editable->False]], "Print",
 CellChangeTimes->{
  3.8359516963378987`*^9, {3.835951882028226*^9, 3.8359519723509803`*^9}, {
   3.835952018866989*^9, 3.83595211396104*^9}, {3.8359522584268785`*^9, 
   3.8359522725563245`*^9}, {3.8359523163157673`*^9, 3.835952349753873*^9}, {
   3.835952382350288*^9, 3.835952500416497*^9}, 3.8359556564428325`*^9, {
   3.8360412411738234`*^9, 3.836041267156377*^9}, 3.8360413934266562`*^9, {
   3.8360414374257145`*^9, 3.8360414964545903`*^9}, {3.836041543500411*^9, 
   3.8360415842185583`*^9}, {3.836041620474028*^9, 3.836041717704158*^9}, {
   3.8360417503402643`*^9, 3.8360417684221315`*^9}, 3.836041815656438*^9, {
   3.836041860858514*^9, 3.83604186565802*^9}, 3.836042004331753*^9, 
   3.836042099870619*^9, 3.8360421664808598`*^9, {3.836045019041917*^9, 
   3.8360450546655073`*^9}, {3.8362980483723145`*^9, 3.8362980638186426`*^9}, 
   3.8362981620451736`*^9, {3.8363840422056656`*^9, 3.8363840517045484`*^9}, {
   3.8442513178379197`*^9, 3.8442513482380953`*^9}, 3.844251410141267*^9, 
   3.844251920201749*^9}],

Cell[BoxData[
 GraphicsBox[{{}, {{}, {}, 
    {GrayLevel[0], PointSize[0.01388888888888889], AbsoluteThickness[1.6], 
     StyleBox[LineBox[CompressedData["
1:eJw9UwtQlFUY3RLIKYNmFASFhEAGxXivJM/DY1FZlmXfa0PZ0DqsSioEDg/L
n6BAYGBEsJUEQpJSKi0ZRSYMEggZIlgzZNmUpy5sNptYk+FSOd6vf+aff87/
3XPP+c79rkfafumup3k8nua/9/H3yWOJrjvx+BmLZj+gzUpN/9xhluHlWNce
csn3/XGGX4D/x5fLg76bYHgVKvxWf2h2usWwM/pOfNr3PW+SYVcEzfAdu4sM
DLsj695gX7D/DMMvobTdKCwsIX0vGAfddAMxUwx7w9O02bdcfJthHzgoK2cq
rpP+Roxonm++9uc0w5tgmPhmDS+P1vshJyJf+1cArQ/AjnHbydpcwoFozo55
0zxGfoPw7IKg0OUO+QlGtp3gKd/T5CcE+04erb3eQ3w+7Gz3lNq3E96MJf2x
3tLUXxgOxa695xPfvUf1V1D7gS5phYnqW7Dg0mbVi0k/DBezHD9SB1He4cgs
8XFtqSd+BEJMK+Mzi4wMR6LD8a7u4T/UbxQ+yVK6v2ND/Gg8ijXlWA6Sf+AN
h8+Ed3N+foI54GpDvyj/NunHYKFXfzCf8uBiYHluqHjTBPFjcdzcNL//GvPP
xeJ8qGF9YQP5i4N9nrbz3B9Uj0NfWsOZWyFUj0dz/d6Zpm+ZXy4eF3jyyGAD
6QsQ4WXgdb7G5oUTwO6Zsz3ZS8RPwP0bG/i/VrL+uQRUZQacOqQk/lakRYZ3
BtqS/laUHdY3jVRSfRtkdpLFZDe2H7cNVRiamrZQftshqY78yVLP8uO2o0bj
oF42TPqJ6CsVe1aUkv9E9GQarP5Xaf6FSKipnVzbSXwhfixyGLYJIn4ScG5V
6LFc8peEZGP5i8JcylcErFdlXJCOsroIin2WmtZFmu9kOPGnvur/jfZPxqtr
vISF7tSfGB5vaRxfL6H9xXAfcA6b9CP9FNhnqJZ0zqyOFNikZaDxKOWRgoa0
pZHudNZPVwo6FuvWaf3InwTaMOFS2yzzBwk0mSafXDO7z5wEqQke1c1ydj5d
EpyOut/g70n+pXhw/L0OWTTpS3HALVjs1kj6Ugi+Xm6+UsZwlxTe1jFx/EbK
V4ahy6sx8YDNB2T4Mm9nXXUczasM81ULK/NaiC/D8KPmWfsjxJfjZNSpv61G
1g/k2G3RBUyvYPedk0ORzt8pqiW+HBu8vUTT/+enQNsNpyv6HrYfFOhwenj2
SDXpK9A6WFwcYb3J+Aq4FIz/kJ9NfCWMFzVa/e8sHygxV9PaH/gy88MpEXap
vzxvhPJXYjQcBYtn6HxVuOm+RbnsDps/qDDW3lL8dhn5V0EqFey2zLF8u1QQ
KK2N3XWkr4ap/7CqV8cw1OBFFniIPCh/NQbm9yR8kU/9q6F2PXRglPR4O5C6
ds45pHAi+l9l4uz5
       "]],
      FontFamily->"Arial"]}}, {}},
  AspectRatio->NCache[GoldenRatio^(-1), 0.6180339887498948],
  Axes->{True, True},
  AxesLabel->{None, None},
  AxesOrigin->{0, 0},
  BaseStyle->{FontFamily -> "Arial", 14, 
    GrayLevel[0]},
  DisplayFunction->Identity,
  Frame->{{False, False}, {False, False}},
  FrameLabel->{{None, None}, {None, None}},
  FrameTicks->{{Automatic, Automatic}, {Automatic, Automatic}},
  GridLines->{None, None},
  GridLinesStyle->Directive[
    GrayLevel[0.5, 0.4]],
  ImageSize->{312.63157894736753`, Automatic},
  Method->{},
  PlotRange->{{0., 100.}, {0, 1}},
  PlotRangeClipping->True,
  PlotRangePadding->{{
     Scaled[0.02], 
     Scaled[0.02]}, {0, 0}},
  Ticks->{Automatic, Automatic}]], "Output",
 CellChangeTimes->{
  3.835951696410476*^9, {3.8359518820970345`*^9, 3.835951972444704*^9}, {
   3.8359520189353848`*^9, 3.83595211403936*^9}, {3.8359522584856234`*^9, 
   3.835952272617021*^9}, {3.835952316401722*^9, 3.835952349826539*^9}, {
   3.8359523824345617`*^9, 3.835952500490468*^9}, 3.8359556565127263`*^9, {
   3.8360412412478313`*^9, 3.8360412672273293`*^9}, 3.8360413934916162`*^9, {
   3.8360414374942827`*^9, 3.8360414965076017`*^9}, {3.836041543555377*^9, 
   3.8360415842705584`*^9}, {3.83604162053594*^9, 3.8360417177640667`*^9}, {
   3.836041750397236*^9, 3.8360417684810457`*^9}, 3.836041815711379*^9, {
   3.8360418609105005`*^9, 3.8360418657208223`*^9}, 3.836042004383721*^9, 
   3.8360420999325953`*^9, 3.8360421665258102`*^9, {3.8360450191588154`*^9, 
   3.836045054723446*^9}, {3.8362980484413023`*^9, 3.836298063887488*^9}, 
   3.836298162113965*^9, {3.8363840422556615`*^9, 3.8363840517669983`*^9}, {
   3.844251317884842*^9, 3.8442513482970314`*^9}, 3.844251410194333*^9, 
   3.844251920248659*^9}],

Cell[BoxData[
 GraphicsBox[{{}, {{}, {}, 
    {GrayLevel[0], PointSize[0.016666666666666666`], AbsoluteThickness[1.6], 
     StyleBox[LineBox[CompressedData["
1:eJw11A8wm2ccB/C3Wj3dbDNr68+MFDWzTVlRf6q+Qv1plEiQaF2jRU+nyrme
qa3bG6Or3rr6d3roJqPDGI3/MkxGqVZsYe3NlSPXUnadSi+6mtNtdn7JXS73
y+f9vs/zPs/veXedSBMkGTAMk7D+/f9346P18+DZuPflqf3oD5yINdpzxG20
b6M0whpnlZ1b6yQ3QcFXGgNVSgP5djCOymab6Bvk5kj2TdJ4Pe8lt0Li4i1t
WPsIOQddgdmfqxr197dFfH/v8Nsrg+T2iBoy3e6obiN3wISN89LZnipyR5hk
rujmLBRUO6FgrDvG4Q8lXf8eGAPd0E7ry+TOYBTztsfmpVS7QFaisBPvqKHa
FVl/nruUXTFA+Q/Qs/eiwbnhIfK9iJd5dGcaNpG7gVE7R1heiqXaHZ5TzPuR
4XKqPeDympvfr383U34f6qTcoJyrN8g9Edh+oPvkdAu5F5RbeFL3dv16eUOe
/uTsL3Zd5D7oKl9Wp8y0kO+Hy+myGu5sA7kvxF9yHzxdbCU/gDqH5dJb4wPk
fnBZ5EO3pCIHwuLGKy2L7mw4CzBI+P3ov8Hk/lBL2mY4KTJyfzg2L3x8fbKP
nAu+dYlR8TUan+WioEWSUeJdTx4AbUJV02lZNXkAOC/s76cG5JEHwtz6YbN9
DfULG4ioHyt0gsZ+8oNA7fyulk9+Ij+IZE0d/1lnO3kQ5G5T+92yaH3YIGhL
S62sKzvIgzG8tdZi6Ljeg5FebJbsZF5LHgKloW4590zGRs2GYKWL663iNZOH
Im4yN01kpM+HwmRz9sm73TLyQ4Cmqim34SLlD0H72OGBzKWOnIf40d2rHRW0
vywP2n5BSOtR/fhhSN9tbG6s6SUPQ5eD9NtBnxHyw/iwM7+3+jqdR/YwHCNe
LFm9Pkwejqx/rhbOh1D/s+EIs76yueiRvj8isOJ56i/bVupvNgIF/mNNvHf0
+8PHgsTwpVIn+YaDD/7Lv2XOTX5Hz8OHWDjd5nWXzruSD/Pse1KPJ/rxIxFf
lyf0eTpG+UhMeEo+K9tC82cjMZV6QfTRQ+o/ZSR+UA1sNXtVv78CxNu8ZbPv
Oe0/BGDeTXFKPJZIeQE4Pt2uqlhaL6UASkvTTzkN31NeCM9H18bfCKX+gBCs
5/lRl+piygvBMbcwtbSpobwQsk05B9oGeug8ROEbC1G+65HbG44o5PRUv5nm
o6T1igLD4+fmludTPgqaU2YDvlfKaPxoMJJUiYGUzjeiUfTz/arGiJs0fjSs
aobjZpv66PmjIV8tLLdQ6M9/DCZGblcHVtH+Iwbxd7x21tlR/7IxUG+aqX+2
jfpHGQN5h7fB12n6960Ia5WhQX5nFDR/EWaTsot052k+rAjKsfr20rh6yovW
31f3Jr64uYfyYjCrttJXpi9TXgw247HPNvEFyouhLK4YdF0ooOdfv77m+A5j
RaHffyqo44Y=
       "]],
      FontFamily->"Arial"]}}, {}},
  AspectRatio->NCache[GoldenRatio^(-1), 0.6180339887498948],
  Axes->{True, True},
  AxesLabel->{None, None},
  AxesOrigin->{0, 0},
  BaseStyle->{FontFamily -> "Arial", 14, 
    GrayLevel[0]},
  DisplayFunction->Identity,
  Frame->{{False, False}, {False, False}},
  FrameLabel->{{None, None}, {None, None}},
  FrameTicks->{{Automatic, Automatic}, {Automatic, Automatic}},
  GridLines->{None, None},
  GridLinesStyle->Directive[
    GrayLevel[0.5, 0.4]],
  ImageSize->{312.63157894736753`, Automatic},
  Method->{},
  PlotRange->{{0., 99.}, {-0.23186642093472698`, 0.2803486171384346}},
  PlotRangeClipping->True,
  PlotRangePadding->{{
     Scaled[0.02], 
     Scaled[0.02]}, {
     Scaled[0.05], 
     Scaled[0.05]}},
  Ticks->{Automatic, Automatic}]], "Output",
 CellChangeTimes->{
  3.835951696410476*^9, {3.8359518820970345`*^9, 3.835951972444704*^9}, {
   3.8359520189353848`*^9, 3.83595211403936*^9}, {3.8359522584856234`*^9, 
   3.835952272617021*^9}, {3.835952316401722*^9, 3.835952349826539*^9}, {
   3.8359523824345617`*^9, 3.835952500490468*^9}, 3.8359556565127263`*^9, {
   3.8360412412478313`*^9, 3.8360412672273293`*^9}, 3.8360413934916162`*^9, {
   3.8360414374942827`*^9, 3.8360414965076017`*^9}, {3.836041543555377*^9, 
   3.8360415842705584`*^9}, {3.83604162053594*^9, 3.8360417177640667`*^9}, {
   3.836041750397236*^9, 3.8360417684810457`*^9}, 3.836041815711379*^9, {
   3.8360418609105005`*^9, 3.8360418657208223`*^9}, 3.836042004383721*^9, 
   3.8360420999325953`*^9, 3.8360421665258102`*^9, {3.8360450191588154`*^9, 
   3.836045054723446*^9}, {3.8362980484413023`*^9, 3.836298063887488*^9}, 
   3.836298162113965*^9, {3.8363840422556615`*^9, 3.8363840517669983`*^9}, {
   3.844251317884842*^9, 3.8442513482970314`*^9}, 3.844251410194333*^9, 
   3.8442519203175488`*^9}]
}, Open  ]]
}, Closed]],

Cell[CellGroupData[{

Cell["\<\
Influence of strength of NFDS on autocorrelation (1replicate)\
\>", "Subsubsection",
 CellChangeTimes->{{3.831613473689332*^9, 3.83161352349481*^9}, {
  3.8316189214757934`*^9, 3.8316189674850264`*^9}, {3.836037891362362*^9, 
  3.836037898434141*^9}}],

Cell["\<\
This is used to produce figure 4 in Chevin et al 2021 (Evolution Letters)\
\>", "Text",
 CellChangeTimes->{{3.8315338873368816`*^9, 3.8315339279657974`*^9}, {
   3.831534023009515*^9, 3.831534061393725*^9}, {3.831534621981351*^9, 
   3.831534632897029*^9}, {3.8315347364018955`*^9, 3.8315347407661324`*^9}, {
   3.8315359181133304`*^9, 3.831535929840833*^9}, {3.831537376780239*^9, 
   3.831537437798122*^9}, {3.8315381303706217`*^9, 3.8315382625982943`*^9}, {
   3.831539904395732*^9, 3.831539957417862*^9}, 3.835950515855793*^9, {
   3.844250992809399*^9, 3.8442510134842796`*^9}, {3.8442511495609465`*^9, 
   3.844251167174512*^9}, {3.8442513088880415`*^9, 3.8442513102917733`*^9}, {
   3.8442514458580894`*^9, 3.8442514459428053`*^9}}],

Cell[BoxData[{
 RowBox[{
  RowBox[{
   RowBox[{"Tmax", " ", "=", " ", "500"}], ";"}], " ", 
  RowBox[{"(*", " ", 
   RowBox[{
   "number", " ", "of", " ", "time", " ", "points", " ", "in", " ", 
    "simulation"}], " ", "*)"}]}], "\[IndentingNewLine]", 
 RowBox[{
  RowBox[{
   RowBox[{"FreqDep", "=", "1"}], ";"}], "  ", 
  RowBox[{"(*", " ", 
   RowBox[{
    RowBox[{
    "Set", " ", "to", " ", "1", " ", "when", " ", "frequency", " ", 
     "dependence", " ", "takes", " ", "place"}], ",", " ", 
    RowBox[{"0", " ", 
     RowBox[{"otherwise", "."}]}]}], " ", "*)"}]}], "\[IndentingNewLine]", 
 RowBox[{
  RowBox[{
   RowBox[{"Fluct", "=", "1"}], ";"}], "  ", 
  RowBox[{"(*", " ", 
   RowBox[{
    RowBox[{
     RowBox[{"Set", " ", "to", " ", "1", " ", "when", " ", "frequency"}], "-", 
     RowBox[{
     "independent", " ", "fluctuations", " ", "take", " ", "place"}]}], ",", 
    " ", 
    RowBox[{"0", " ", 
     RowBox[{"otherwise", "."}]}]}], " ", "*)"}], 
  "\[IndentingNewLine]"}], "\[IndentingNewLine]", 
 RowBox[{
  RowBox[{
   RowBox[{"Vfl", "=", "0.2"}], ";"}], 
  RowBox[{"(*", " ", 
   RowBox[{
   "variance", " ", "of", " ", "random", " ", "fluctuations", " ", "in", " ", 
    "selection", " ", "coefficient"}], "  ", "*)"}]}], "\[IndentingNewLine]", 
 RowBox[{
  RowBox[{
   RowBox[{"p0", "=", ".5"}], ";"}], 
  RowBox[{"(*", " ", 
   RowBox[{"initial", " ", "frequency"}], " ", "*)"}], 
  "\[IndentingNewLine]"}], "\[IndentingNewLine]", 
 RowBox[{" ", 
  RowBox[{
   RowBox[{"sblist", "=", " ", 
    RowBox[{"Range", "[", 
     RowBox[{"0", ",", "3", ",", "0.1"}], "]"}]}], ";"}], " ", 
  RowBox[{"(*", " ", 
   RowBox[{
    RowBox[{
     RowBox[{
     "range", " ", "of", " ", "sb", " ", "values", " ", "for", " ", "which", 
      " ", "s"}], " ", "=", " ", "0"}], ",", " ", 
    RowBox[{"for", " ", "lower", " ", "D"}]}], "*)"}], 
  " "}], "\[IndentingNewLine]", 
 RowBox[{" ", 
  RowBox[{
   RowBox[{"slist", "=", " ", 
    RowBox[{"Range", "[", 
     RowBox[{"0.1", ",", "2.1", ",", "0.02"}], "]"}]}], ";"}], " ", 
  RowBox[{"(*", " ", 
   RowBox[{
    RowBox[{
     RowBox[{
     "range", " ", "of", " ", "s", " ", "values", " ", "for", " ", "which", 
      " ", "sb"}], " ", "=", " ", "3"}], ",", " ", 
    RowBox[{"for", " ", "higher", " ", "D"}]}], "*)"}], 
  " "}], "\[IndentingNewLine]", 
 RowBox[{
  RowBox[{"Dlist", "=", 
   RowBox[{"Table", "[", 
    RowBox[{"Null", ",", 
     RowBox[{"{", 
      RowBox[{"k", ",", "1", ",", 
       RowBox[{
        RowBox[{"Length", "[", "sblist", "]"}], "+", 
        RowBox[{"Length", "[", "slist", "]"}]}]}], "}"}]}], "]"}]}], 
  ";"}], "\[IndentingNewLine]", 
 RowBox[{
  RowBox[{"\[Rho]plist", "=", 
   RowBox[{"Table", "[", 
    RowBox[{"Null", ",", 
     RowBox[{"{", 
      RowBox[{"k", ",", "1", ",", 
       RowBox[{"Length", "[", "Dlist", "]"}]}], "}"}]}], "]"}]}], 
  ";"}], "\[IndentingNewLine]", 
 RowBox[{
  RowBox[{"\[Rho]\[CapitalDelta]plist", "=", 
   RowBox[{"Table", "[", 
    RowBox[{"Null", ",", 
     RowBox[{"{", 
      RowBox[{"k", ",", "1", ",", 
       RowBox[{"Length", "[", "Dlist", "]"}]}], "}"}]}], "]"}]}], 
  ";"}], "\[IndentingNewLine]", 
 RowBox[{
  RowBox[{"Varplist", "=", 
   RowBox[{"Table", "[", 
    RowBox[{"Null", ",", 
     RowBox[{"{", 
      RowBox[{"k", ",", "1", ",", 
       RowBox[{"Length", "[", "Dlist", "]"}]}], "}"}]}], "]"}]}], 
  ";"}], "\[IndentingNewLine]", 
 RowBox[{
  RowBox[{
   RowBox[{"Var\[CapitalDelta]plist", "=", 
    RowBox[{"Table", "[", 
     RowBox[{"Null", ",", 
      RowBox[{"{", 
       RowBox[{"k", ",", "1", ",", 
        RowBox[{"Length", "[", "Dlist", "]"}]}], "}"}]}], "]"}]}], ";"}], 
  "\[IndentingNewLine]"}], "\[IndentingNewLine]", 
 RowBox[{"For", "[", 
  RowBox[{
   RowBox[{"k", "=", "1"}], ",", 
   RowBox[{"k", "\[LessEqual]", 
    RowBox[{"Length", "[", "Dlist", "]"}]}], ",", 
   RowBox[{"k", "++"}], ",", "\[IndentingNewLine]", 
   RowBox[{"(*", " ", 
    RowBox[{
     RowBox[{
      RowBox[{
      "first", " ", "increment", " ", "sb", " ", "to", " ", "3", " ", "with", 
       " ", "s"}], "=", " ", "0"}], ",", " ", 
     RowBox[{"then", " ", "increment", " ", "s", " ", "to", " ", "2"}]}], 
    "*)"}], "\[IndentingNewLine]", 
   RowBox[{
    RowBox[{"If", "[", 
     RowBox[{
      RowBox[{"FreqDep", "\[Equal]", "1"}], ",", 
      RowBox[{
       RowBox[{"If", "[", 
        RowBox[{
         RowBox[{"k", "\[LessEqual]", 
          RowBox[{"Length", "@", "sblist"}]}], ",", 
         RowBox[{
          RowBox[{"sb", "=", 
           RowBox[{"sblist", "[", 
            RowBox[{"[", "k", "]"}], "]"}]}], ";", 
          RowBox[{"s", "=", " ", "0"}]}], ",", 
         RowBox[{
          RowBox[{"sb", "=", "3"}], ";", 
          RowBox[{"s", "=", " ", 
           RowBox[{"slist", "[", 
            RowBox[{"[", 
             RowBox[{"k", "-", 
              RowBox[{"Length", "@", "sblist"}]}], "]"}], "]"}]}]}]}], "]"}], 
       ";"}], ",", 
      RowBox[{
       RowBox[{"sb", "=", "0"}], ";", 
       RowBox[{"s", "=", "0"}], ";"}]}], "]"}], ";", "\[IndentingNewLine]", 
    RowBox[{
     RowBox[{"Dlist", "[", 
      RowBox[{"[", "k", "]"}], "]"}], "=", 
     FractionBox[
      RowBox[{
       RowBox[{
        RowBox[{"-", "2"}], " ", "s"}], "+", 
       RowBox[{"3", " ", "sb"}]}], 
      RowBox[{
       RowBox[{"-", "8"}], "+", 
       RowBox[{"2", " ", "s"}], "+", "sb"}]]}], ";", "\[IndentingNewLine]", 
    RowBox[{"(*", " ", 
     RowBox[{"AFl", ":", " ", 
      RowBox[{
       RowBox[{
       "Amplitude", " ", "of", " ", "fluctuations", " ", "in", " ", "freq"}], 
       "-", 
       RowBox[{"indep", " ", "selection", " ", "on", " ", "heterozygote"}]}]}]
      , "  ", "*)"}], "\[IndentingNewLine]", " ", 
    RowBox[{"(*", " ", 
     RowBox[{
      RowBox[{
      "TFl", " ", "Period", " ", "of", " ", "fluctuations", " ", "in", " ", 
       "freq"}], "-", 
      RowBox[{"indep", " ", "selection", " ", "on", " ", "heterozygote"}]}], 
     " ", "*)"}], "\[IndentingNewLine]", 
    RowBox[{"If", "[", 
     RowBox[{
      RowBox[{"Fluct", "\[Equal]", "1"}], ",", 
      RowBox[{
       RowBox[{"AFl", "=", "0.2"}], ";", 
       RowBox[{"TFl", "=", " ", "20"}], ";"}], ",", 
      RowBox[{
       RowBox[{"AFl", "=", "0"}], ";", 
       RowBox[{"TFl", "=", "1"}], ";"}]}], "]"}], ";", "\[IndentingNewLine]", 
    "\[IndentingNewLine]", 
    RowBox[{"pdyn", "=", 
     RowBox[{"Table", "[", 
      RowBox[{"Null", ",", 
       RowBox[{"{", 
        RowBox[{"j", ",", "1", ",", "Tmax"}], "}"}]}], "]"}]}], ";", 
    "\[IndentingNewLine]", "\[IndentingNewLine]", 
    RowBox[{"p", "=", "p0"}], ";", " ", "\[IndentingNewLine]", 
    RowBox[{"Do", "[", 
     RowBox[{
      RowBox[{
       RowBox[{
        RowBox[{"pdyn", "[", 
         RowBox[{"[", "j", "]"}], "]"}], "=", "p"}], ";", 
       "\[IndentingNewLine]", 
       RowBox[{"freqs", "=", 
        RowBox[{"{", 
         RowBox[{
          SuperscriptBox["p", "2"], ",", 
          RowBox[{"2", "p", " ", 
           RowBox[{"(", 
            RowBox[{"1", "-", "p"}], ")"}]}], ",", 
          SuperscriptBox[
           RowBox[{"(", 
            RowBox[{"1", "-", "p"}], ")"}], "2"]}], "}"}]}], ";", " ", 
       RowBox[{"(*", " ", 
        RowBox[{
        "diploid", " ", "frequencies", " ", "under", " ", "panmixia"}], " ", 
        "*)"}], " ", "\[IndentingNewLine]", 
       RowBox[{"sFl", "=", 
        RowBox[{"Fluct", " ", 
         RowBox[{"RandomReal", "[", 
          RowBox[{"NormalDistribution", "[", 
           RowBox[{"0", ",", "Vfl"}], "]"}], "]"}]}]}], " ", ";", 
       "\[IndentingNewLine]", 
       RowBox[{"(*", 
        RowBox[{
         RowBox[{
         "frequency", " ", "dependent", " ", "fitness", " ", "of", " ", "the",
           " ", "3", " ", "genotypes", " ", "AA"}], ",", " ", "Aa", ",", " ", 
         "aa"}], "*)"}], "\[IndentingNewLine]", 
       RowBox[{"W", "=", 
        RowBox[{
         RowBox[{"{", 
          RowBox[{
           RowBox[{"1", "+", "sFl"}], ",", "1", ",", 
           RowBox[{"1", "-", "sFl"}]}], "}"}], 
         RowBox[{"(", 
          RowBox[{
           RowBox[{"{", 
            RowBox[{"1", ",", "1", ",", "1"}], "}"}], "+", 
           RowBox[{
            RowBox[{"{", 
             RowBox[{
              RowBox[{"{", 
               RowBox[{"0", ",", 
                RowBox[{"-", "sb"}], ",", "sb"}], "}"}], ",", 
              RowBox[{"{", 
               RowBox[{"0", ",", 
                RowBox[{"-", "s"}], ",", "0"}], "}"}], ",", 
              RowBox[{"{", 
               RowBox[{"sb", ",", 
                RowBox[{"-", "sb"}], ",", "0"}], "}"}]}], "}"}], ".", 
            "freqs"}]}], ")"}]}]}], ";", "\[IndentingNewLine]", 
       RowBox[{"nextfreqs", "=", 
        FractionBox[
         RowBox[{"freqs", " ", "W"}], 
         RowBox[{"freqs", ".", "W"}]]}], ";", 
       RowBox[{"(*", " ", 
        RowBox[{
        "diploid", " ", "frequencies", "  ", "under", " ", "selection"}], " ",
         "*)"}], "\[IndentingNewLine]", 
       RowBox[{"p", "=", 
        RowBox[{"nextfreqs", ".", 
         RowBox[{"{", 
          RowBox[{"1", ",", 
           RowBox[{"1", "/", "2"}], ",", "0"}], "}"}]}]}], ";"}], " ", 
      RowBox[{"(*", 
       RowBox[{"Frequency", " ", 
        RowBox[{"p", "'"}], " ", "of", " ", "allele", " ", "A", " ", "after", 
        " ", "selection"}], "*)"}], "\[IndentingNewLine]", ",", 
      RowBox[{"{", 
       RowBox[{"j", ",", "Tmax"}], "}"}]}], "]"}], ";", "\[IndentingNewLine]",
     "\[IndentingNewLine]", 
    RowBox[{"pdynBurnOut", "=", 
     RowBox[{"pdyn", "[", 
      RowBox[{"[", 
       RowBox[{"Range", "[", 
        RowBox[{"200", ",", "Tmax"}], "]"}], "]"}], "]"}]}], ";", 
    "\[IndentingNewLine]", 
    RowBox[{"\[CapitalDelta]pdynBurnOut", "=", 
     RowBox[{
      RowBox[{"pdynBurnOut", "[", 
       RowBox[{"[", 
        RowBox[{"Range", "[", 
         RowBox[{"2", ",", 
          RowBox[{"Length", "@", "pdynBurnOut"}]}], " ", "]"}], "]"}], "]"}], 
      "-", 
      RowBox[{"pdynBurnOut", "[", 
       RowBox[{"[", 
        RowBox[{"Range", "[", 
         RowBox[{"1", ",", 
          RowBox[{
           RowBox[{"Length", "@", "pdynBurnOut"}], " ", "-", "1"}]}], "]"}], 
        "]"}], "]"}]}]}], ";", "\[IndentingNewLine]", 
    RowBox[{
     RowBox[{"\[Rho]plist", "[", 
      RowBox[{"[", "k", "]"}], "]"}], "=", 
     RowBox[{"Correlation", "[", 
      RowBox[{
       RowBox[{"pdynBurnOut", "[", 
        RowBox[{"[", 
         RowBox[{"Range", "[", 
          RowBox[{"1", ",", 
           RowBox[{
            RowBox[{"Length", "@", "pdynBurnOut"}], " ", "-", "1"}]}], "]"}], 
         "]"}], "]"}], ",", 
       RowBox[{"pdynBurnOut", "[", 
        RowBox[{"[", 
         RowBox[{"Range", "[", 
          RowBox[{"2", ",", 
           RowBox[{"Length", "@", "pdynBurnOut"}]}], " ", "]"}], "]"}], 
        "]"}]}], "]"}]}], ";", "\[IndentingNewLine]", 
    RowBox[{
     RowBox[{"\[Rho]\[CapitalDelta]plist", "[", 
      RowBox[{"[", "k", "]"}], "]"}], "=", 
     RowBox[{"Correlation", "[", 
      RowBox[{
       RowBox[{"\[CapitalDelta]pdynBurnOut", "[", 
        RowBox[{"[", 
         RowBox[{"Range", "[", 
          RowBox[{"1", ",", 
           RowBox[{
            RowBox[{"Length", "@", "\[CapitalDelta]pdynBurnOut"}], " ", "-", 
            "1"}]}], "]"}], "]"}], "]"}], ",", 
       RowBox[{"\[CapitalDelta]pdynBurnOut", "[", 
        RowBox[{"[", 
         RowBox[{"Range", "[", 
          RowBox[{"2", ",", 
           RowBox[{"Length", "@", "\[CapitalDelta]pdynBurnOut"}]}], " ", 
          "]"}], "]"}], "]"}]}], "]"}]}], ";", "\[IndentingNewLine]", 
    RowBox[{
     RowBox[{"Varplist", "[", 
      RowBox[{"[", "k", "]"}], "]"}], "=", 
     RowBox[{"Variance", "[", "pdynBurnOut", "]"}]}], ";", 
    "\[IndentingNewLine]", 
    RowBox[{
     RowBox[{"Var\[CapitalDelta]plist", "[", 
      RowBox[{"[", "k", "]"}], "]"}], "=", 
     RowBox[{"Variance", "[", "\[CapitalDelta]pdynBurnOut", "]"}]}], ";"}]}], 
  "\[IndentingNewLine]", "]"}]}], "Input",
 CellChangeTimes->{{3.797231777836814*^9, 3.797231801427883*^9}, 
   3.7972354149220214`*^9, {3.7972355024995623`*^9, 3.797235535777291*^9}, {
   3.7972355814297743`*^9, 3.7972355816821384`*^9}, {3.831534915820853*^9, 
   3.831535106000098*^9}, {3.8315351501002073`*^9, 3.831535191284425*^9}, {
   3.8315352253723154`*^9, 3.8315353213637853`*^9}, {3.8315353718743205`*^9, 
   3.8315354661974125`*^9}, {3.831535519757476*^9, 3.8315356225383945`*^9}, {
   3.8315356821853423`*^9, 3.831535764898634*^9}, {3.8315357988489113`*^9, 
   3.8315358100204706`*^9}, {3.8315359638865566`*^9, 3.831535999654279*^9}, {
   3.83153604243729*^9, 3.831536207414006*^9}, {3.831536246783476*^9, 
   3.8315362499955053`*^9}, {3.831536293084877*^9, 3.8315363368609495`*^9}, {
   3.831536401234*^9, 3.831536534535155*^9}, {3.8315366463617163`*^9, 
   3.831536727162448*^9}, {3.8315367669504633`*^9, 3.831536798690276*^9}, {
   3.831536833152154*^9, 3.8315368888415604`*^9}, {3.8315369213308706`*^9, 
   3.831536956570952*^9}, {3.831537001222308*^9, 3.8315370489895334`*^9}, {
   3.8315371178087826`*^9, 3.8315371293651876`*^9}, {3.831537177858606*^9, 
   3.8315372003203135`*^9}, {3.8315372480219994`*^9, 
   3.8315372480974836`*^9}, {3.831537605460805*^9, 3.831537626246543*^9}, {
   3.8315376583847284`*^9, 3.8315379370552444`*^9}, {3.8315380121076345`*^9, 
   3.8315380270560102`*^9}, {3.831538330986409*^9, 3.831538333792183*^9}, {
   3.831538373417557*^9, 3.8315385145203066`*^9}, {3.8315386484624367`*^9, 
   3.8315389332746997`*^9}, {3.8315390301409254`*^9, 
   3.8315392155065637`*^9}, {3.831539249156641*^9, 3.8315393003425684`*^9}, {
   3.8315393501049576`*^9, 3.8315393550344687`*^9}, {3.8315393897462277`*^9, 
   3.8315394009943895`*^9}, {3.831539441883012*^9, 3.8315394495747285`*^9}, {
   3.831539527641983*^9, 3.831539531726357*^9}, 3.8315397345692782`*^9, {
   3.831539789672989*^9, 3.831539851520536*^9}, {3.8315399679183235`*^9, 
   3.8315399689733667`*^9}, 3.8315400609879827`*^9, {3.831540091515795*^9, 
   3.8315400930773897`*^9}, {3.8315401475813427`*^9, 
   3.8315403078891363`*^9}, {3.831540776072307*^9, 3.831540829289084*^9}, {
   3.831541368339658*^9, 3.8315414821989655`*^9}, {3.8315415200885916`*^9, 
   3.831541551359174*^9}, {3.8315415971056037`*^9, 3.8315417658342175`*^9}, {
   3.8315419048399305`*^9, 3.8315419553876524`*^9}, {3.8316126268324165`*^9, 
   3.831612685378093*^9}, {3.831612739661474*^9, 3.831612857797614*^9}, {
   3.8316128878394594`*^9, 3.831613174081854*^9}, {3.8316132772301893`*^9, 
   3.8316133069278316`*^9}, {3.83161345043847*^9, 3.8316134685666337`*^9}, {
   3.83161353586382*^9, 3.8316135670829906`*^9}, {3.8316136185450397`*^9, 
   3.831613906143607*^9}, {3.8316139547478724`*^9, 3.8316139676668777`*^9}, {
   3.8316140024413013`*^9, 3.831614080582573*^9}, {3.8316141428934097`*^9, 
   3.8316141886907225`*^9}, 3.8316143645355787`*^9, {3.8316145686177444`*^9, 
   3.8316146562309504`*^9}, 3.8316159667638416`*^9, {3.831616045231551*^9, 
   3.8316162523142953`*^9}, {3.8316162925547323`*^9, 3.831616306005575*^9}, {
   3.831616480425302*^9, 3.8316165209473147`*^9}, {3.831616576060278*^9, 
   3.831616599207629*^9}, {3.8316166334622803`*^9, 3.8316166512327604`*^9}, {
   3.8316167043935356`*^9, 3.831616766060108*^9}, {3.831616797241977*^9, 
   3.831616859924141*^9}, {3.831617109719813*^9, 3.8316171695049825`*^9}, {
   3.831618290493975*^9, 3.831618414579043*^9}, {3.831618810460081*^9, 
   3.8316188110227165`*^9}, 3.8316188504514112`*^9, {3.8316188998888917`*^9, 
   3.831618900303852*^9}, {3.831618974642019*^9, 3.831619162963894*^9}, {
   3.831619224174218*^9, 3.8316192242504854`*^9}, {3.831619255578478*^9, 
   3.831619357612132*^9}, {3.831619432690549*^9, 3.8316194371771297`*^9}, {
   3.831619513151342*^9, 3.8316195410562315`*^9}, {3.831619593003888*^9, 
   3.831619617443656*^9}, {3.8316196646769476`*^9, 3.8316196675417037`*^9}, {
   3.831619789703611*^9, 3.8316198420128975`*^9}, {3.831621571107688*^9, 
   3.8316215712068973`*^9}, {3.8316219711975427`*^9, 3.8316220383151455`*^9}, 
   3.8316231084484863`*^9, {3.8316240411388454`*^9, 3.831624166422144*^9}, {
   3.83162420199431*^9, 3.83162421961047*^9}, 3.8316242705520105`*^9, {
   3.8316244742036037`*^9, 3.831624474302462*^9}, {3.831626154657628*^9, 
   3.8316261592034035`*^9}, 3.8316318978540554`*^9, {3.831632525834626*^9, 
   3.831632528264986*^9}, {3.8316550586258483`*^9, 3.831655063628106*^9}, 
   3.8316552153700175`*^9, {3.8316556914790363`*^9, 3.8316556973341894`*^9}, {
   3.831655863242567*^9, 3.831655863298937*^9}, {3.836020656502601*^9, 
   3.836020693916975*^9}, {3.8360207714762244`*^9, 3.836020818495097*^9}, {
   3.8360208540163083`*^9, 3.8360208617831707`*^9}, {3.8360209262793403`*^9, 
   3.8360209743785534`*^9}, {3.836021058383122*^9, 3.836021062113675*^9}, {
   3.836021209915998*^9, 3.836021230058768*^9}, {3.8360225984032726`*^9, 
   3.836022683813572*^9}, {3.8360227502343545`*^9, 3.8360229118156366`*^9}, {
   3.83602305995671*^9, 3.8360230894248505`*^9}, {3.8360232025983257`*^9, 
   3.836023203268614*^9}, {3.836023345259317*^9, 3.8360233600897713`*^9}, {
   3.836023521439148*^9, 3.8360235283089447`*^9}, {3.8360330195956235`*^9, 
   3.836033020751725*^9}, {3.8360332592948933`*^9, 3.836033353333967*^9}, {
   3.836033879213293*^9, 3.8360338828966885`*^9}, {3.8360345165549374`*^9, 
   3.836034545280611*^9}, {3.83603458210061*^9, 3.8360346247176723`*^9}, {
   3.8360346581274576`*^9, 3.8360346584847527`*^9}, {3.836034888941182*^9, 
   3.8360348925483804`*^9}, {3.8360379414023027`*^9, 3.836037942097328*^9}, {
   3.83603798235359*^9, 3.8360383392227526`*^9}, {3.8360383744251657`*^9, 
   3.836038404422634*^9}, {3.836038554017009*^9, 3.8360385806084137`*^9}, {
   3.836038990091217*^9, 3.8360389905913553`*^9}, {3.8360394328755984`*^9, 
   3.836039448252367*^9}, {3.836039486472443*^9, 3.8360394873349695`*^9}, {
   3.836039536393363*^9, 3.836039536810156*^9}, {3.836039589514607*^9, 
   3.836039589929656*^9}, {3.8360397883311357`*^9, 3.836039814810267*^9}, 
   3.8360399501561937`*^9, {3.836048904557824*^9, 3.8360489048026776`*^9}, 
   3.8360491625191402`*^9, {3.836566468381366*^9, 3.8365665441853437`*^9}, {
   3.836567101533665*^9, 3.8365671080975304`*^9}}],

Cell[CellGroupData[{

Cell[BoxData[{"\"\<Autocorrelation of frequency change\>\"", "\
\[IndentingNewLine]", 
 RowBox[{
  RowBox[{"ListPlot", "[", 
   RowBox[{
    RowBox[{"Transpose", "[", 
     RowBox[{"{", 
      RowBox[{
       RowBox[{"-", "Dlist"}], ",", "\[Rho]\[CapitalDelta]plist"}], "}"}], 
     "]"}], ",", 
    RowBox[{"Joined", " ", "\[Rule]", " ", "True"}], ",", 
    RowBox[{"Epilog", "\[Rule]", 
     RowBox[{"First", "@", 
      RowBox[{"Plot", "[", 
       RowBox[{
        RowBox[{"If", "[", 
         RowBox[{
          RowBox[{"DD", "<", "2"}], ",", 
          RowBox[{
           RowBox[{"-", "DD"}], "/", "2"}], ",", 
          RowBox[{"-", "1"}]}], "]"}], ",", 
        RowBox[{"{", 
         RowBox[{"DD", ",", "0", ",", "4"}], "}"}], ",", 
        RowBox[{"PlotStyle", "\[Rule]", "Black"}]}], "]"}]}]}], ",", 
    RowBox[{"BaseStyle", "\[Rule]", 
     RowBox[{"{", 
      RowBox[{
       RowBox[{"FontFamily", "\[Rule]", "\"\<Arial\>\""}], ",", "14", ",", 
       "Black"}], "}"}]}], ",", 
    RowBox[{"PlotRange", "\[Rule]", " ", 
     RowBox[{"{", 
      RowBox[{
       RowBox[{"-", "1.2"}], ",", "0"}], "}"}]}], ",", 
    RowBox[{"Ticks", "\[Rule]", 
     RowBox[{"{", 
      RowBox[{"Automatic", ",", 
       RowBox[{"{", 
        RowBox[{
         RowBox[{"-", "1"}], ",", 
         RowBox[{"-", "0.5"}], ",", "0"}], "}"}]}], "}"}]}]}], "]"}], 
  "\[IndentingNewLine]"}], "\[IndentingNewLine]", "\"\<Predictability \
(squared autocorrelation) of frequency change\>\"", "\[IndentingNewLine]", 
 RowBox[{"ListPlot", "[", 
  RowBox[{
   RowBox[{"Transpose", "[", 
    RowBox[{"{", 
     RowBox[{
      RowBox[{"-", "Dlist"}], ",", 
      SuperscriptBox["\[Rho]\[CapitalDelta]plist", "2"]}], "}"}], "]"}], ",", 
   RowBox[{"Joined", " ", "\[Rule]", " ", "True"}], ",", 
   RowBox[{"Epilog", "\[Rule]", 
    RowBox[{"First", "@", 
     RowBox[{"Plot", "[", 
      RowBox[{
       RowBox[{"If", "[", 
        RowBox[{
         RowBox[{"DD", "<", "2"}], ",", 
         SuperscriptBox[
          RowBox[{"(", 
           RowBox[{"DD", "/", "2"}], ")"}], "2"], ",", "1"}], "]"}], ",", 
       RowBox[{"{", 
        RowBox[{"DD", ",", "0", ",", "4"}], "}"}], ",", 
       RowBox[{"PlotStyle", "\[Rule]", "Black"}]}], "]"}]}]}], ",", 
   RowBox[{"BaseStyle", "\[Rule]", 
    RowBox[{"{", 
     RowBox[{
      RowBox[{"FontFamily", "\[Rule]", "\"\<Arial\>\""}], ",", "14", ",", 
      "Black"}], "}"}]}], ",", 
   RowBox[{"PlotRange", "\[Rule]", " ", 
    RowBox[{"{", 
     RowBox[{"0", ",", "1.2"}], "}"}]}]}], "]"}]}], "Input",
 CellChangeTimes->{{3.836021242564029*^9, 3.8360212491749487`*^9}, {
   3.8360214842844152`*^9, 3.836021539217415*^9}, {3.8360215985957837`*^9, 
   3.8360217671976085`*^9}, {3.8360238362097387`*^9, 3.836023836385559*^9}, {
   3.8360346438267303`*^9, 3.83603464769916*^9}, {3.836034855324319*^9, 
   3.836034857305029*^9}, {3.8360384207683783`*^9, 3.8360384302239122`*^9}, {
   3.8360384983445024`*^9, 3.8360384995380354`*^9}, {3.836038651943267*^9, 
   3.8360387648922567`*^9}, {3.8360388136903296`*^9, 3.836038814729816*^9}, {
   3.836038852941033*^9, 3.8360389052007246`*^9}, {3.836039856264482*^9, 
   3.836039923166015*^9}, 3.8360489235497093`*^9, {3.8360490509699297`*^9, 
   3.836049083879706*^9}, {3.836049127636341*^9, 3.836049132687772*^9}, {
   3.836300616153077*^9, 3.8363006412080183`*^9}, {3.83630082206708*^9, 
   3.836300824544428*^9}, {3.8363008611469607`*^9, 3.8363009467447767`*^9}, {
   3.8365665596028433`*^9, 3.8365665770832553`*^9}, {3.836566724354282*^9, 
   3.8365667590456257`*^9}, {3.8365667920113072`*^9, 3.83656679240674*^9}, {
   3.836566874998233*^9, 3.836566890704328*^9}, {3.8365670521923933`*^9, 
   3.8365670526867924`*^9}, {3.844251493134244*^9, 3.844251594671194*^9}}],

Cell[BoxData["\<\"Autocorrelation of frequency change\"\>"], "Output",
 CellChangeTimes->{{3.8360214703365173`*^9, 3.8360215400241203`*^9}, 
   3.83602162835453*^9, {3.8360217080042057`*^9, 3.8360217202197266`*^9}, {
   3.8360217518392153`*^9, 3.8360217677862434`*^9}, 3.836023243176648*^9, 
   3.8360235089235992`*^9, 3.8360237948151035`*^9, 3.8360238373606267`*^9, 
   3.836033744303334*^9, 3.8360341401265554`*^9, 3.836034223559969*^9, {
   3.836034841762702*^9, 3.8360348647026463`*^9}, 3.8360355447899837`*^9, 
   3.8360356388175898`*^9, 3.836038430811206*^9, 3.8360385000657835`*^9, {
   3.8360385618232417`*^9, 3.836038585147329*^9}, 3.8360387061378117`*^9, {
   3.8360387520633936`*^9, 3.8360387662405777`*^9}, 3.836038815921317*^9, {
   3.8360388774294896`*^9, 3.836038906279219*^9}, {3.8360394394274035`*^9, 
   3.836039453981271*^9}, 3.8360394928217583`*^9, 3.8360395559697723`*^9, 
   3.8360396112291603`*^9, 3.836039821094846*^9, {3.836039874716527*^9, 
   3.8360399238044095`*^9}, {3.8360400035020547`*^9, 3.8360400141894784`*^9}, 
   3.836048911563702*^9, {3.8360490626864805`*^9, 3.836049084479313*^9}, 
   3.8360491337642555`*^9, 3.836049229517537*^9, 3.836300689342329*^9, 
   3.8363008250548763`*^9, 3.8363008751987314`*^9, 3.8363009150507746`*^9, 
   3.8363009476777782`*^9, 3.836566640562361*^9, 3.8365667617788925`*^9, 
   3.8365667931517177`*^9, 3.836566893608251*^9, 3.836567053661398*^9, 
   3.8366500794742613`*^9, 3.8442514606398993`*^9, 3.844251505077845*^9, 
   3.8442515486456547`*^9, 3.844251595558728*^9, 3.8442519246339293`*^9}],

Cell[BoxData[
 GraphicsBox[{{}, {{}, {}, 
    {GrayLevel[0], PointSize[0.01388888888888889], AbsoluteThickness[1.6], 
     StyleBox[{
       LineBox[{{0.07746417169940406, 0.}, {
        0.1168831168831169, -0.08084707841031237}, {
        0.15789473684210528`, -0.026930162988214594`}, {
        0.2, -0.11878557797619871`}, {0.23988963822269177`, 0.}}], 
       LineBox[CompressedData["
1:eJw1VQs0lOsanhlkBhkcotpScqscpcsJtc/3dltli7Mr1C7ZcqlEkXTTPrZL
7GTIrdrHbSddpWiKJHrddu6EIuWgxFRm5rNR7XYx559pzrPef/3rX+tf//u8
z/M+3z/HO2izH4fFYoUzl/yeskAW4OTbSlhKpFo4py/1bycu4+15Is1GdHeT
4ykZ3a3Xq8atxnaNDJU492ekbo4mjx3QgS+K98uLJFRub4O99TjsHBTWkdFL
VnKXzMqf/ghHR+ToJwc4Kub5lfVYXfBobdiFV2TX/GXdbrPacWdo2zrDna+J
SULXEq/7nXjE25KpITKSqrtwDDqRrWD1hjxtOeXjNvcFhmWLjmeL3pKLuivN
AwN6se8ELf/YO0wOVUYvuMHqxFJfbmfbkISM3o75bWCkD79ONUL8duQ6/jLc
jwc3fxy8bfAH2X7TRevn2y8x9F9zrT8uHSUp14zNi8T9OLQsret7zzFSJZtm
8vfeV2jhmGLmmDJODG0CvrVzGMB2hm1o23uS5zWfa9k5iLUHv2HqI6m5p2sV
mS7CTtWBm+JDfxLLGL7F4ZWDKMh6Fpf17BNx/nZMyF39Fp2d5PhM+m1nDebo
DWNzkxxfyAWfUudlKcNKvSdIywq3YB91CTqrhjA1QarujPG/iIbxZGxq6cIz
E6S1sM473liCLc/zm5/nTxDnND//IHcJJhb2dHAbJ0j4uSG7lOli7Bu/srz8
7QS5W17m539Wgsn9/4z6zJ0k8/aN8L1+l+ARwSuPWqtJUhjjd/boAgnKpzVz
nCRJhq0Pgs5J8OKQmY7hvkkSeO6UmfCWBAU2pW8uxk+S1NS4A0O1Eux5J3Bt
ujlJFob1lRxjS5AnMb97/vEkyQwqDc+6KkaDy38k88Ynye72TZtsV0nR/YP9
JQsjGXl2RYUWR0mxZWxl69hKGXH03z1SflWKlooFkBGBbpfW/q1S5F1KGROe
kpFrOv++m7BRigUKyMiL+Y6bMoRSdHJYxg/pkpHnjrxbDzdLlX6zoD5p+2Lt
R1Ks2Hyhs0CfBdtWt+ivY/prerpUNs5jgVDPt9rTmuLbaxWGWwkL9jvIfDom
pEr9WVBQU+QouC/FstjRGQ0BLNAXZ9QFGFP0DlGzvR/Fgsl1gfNfm1DM2Hsx
ziKdBS/f5RibbaOo9UPd6mlCFsS0TdPyXUvxuqDhmqCBBY2R4uEH7hTtEwfs
EgdYYL7iyMnLLhSTwsdzTSZYwM+WwZwEioaKQLDhz20FOS0eFD1np75SW8yG
PuJv8CGa4pbOtGV+zmyYmR2Ue+Q/FP0VYENwiWVmsZDhZxS7yyiWDeIGd/33
hRRtFkz57lguG04HDVe9YJ6rPhllnqlkgzfvzqlzRRQ9xqpN/frZcLT3cP9P
JVSpHweysmh5VilFcHUQ7pnNgd7AEy0VNRRnXFrFFAemiho+/3iX4ofE65Hl
PhxYjhPTR5opBloV5JTFcmD3+LM+1w6KeQpwYJ2R7nd7Kyl+yp+5MbmVA8Lu
W9ujuyluLfAsD3vPgRnnFhVntlBlnlRg3xdxdVonxeS9Mc2Ra1VAkO4aH/E7
VZ43KnDePuLO+lqKpUe8bhn/qgLfBE12pDH9aqrlUAGLJ58MjjH9LqnP33Nv
RAU26mWHiuopzv5ppFLdRBWCN63dpf2EoqTGRVzjogq8g+EhL+uU80eowqnF
bfwQpr9No9C6UagKzfw1DseeUhzKPNRiL1KF/859Y6fK8A0/7RTrZawGJ/4y
bTrK8FOsj5sarJ3ITJhZTTFakVc1yNDoL7vRRDFBkU81sFtT/0WF8eNrHqeA
k6A4r/0hVeZvCtySGnqsqWLeV+RtCozOOlBgn0eV+ZoCodeDrbPLKG5T5Ekd
zjy+GLGCmfdrftSh8KF2WVsuxduKvKjD7R0fHhhe/r+/XHhjWpiWk0jRoCwz
6vwWLqjGm2zqdqN4Q+EXF37UHuMuiWD0fK3BrDwPos4IrDS2MPspTIqx9uXB
iZM9mYdDKYbI7arlQaA6vyl9PcWFcro2GhBpyZ96w5ni1fx5AQ3pGlA2vWXV
cXXme4u0qhdpaUKpwyfcUS/Fk2O2dibRmhBruc8yb59Ued5rwZ7lO39+0CzB
f2yIXrohWguuHf/r3edxCXZ/77nm+NSpIIuOdnrSLcHxH5b/avrbVHjee2lz
WpcYk+TxstOGuLbtthvahrFI8XvShqLkjrA4/WE8/YscfDAbqCiRHX6HJop9
0IEr92qStRreIEfhvw5oxXtrVwaLlH7rgMNpc/Xs+4O4VeGvLrieMM41ah5Q
+qkL9e8SbR6fGcCzCv/0YEk8f72z1yulX3pg+nK29IBVDy5Q+PM3sCrxEp0P
6lf6oQ9Pt63I4Ze8UOqvD5KPeWZ3BnuUehuA22n/dd2uT5X6ToOXJMe7sqJL
qach8E3T8/Utnij1MwIXUW+QvUcX/g9rQPaT
        "]]},
      FontFamily->"Arial"]}}, {}},
  AspectRatio->NCache[GoldenRatio^(-1), 0.6180339887498948],
  Axes->{True, True},
  AxesLabel->{None, None},
  AxesOrigin->{0, 0},
  BaseStyle->{FontFamily -> "Arial", 14, 
    GrayLevel[0]},
  DisplayFunction->Identity,
  Epilog->{{{}, {}, {
      Directive[
       Opacity[1.], 
       AbsoluteThickness[1.6], 
       GrayLevel[0]], 
      LineBox[CompressedData["
1:eJxFzntQVHUUwPEFVMAFIiaxtRXCoAdIMrwafHC2kWRWJUdWQs0llUc6qVCB
E2Ul8hgVFZFNzLCgRaeEDAgfY8FZZAd1jIBtkWA2QULABe+PNl5DcG/Embn3
zJz5zPevc3x2p8Ym28tksoTZ/d/1yYNthscZkWRy/cCVt3Z3K7YAGYWe8vZT
PymSgNyCr0Y8c/GCIh3IJFzZGlJ1RpEDZDoavmoMO6nQAZmD2Vn5Hx1XlAOp
w6R0pjimqAWyHJ106rKRv41A1uL11uDoaK8WIBG3Zlu6GvPNQBoxtfrDwHOj
nUDeRdvp+3fs7LqBbME7DU3YsroXSBPuzVS7bhvuA9KMDc7BQuX+ASA78JLe
yC/xswLZhSrPum81V4aBtGDgbcuNJn8GZDeaVRrue24EyB7ct/A9U3uQDche
vPdHfJ3bqX+A/As167Y+7OsbBbIPw0vz40t9x4Hsxx6+yLzn8wkgB/CRukXv
2TgJ5CBWfdmd2eYzBaQVLx51OPbKx/8COYRjidutKT9PAzmM8qi82OrFPJAc
rsbUp5uUPJAcHli5rbXLhweSQ1PQ8jfnLeeB5PD8UpM6XsUDyeHLE0tfn9nD
A8lh1OWrK9Q3eSA5POj3DadFHkgOvys9+sMHRh5IDuXFbweU/Db7z5yz97Lt
XmK9s/fm5HCnNsbrC7kAJMND7o9cHu4QgGTo31WjsuwSgGTYqT+c3pEiAMkw
/DWlpTlNAJLhiFZTcTNHAJJhYkWDWlcpAMnQI6Pg04JqAUiGhkht9fFrApAM
labJZ7MMApAM70+uGNxvFoBkmHNr5rm9nQKQDENO3NuU9EAAkuFp73evbx8U
gGQY+Th0KO6JACTDJzX23pttApAMSw61xm6cEIBkuH7d13nR0wKQDKcdw7Vl
MplKNjcjaB5WTng5SF3R5lBYMl/qI9es/kucpA46fCNhkavUD9R5Z9w9pF71
p8/UAqXU59Lqds34SR1bPBpkjZDapT5A1hEjte/5us9iyqVec3DTTOOU1CXl
J/QvlNiJnRAX2uy8wV7sq+3JRfXjUkf8WmXff9ZB7OffSBkripondlhoWGFt
v9TdtpN39bnzxR4O2ZyrCF4g9otDgVa736U2+maY0rIcxS4wtyfG+jqJzTSG
Qnuj1DVxi9ZGvO8str45+0Kvx0KxJ27v+MTjltQ9hTjmfkAu9njbKsURNxex
03TLDJm/SL24eZl7X4Kr2Jr2ymklL7XtnbJ9lstuYuPOH3PdNj4ldoBKu8bx
ktTF3vIxQZD6P3Yqs/g=
       "]]}}},
  Frame->{{False, False}, {False, False}},
  FrameLabel->{{None, None}, {None, None}},
  FrameTicks->{{Automatic, Automatic}, {Automatic, Automatic}},
  GridLines->{None, None},
  GridLinesStyle->Directive[
    GrayLevel[0.5, 0.4]],
  ImageSize->{306.31578947368257`, Automatic},
  Method->{},
  PlotRange->{{0, 6.000000000000001}, {-1.2, 0}},
  PlotRangeClipping->True,
  PlotRangePadding->{{
     Scaled[0.02], 
     Scaled[0.02]}, {0, 0}},
  Ticks->{Automatic, {{-1, 
      FormBox[
       RowBox[{"-", "1"}], TraditionalForm]}, {-0.5, 
      FormBox[
       RowBox[{"-", "0.5`"}], TraditionalForm]}, {0, 
      FormBox["0", TraditionalForm]}}}]], "Output",
 CellChangeTimes->{{3.8360214703365173`*^9, 3.8360215400241203`*^9}, 
   3.83602162835453*^9, {3.8360217080042057`*^9, 3.8360217202197266`*^9}, {
   3.8360217518392153`*^9, 3.8360217677862434`*^9}, 3.836023243176648*^9, 
   3.8360235089235992`*^9, 3.8360237948151035`*^9, 3.8360238373606267`*^9, 
   3.836033744303334*^9, 3.8360341401265554`*^9, 3.836034223559969*^9, {
   3.836034841762702*^9, 3.8360348647026463`*^9}, 3.8360355447899837`*^9, 
   3.8360356388175898`*^9, 3.836038430811206*^9, 3.8360385000657835`*^9, {
   3.8360385618232417`*^9, 3.836038585147329*^9}, 3.8360387061378117`*^9, {
   3.8360387520633936`*^9, 3.8360387662405777`*^9}, 3.836038815921317*^9, {
   3.8360388774294896`*^9, 3.836038906279219*^9}, {3.8360394394274035`*^9, 
   3.836039453981271*^9}, 3.8360394928217583`*^9, 3.8360395559697723`*^9, 
   3.8360396112291603`*^9, 3.836039821094846*^9, {3.836039874716527*^9, 
   3.8360399238044095`*^9}, {3.8360400035020547`*^9, 3.8360400141894784`*^9}, 
   3.836048911563702*^9, {3.8360490626864805`*^9, 3.836049084479313*^9}, 
   3.8360491337642555`*^9, 3.836049229517537*^9, 3.836300689342329*^9, 
   3.8363008250548763`*^9, 3.8363008751987314`*^9, 3.8363009150507746`*^9, 
   3.8363009476777782`*^9, 3.836566640562361*^9, 3.8365667617788925`*^9, 
   3.8365667931517177`*^9, 3.836566893608251*^9, 3.836567053661398*^9, 
   3.8366500794742613`*^9, 3.8442514606398993`*^9, 3.844251505077845*^9, 
   3.8442515486456547`*^9, 3.844251595558728*^9, 3.844251924708867*^9}],

Cell[BoxData["\<\"Predictability (squared autocorrelation) of frequency \
change\"\>"], "Output",
 CellChangeTimes->{{3.8360214703365173`*^9, 3.8360215400241203`*^9}, 
   3.83602162835453*^9, {3.8360217080042057`*^9, 3.8360217202197266`*^9}, {
   3.8360217518392153`*^9, 3.8360217677862434`*^9}, 3.836023243176648*^9, 
   3.8360235089235992`*^9, 3.8360237948151035`*^9, 3.8360238373606267`*^9, 
   3.836033744303334*^9, 3.8360341401265554`*^9, 3.836034223559969*^9, {
   3.836034841762702*^9, 3.8360348647026463`*^9}, 3.8360355447899837`*^9, 
   3.8360356388175898`*^9, 3.836038430811206*^9, 3.8360385000657835`*^9, {
   3.8360385618232417`*^9, 3.836038585147329*^9}, 3.8360387061378117`*^9, {
   3.8360387520633936`*^9, 3.8360387662405777`*^9}, 3.836038815921317*^9, {
   3.8360388774294896`*^9, 3.836038906279219*^9}, {3.8360394394274035`*^9, 
   3.836039453981271*^9}, 3.8360394928217583`*^9, 3.8360395559697723`*^9, 
   3.8360396112291603`*^9, 3.836039821094846*^9, {3.836039874716527*^9, 
   3.8360399238044095`*^9}, {3.8360400035020547`*^9, 3.8360400141894784`*^9}, 
   3.836048911563702*^9, {3.8360490626864805`*^9, 3.836049084479313*^9}, 
   3.8360491337642555`*^9, 3.836049229517537*^9, 3.836300689342329*^9, 
   3.8363008250548763`*^9, 3.8363008751987314`*^9, 3.8363009150507746`*^9, 
   3.8363009476777782`*^9, 3.836566640562361*^9, 3.8365667617788925`*^9, 
   3.8365667931517177`*^9, 3.836566893608251*^9, 3.836567053661398*^9, 
   3.8366500794742613`*^9, 3.8442514606398993`*^9, 3.844251505077845*^9, 
   3.8442515486456547`*^9, 3.844251595558728*^9, 3.844251924708867*^9}],

Cell[BoxData[
 GraphicsBox[{{}, {{}, {}, 
    {GrayLevel[0], PointSize[0.01388888888888889], AbsoluteThickness[1.6], 
     StyleBox[LineBox[CompressedData["
1:eJw1VQs0lWkXPhfkuEZu41QoSZFSRGXau5GJDv0mQ6MRZRRqpGRqkkpufxoZ
xeTOkIlELikJ1SnJNaEQlTvHuX1yyFSD/5zzf/Os/a13fWu9a+29n2c/7zbw
Dtx9kEahUCLFn+T8F7fHPt469sQdhoyaicPHr4Nx9bklzEc2oLmldNGW0jtw
z+gXavbN8q0bS045KvNroOx1hx37WQh42Z5WHrGsBZVh61N3nu6A1BQJGiD3
TuD03ZFYWDXpbpW8rBUGODtk3xjqQoKRU6qFfzsYpGl5Mt/eADdXCV5DlYA1
rXb9GrQrpNFj3LrB7qTLImF8BfTeC5AEMMc+8K1Nc4HnFBjSkfYessEo8kl0
JkxOSNAPhhs/GJhX5cLT4rrtIX8OwqK6oMKQyHLYF9xmp71vGKpl2cZayx/D
Se+V4hiFcoa7f67oIVCl3XPAPiiX+Zz+HEIyx05njo3Dt0tPeXdwm6HvDFEz
854HCdFtDzu3PYQHPvKdbaMCiKY8OvBioBX+z94EeLLbilKG2+D47pmRUs0P
EOUsz+iL74Dg/yw3nbGYBCMN2fU6Y20wapnY5ewpgubqKwWT0AlGDlcNHa5O
gVfUgcNfMbugXVxtcNs0mAxxGn5oeQfPjy8WxwxMBdTeoPsPQKfMUBH/xN/A
E/ZNJ619C7EZ3TEZ3Z/gYnJY711iCJxYEnwBhboZxdCxUWhpluAfMEjifHJl
j5F8z4JDjvPEQVcuOMkEiWMW1BgdBopuHIiMTniw9vdZSCaUuXlnufCip7Cl
p3AWXCO8fRNGuBBX8rZDvmkW7JLyd78q5EDf1A2rmvFZ8C3YnnfRnQdX+reG
f5Gfg3X76yPPl/HgZOygx3PjOaAf5DTQk7gg6dbQYQ4CNhytCfiRBzmjhgu1
D89BdqJPksdFHsSaPeDk/DYHyhc6/NZX8OAtN/b75qI5WKHg11+wkwsMwYry
pJdzULksP5GdPw6af324wpiag0f1eg7sVD64fdyUa6QzD7bpVydNtQXwQmTT
KrKZh8UpuQGifQJYKR2AeXhVGrq7t5YPjNyrorKL89DuMvMaS/hQLMU8pO21
ZdYHCYC12VI1qGseguNnz3yp4pN6UzDJRu+oYbIAHu/+s7NYg4K6Pjb5o+L8
ip672E2rKEjtttW39BTCeP5j7T1AwR3m8RUNdCHJPwWZi0u4umECqI6e1G08
QsHzD4MHmNuE4B0ka14ZTsHlnZk943ZCSPPLiTFKpaBfsOXj+3eEoORe/41W
mfi+dzdV47IQbsY25sc2UrB39OzamRIhbIobso4boqC+aPCzQbYQ4s9NXdeb
peDxjKW975kEaEsNQcWI0rTwd9VC8NRPGJRdT8XqnOKZZgYBLp2JlgedqPjt
x55XlhYE+EtBxTPfGA+uPESAt070AZ1oKnoNpR8q8ibAzERu56/XqRh2ToBn
xP9PPumk/86momdgjG7PEQI8RE+XHeyn4tf/9MenHCdI/mio2tXAb/uFAPx+
c5mvPg0Hvg7ZRcQQoJu7TRw0VC9tKAnyJ+Bj3M0LNT/RMN6kLMosnYCfjYuz
q6NpKDzx7ivODQIKpKCha2A7jRVBwKdCpuOVVhoWdLPmLe4QsKfYsyZkmoZ1
9nl/RWUQpJ/oWGOraOhVRMAVv6iWC9vpuKzxltzPvxHke0PHNznmE6I4Ah6c
3H97STIdldsWO/vmEVD7VAI6nn7W53FYnC93wWrfigk6xnqv8FidSIB+6AR7
gZ4M2mbQme75BAhqd/Frd8ng+jP6nQZXyf7DZPDGsVZNXXF+s6Yy06YyGWTj
mi/GtwgYTT/xYtOYDI5TsiLdxP2eu8SK3r9EFl2L7fL3iuuTjo+rLB5tsftc
EE1AhNSvssjgb2i9mULAZak/ZdFF+/pI636C9KMcPmzq0lx9jiD9J4eOTfc7
ZiPF96V+k8P7Oy0d3F0J0l9yaMYq29J4moAfpH5agIdq/fUmwwnSPwvwrJIv
rciegFKpXxZglT210pz1r77yWMF2bHm1lADN6vTwJBd5nBoP3LelWAi3pHrJ
4ysOcdqHJuZzWEE88gx8zLEzqbopBO2y+ChTHwaGPnO8x+IJIUgi13MGWgdt
WOGRIIS1knLNFFA1RoVvlSWEvMJVRxpTFdDy2p7boVpCqF2n9HSdkiL6Ma6p
nc8UQKTI3FovQhH38ssTvcf55HuvhE7+J6JUnvBgo32EhX2EElpl+Cz3UOTD
G2dP8UZTxjUTmX+kdfNgSrK+spSx6tKhYWJuHOIl9rJWQaf2iUvhZhy4K11P
Kji0IWDNXe4oXPqvBKq4nWJaEDQwAnrSeViIIjePFBWLIZDu3LCFuFk162WO
yQCp90Jcko5r88+/gz1SfdXQqr7vkteFblJPNXT6yU89jdsFf0j1U0fuRGHY
B93XpF7qaON32Wq6rh5MpPoswqzPyvqbB1+Semhg5eSbRTW0epJ/Ddw6pO58
WKeR5FsT7VkarNBj1SS/WljF+Fs9K5tN8qmNqpzW7+K8Kkn+dNC2LuTHdGU2
/A+dVOCg
       "]],
      FontFamily->"Arial"]}}, {}},
  AspectRatio->NCache[GoldenRatio^(-1), 0.6180339887498948],
  Axes->{True, True},
  AxesLabel->{None, None},
  AxesOrigin->{0, 0},
  BaseStyle->{FontFamily -> "Arial", 14, 
    GrayLevel[0]},
  DisplayFunction->Identity,
  Epilog->{{{}, {}, {
      Directive[
       Opacity[1.], 
       AbsoluteThickness[1.6], 
       GrayLevel[0]], 
      LineBox[CompressedData["
1:eJxF1Gk0FA4XBnBmsmVJG1mylKXF9g8VMc+oECHZskQk0karSkpTtFC2RJhC
QpaIv2Tfs1TCRMoysqRoGBXxkpm39/0wc8+5557fp+fLPY/iQT8bLwIPD0/u
3/3fNff61l49eo40ZTOj+YNAN/ia63CwX8oO+W+kLT6S40kSwp3h/0odgh3/
Mo2j5BJSSeWV4+dVfMEitKyz8nlL0tBbkfZQ6iwCcg7La5M/kXiWj95jy1/E
Dt6dDvKlQ6R2RsU1D5UraKsZ6lPyYZD2ejYXe8RS8DPMbPlK+18k/Tbt59FS
wajlXf9Akvwf0lrDRxl11Buw3x65IDXNJolkCSZNyd9GV3qVolgpEVMSZ2KV
U8MwtHReJ4IugL7rfXcdVMJhezBgq7iPCDxnU2vr7CKx/K1c7K5scXRpOJH2
x0Yhx2mNoJD9clQn1unelYrBL4uIDiGyFHRoF/KVXe4jqWBWw5wii0xBDfVK
aizYi4Mpi6flEX3ugRJTPh5fza7e5CtdC/4cy+SbHgmQH5x9klaljIBBgqxC
aiLyzlyrDKGrwnPPieV7VR6h51rTFz4fNXwMWRMxejgJ53lCfqXRNKBCP8ZX
Y5eMF9syWduztZCwQpHiFJuCnHWRBKK9Nq5Twi6ESj1BXnfdTwJZD5Wy3kUO
pU/wmfVl1KZbH7MvyVNrXNJQliTev51igOMT035l1HT47wuqI0wDdi7uhxny
mQja46HPW7oD4b/104qrM7HLboVGZslONEWtHAr2yIJ33BuFlCpjGDa9dlud
mo2MjyZECt0UKrq6DlYqufjH9GQ5j48F3NuWxEg35iKLZPx0XYIlEo+NtY8c
zkPgWbl7yTQrCLa3plfZPUdky8QmcrY1AgVC1jjG5mPz0UY2284Wh84ypW5L
FSLmEp3ChhO0idEBBScLIcj8+qdL1hmEaJ2ensZCaOpWyHovOCMp7yJVw/8F
YvXemKc270f3GFG+g1YEnyj959am7tjjsUpJ/k4Jzm/j0XPwOgS5ydLgXUMl
aAkdovr9OATGFdcvp/RLEVin9t4zyAuh1Mfp9d9KMTY5WdSb7I36LrX1R43L
MbuN7CI+5wN9KyONF6xKMKLnJIL4fCHYNxROt69C33mDFOM8X3Qdu8EUeFaF
DSbDCyPOfiit93J8pl4Nn9ZNkn0uJ+E4mCXF01uNDcmSm9vrTiF6tS41bWst
VqzxUzesPgvBGLOUyR/1iM+wJygdu4T5rQPzKdKvIFcpFLrywyVM9F1wsN3x
Ci13U8U+GAXivepT4aKYV0hzvCVWL3MZj8r4/S9tacBuqsSo7acr0BmqM+e/
3IiC8cfBKYYUuG8iTckIvoY3dSZAUz0Etl2dVi1ar7FDX130gV8ITAJPZF5x
eo3Cws7VPgUh2NhAdRvIeg07BJWS9G7gt9N8U7rlG4Rn6wy82n0TdyjFD/+5
9xZj/euGtwXfxsu2Taamcq3QL95c3bA9HOGjjF1qJq3QdjbNi4gMhzchw3yp
bys+rAuXLKeHQ0JHxqqnohUrLSptERiBsjeUrJcabTCwt6uYcY2EjObR/N3v
2uA9ZGM0nx6F7mn9qjOiNHRVJlfscYuBCWEV2VuRBufusKZjYTEoEJuudtSl
4R+RZZElxTEIVc2rNXSloaeAaTe2/D70ndY2CDyjQVFk8kXy2/uILxduSbR4
j9MTizrdTePgeL23uy6sA1tOB93UOJgA8c8qaodTOnBWwHY1PT4BzQanLi9+
2YEx/zi9pvYE6P/mU9g72IGLw6f5LLYnQuaIphd9ayc2zJ0ZW6pCBd3qGnP2
SycGliSNxs4+xCHpdYs0yF2wPG1Brx1Ohl/+GfUHU5+QGH/X+ZJoGiYMBt43
C3aje0TroLlGGo43WQXMy3ZDwjF8ZNOeNPj0r290M+5GaPp5L+uoNLiLfnZX
ju2G1y+iQYVEOqyPWMQUbOnBoAXRwk0lA1qKyvNvA3rBYlFnKhwz8TPyQxMv
bz+KDxhc/iWUi6aahqpWg0EM8KpGljYX4shFM1EnxjAGzDVHKPvLUCO0iZ1z
4it0C4TuK6jWID21niWtPIYY/+vD/vtfgSxR8dg2l4ECE03hpsJmqDf2Fjds
YMJcKlVH2uUdOsi2E5kTkxj3Vx7a9r0dxxcfo3Vq/cTQh1uq/rkdePNxX4VY
+C8Yix0wtR7pgq2J48Dw8BRcVQzL+M16sDk5bF+y0m88exXZJJJG/9tr9zp8
gmZw4CpxXtFoAF/MWlMl6mbx3OPfvabrh/A8vv9iu+IcCmdPrV217wvSbhFv
rw+YByNB4exs3FdMezqPeZf9wTI1g1jDt6MQ3nnDJl+SBae5C3xXLBgwqPJb
2iDLwiSvNFnUgQFffae2bkUWUo1aJB8dYICmpWa1SI0F5yNHH9WfZiBhNc1s
H5kFQecgQeV4BtbNrDZa8GHBvXq5tfYIAzuzXmialbKwJGUkJ4QyDn/lpAnX
KhYWst/d3hU2jqfJt56drmeBn9lEFL0/DuE4l43Udyx4rZ56l/B0HLTrvKrM
QRa8ZZRrm1vH4e5qKXdfmI3D1B8y5+QmECj+RWRgPxtHCnQe8lZMYEN3AbnX
gw3pinBCQ8MEPqVePdvlzUbBg7GpsLYJbN4i29tyko2I2oyrssMTmHS1zS4N
ZoN/YIuOtTATntk1ZjE5bDB25QkTnJlYdi7ickQ+Gz88VIz6PZmoJrnmhxax
8Wl3ErHyBBOytNlVlOq/TR0dq3mVwsSHWc1vJzrYkBlLWCuZyURw7YLMkU9s
7ApVqOH5lwntO2/2HKKz4TKf8f17OROR8odfOn9jQ8u6/GtDGxOkUZ3v9uN/
87TNSoq6mRgvIMjv/clG/LcuyafDTFAD22wsZthQ9fUhJk78/TOTRzdM/7AR
Vz93KWKWiT8Cm11TeHjIPP+fSXQwZGfkiFxntxOjqHxcXysa2yAtyLXW1WK3
laJc081uRIsv43pbn+IcvyzXD05WeCwoc20TN6U1pse1SOVGni5LrpUSKq5Y
PuHa0H/PQt0c19Qnd1LXUnk5drPXaRHaTeD4RafXvcrfXOu9fU4YiSVyrGDs
PX1v5yKOdXV0owpHuO7/ebc5NYSPY4b23hCpTfwcq3xXH+N9z3W90jnaSYoA
xxEdnZ42SoIcM22rowj1XBfYr9yhd0qI49SW6w8Hly3meKZx/6VltVx/jqqa
FvcV5vh3+zapa2IiHJ+MWVN9sZxryZY14sNuohzbdub8kWVx/fNAyvHeLDGO
q9zzQsQslnC8kexqKJDOdZy88DSbzfV/AV2b0Kc=
       "]]}}},
  Frame->{{False, False}, {False, False}},
  FrameLabel->{{None, None}, {None, None}},
  FrameTicks->{{Automatic, Automatic}, {Automatic, Automatic}},
  GridLines->{None, None},
  GridLinesStyle->Directive[
    GrayLevel[0.5, 0.4]],
  ImageSize->{306.31578947368257`, Automatic},
  Method->{},
  PlotRange->{{0, 6.000000000000001}, {0, 1.2}},
  PlotRangeClipping->True,
  PlotRangePadding->{{
     Scaled[0.02], 
     Scaled[0.02]}, {0, 0}},
  Ticks->{Automatic, Automatic}]], "Output",
 CellChangeTimes->{{3.8360214703365173`*^9, 3.8360215400241203`*^9}, 
   3.83602162835453*^9, {3.8360217080042057`*^9, 3.8360217202197266`*^9}, {
   3.8360217518392153`*^9, 3.8360217677862434`*^9}, 3.836023243176648*^9, 
   3.8360235089235992`*^9, 3.8360237948151035`*^9, 3.8360238373606267`*^9, 
   3.836033744303334*^9, 3.8360341401265554`*^9, 3.836034223559969*^9, {
   3.836034841762702*^9, 3.8360348647026463`*^9}, 3.8360355447899837`*^9, 
   3.8360356388175898`*^9, 3.836038430811206*^9, 3.8360385000657835`*^9, {
   3.8360385618232417`*^9, 3.836038585147329*^9}, 3.8360387061378117`*^9, {
   3.8360387520633936`*^9, 3.8360387662405777`*^9}, 3.836038815921317*^9, {
   3.8360388774294896`*^9, 3.836038906279219*^9}, {3.8360394394274035`*^9, 
   3.836039453981271*^9}, 3.8360394928217583`*^9, 3.8360395559697723`*^9, 
   3.8360396112291603`*^9, 3.836039821094846*^9, {3.836039874716527*^9, 
   3.8360399238044095`*^9}, {3.8360400035020547`*^9, 3.8360400141894784`*^9}, 
   3.836048911563702*^9, {3.8360490626864805`*^9, 3.836049084479313*^9}, 
   3.8360491337642555`*^9, 3.836049229517537*^9, 3.836300689342329*^9, 
   3.8363008250548763`*^9, 3.8363008751987314`*^9, 3.8363009150507746`*^9, 
   3.8363009476777782`*^9, 3.836566640562361*^9, 3.8365667617788925`*^9, 
   3.8365667931517177`*^9, 3.836566893608251*^9, 3.836567053661398*^9, 
   3.8366500794742613`*^9, 3.8442514606398993`*^9, 3.844251505077845*^9, 
   3.8442515486456547`*^9, 3.844251595558728*^9, 3.8442519247798977`*^9}]
}, Open  ]]
}, Closed]]
}, Closed]],

Cell[CellGroupData[{

Cell["\<\
Simulation with *periodic* environment affecting non frequency-dependent \
component of selection\
\>", "Subsection",
 CellChangeTimes->{{3.7972317584816046`*^9, 3.7972317677703533`*^9}, {
   3.8315357440186825`*^9, 3.8315357463929853`*^9}, {3.8315359513207216`*^9, 
   3.831535953496456*^9}, {3.83153622761907*^9, 3.8315362383541203`*^9}, {
   3.8316132326780605`*^9, 3.8316132477204013`*^9}, {3.835949868992069*^9, 
   3.835949871479074*^9}, {3.835950499208764*^9, 3.8359505001039877`*^9}, {
   3.835951089405929*^9, 3.8359511094541836`*^9}, 3.844251241684452*^9}],

Cell["\<\
In the Haldane-Jayakar model, the fitness of the heterozygote does not \
fluctuate, but that of the homozygotes fluctuate in opposite manner\
\>", "Text",
 CellChangeTimes->{{3.8315338873368816`*^9, 3.8315339279657974`*^9}, {
   3.831534023009515*^9, 3.831534061393725*^9}, {3.831534621981351*^9, 
   3.831534632897029*^9}, {3.8315347364018955`*^9, 3.8315347407661324`*^9}, {
   3.8315359181133304`*^9, 3.831535929840833*^9}, {3.831537376780239*^9, 
   3.831537437798122*^9}, {3.8315381303706217`*^9, 3.8315382625982943`*^9}, {
   3.831539904395732*^9, 3.831539957417862*^9}, 3.835950515855793*^9}],

Cell[CellGroupData[{

Cell["Analytical approximations", "Subsubsection",
 CellChangeTimes->{{3.831613473689332*^9, 3.8316134884819956`*^9}, {
  3.83655035144893*^9, 3.8365503563365126`*^9}}],

Cell["\<\
These analytical predictions appear in the appendix and main text of Chevin \
et al 2021 (Evolution Letters)\
\>", "Text",
 CellChangeTimes->{{3.8315338873368816`*^9, 3.8315339279657974`*^9}, {
   3.831534023009515*^9, 3.831534061393725*^9}, {3.831534621981351*^9, 
   3.831534632897029*^9}, {3.8315347364018955`*^9, 3.8315347407661324`*^9}, {
   3.8315359181133304`*^9, 3.831535929840833*^9}, {3.831537376780239*^9, 
   3.831537437798122*^9}, {3.8315381303706217`*^9, 3.8315382625982943`*^9}, {
   3.831539904395732*^9, 3.831539957417862*^9}, 3.835950515855793*^9, {
   3.844250992809399*^9, 3.8442510134842796`*^9}}],

Cell[CellGroupData[{

Cell[BoxData[{
 RowBox[{
  RowBox[{"p", "=."}], 
  ";"}], "\[IndentingNewLine]", "\"\<Dynamics without FD\>\"", "\
\[IndentingNewLine]", 
 RowBox[{
  RowBox[{"p", "[", "t", "]"}], "/.", 
  RowBox[{
   RowBox[{"DSolve", "[", 
    RowBox[{
     RowBox[{"{", 
      RowBox[{
       RowBox[{
        RowBox[{
         RowBox[{"p", "'"}], "[", "t", "]"}], "==", 
        RowBox[{
         RowBox[{"p", "[", "t", "]"}], 
         RowBox[{"(", 
          RowBox[{"1", "-", 
           RowBox[{"p", "[", "t", "]"}]}], ")"}], "A", " ", 
         RowBox[{"Cos", "[", 
          FractionBox[
           RowBox[{"2", " ", "\[Pi]", " ", "t"}], 
           RowBox[{" ", "T"}]], "]"}]}]}], ",", 
       RowBox[{
        RowBox[{"p", "[", "0", "]"}], "\[Equal]", "p0"}]}], "}"}], ",", 
     RowBox[{"p", "[", "t", "]"}], ",", "t"}], "]"}], "[", 
   RowBox[{"[", "1", "]"}], 
   "]"}]}], "\[IndentingNewLine]", "\"\<Approximation under weak selection \
such that frequencies stay close to 1/2\>\"", "\[IndentingNewLine]", 
 RowBox[{"Series", "[", 
  RowBox[{
   RowBox[{
    RowBox[{"p", "[", "t", "]"}], 
    RowBox[{"(", 
     RowBox[{"1", "-", 
      RowBox[{"p", "[", "t", "]"}]}], ")"}]}], ",", 
   RowBox[{"{", 
    RowBox[{
     RowBox[{"p", "[", "t", "]"}], ",", 
     RowBox[{"1", "/", "2"}], ",", "1"}], "}"}]}], 
  "]"}], "\[IndentingNewLine]", 
 RowBox[{"(", 
  RowBox[{
   RowBox[{
    RowBox[{"p", "[", "t", "]"}], "/.", 
    RowBox[{
     RowBox[{"DSolve", "[", 
      RowBox[{
       RowBox[{"{", 
        RowBox[{
         RowBox[{
          RowBox[{
           RowBox[{"p", "'"}], "[", "t", "]"}], "\[Equal]", " ", 
          RowBox[{
           FractionBox["A", "4"], " ", 
           RowBox[{"Cos", "[", 
            FractionBox[
             RowBox[{"2", " ", "\[Pi]", " ", "t"}], 
             RowBox[{" ", "T"}]], "]"}]}]}], ",", 
         RowBox[{
          RowBox[{"p", "[", "0", "]"}], "\[Equal]", "p0"}]}], "}"}], ",", 
       RowBox[{"p", "[", "t", "]"}], ",", "t"}], "]"}], "[", 
     RowBox[{"[", "1", "]"}], "]"}]}], "//", "FullSimplify"}], 
  ")"}], "\[IndentingNewLine]", 
 RowBox[{"If", "[", 
  RowBox[{
   RowBox[{
    RowBox[{"Sin", "[", "x", "]"}], "==", 
    RowBox[{"Cos", "[", 
     RowBox[{"x", "-", 
      RowBox[{"\[Pi]", "/", "2"}]}], "]"}]}], ",", 
   RowBox[{"Print", "[", 
    RowBox[{"\"\<This is equivalent to:\>\"", ",", 
     RowBox[{"p0", "+", 
      FractionBox[
       RowBox[{"A", " ", "T", " ", 
        RowBox[{"Cos", "[", 
         RowBox[{"2", " ", "\[Pi]", 
          RowBox[{"(", 
           RowBox[{
            FractionBox[
             RowBox[{" ", "t"}], "T"], "-", 
            FractionBox[
             RowBox[{" ", "1"}], "4"]}], ")"}]}], "]"}]}], 
       RowBox[{"8", " ", "\[Pi]"}]]}]}], "]"}]}], 
  "]"}], "\[IndentingNewLine]", "\"\<and including FD:\>\"", "\
\[IndentingNewLine]", 
 RowBox[{
  RowBox[{
   RowBox[{"p", "[", "t", "]"}], "/.", 
   RowBox[{
    RowBox[{"DSolve", "[", 
     RowBox[{
      RowBox[{"{", 
       RowBox[{
        RowBox[{
         RowBox[{
          RowBox[{"p", "'"}], "[", "t", "]"}], "\[Equal]", " ", 
         RowBox[{
          RowBox[{
           FractionBox["A", "4"], " ", 
           RowBox[{"Cos", "[", 
            FractionBox[
             RowBox[{"2", " ", "\[Pi]", " ", "t"}], 
             RowBox[{" ", "T"}]], "]"}]}], "+", 
          RowBox[{"DD", " ", 
           RowBox[{"(", 
            RowBox[{
             RowBox[{"p", "[", "t", "]"}], "  ", "-", "p0"}], ")"}]}]}]}], 
        ",", 
        RowBox[{
         RowBox[{"p", "[", "0", "]"}], "\[Equal]", "p0"}]}], "}"}], ",", 
      RowBox[{"p", "[", "t", "]"}], ",", "t"}], "]"}], "[", 
    RowBox[{"[", "1", "]"}], "]"}]}], "//", 
  "FullSimplify"}], "\[IndentingNewLine]", "\"\<Limit for large t, \
exponential term vanishes\>\"", "\[IndentingNewLine]", 
 RowBox[{
  RowBox[{"(", 
   RowBox[{
    RowBox[{"(", 
     RowBox[{
      RowBox[{"(", 
       RowBox[{"%%", "/.", 
        RowBox[{
         SuperscriptBox["\[ExponentialE]", 
          RowBox[{"DD", " ", "t"}]], "\[Rule]", " ", "0"}]}], ")"}], "-", 
      "p0"}], ")"}], "//", "FullSimplify"}], ")"}], "+", 
  "p0"}], "\[IndentingNewLine]", 
 RowBox[{
  RowBox[{
   RowBox[{"If", "[", 
    RowBox[{
     RowBox[{
      RowBox[{"Assuming", "[", 
       RowBox[{
        RowBox[{
         RowBox[{"a", ">", "0"}], " ", "&&", " ", 
         RowBox[{"b", ">", "0"}]}], ",", 
        RowBox[{
         RowBox[{
          RowBox[{
           SqrtBox[
            RowBox[{
             SuperscriptBox["a", "2"], "+", 
             SuperscriptBox["b", "2"]}]], " ", 
           RowBox[{"Cos", "[", 
            RowBox[{"x", "-", 
             RowBox[{"ArcTan", "[", 
              RowBox[{"b", "/", "a"}], "]"}]}], "]"}]}], "//", "TrigExpand"}],
          "//", "FullSimplify"}]}], "]"}], "==", 
      RowBox[{
       RowBox[{"a", " ", 
        RowBox[{"Cos", "[", "x", "]"}]}], "+", 
       RowBox[{"b", " ", 
        RowBox[{"Sin", "[", "x", "]"}]}]}]}], ",", 
     RowBox[{
     "Print", "[", 
      "\"\<We have a Cos[x]+b Sin[x]= \!\(\*SqrtBox[\(\*SuperscriptBox[\(a\), \
\(2\)] + \*SuperscriptBox[\(b\), \(2\)]\)]\) Cos[x-ArcTan[b/a]]\>\"", "]"}]}],
     "]"}], ";", 
   RowBox[{"Print", "[", 
    RowBox[{
    "\"\<The linear combination of cosines can thus be simplified as: \>\"", 
     ",", 
     RowBox[{"CosComb", "=", 
      RowBox[{
       RowBox[{
        RowBox[{
         RowBox[{
          SqrtBox[
           RowBox[{
            SuperscriptBox["a", "2"], "+", 
            SuperscriptBox["b", "2"]}]], " ", 
          RowBox[{"Cos", "[", 
           RowBox[{"x", "-", 
            RowBox[{"ArcTan", "[", 
             RowBox[{"b", "/", "a"}], "]"}]}], "]"}]}], "/.", 
         RowBox[{"a", " ", "\[Rule]", "  ", 
          RowBox[{
           RowBox[{"-", "DD"}], " ", "T"}]}]}], "/.", " ", 
        RowBox[{"b", "\[Rule]", "  ", 
         RowBox[{"2", "\[Pi]"}]}]}], "/.", 
       RowBox[{"x", "\[Rule]", " ", 
        FractionBox[
         RowBox[{"2", " ", "\[Pi]", " ", "t"}], 
         RowBox[{" ", "T"}]]}]}]}]}], "]"}]}], 
  "\[IndentingNewLine]"}], "\[IndentingNewLine]", 
 RowBox[{"Print", "[", 
  RowBox[{"\"\<So the final solution is: \>\"", ",", 
   RowBox[{
    RowBox[{"p0", "+", 
     FractionBox[
      RowBox[{"A", " ", "T", " ", "CosComb"}], 
      RowBox[{"4", " ", 
       RowBox[{"(", 
        RowBox[{
         RowBox[{"4", " ", 
          SuperscriptBox["\[Pi]", "2"]}], "+", 
         RowBox[{
          SuperscriptBox["DD", "2"], " ", 
          SuperscriptBox["T", "2"]}]}], ")"}]}]]}], "//", "FullSimplify"}]}], 
  "]"}], "\[IndentingNewLine]", 
 RowBox[{"Print", "[", 
  RowBox[{"\"\<Or rewriting in terms of cycles 2\[Pi]: \>\"", ",", 
   RowBox[{
    RowBox[{"p0", "+", 
     FractionBox[
      RowBox[{"A", " ", "T", " ", 
       RowBox[{"Cos", "[", 
        RowBox[{"2", " ", "\[Pi]", " ", 
         RowBox[{"(", 
          RowBox[{
           FractionBox["t", "T"], "+", 
           FractionBox[
            RowBox[{"ArcTan", "[", 
             FractionBox[
              RowBox[{"2", " ", "\[Pi]"}], 
              RowBox[{"DD", " ", "T"}]], "]"}], 
            RowBox[{"2", " ", "\[Pi]", " "}]]}], ")"}]}], "]"}]}], 
      RowBox[{"4", " ", 
       SqrtBox[
        RowBox[{
         RowBox[{"4", " ", 
          SuperscriptBox["\[Pi]", "2"]}], "+", 
         RowBox[{
          SuperscriptBox["DD", "2"], " ", 
          SuperscriptBox["T", "2"]}]}]]}]]}], "//", "FullSimplify"}]}], 
  "]"}], "\[IndentingNewLine]", 
 RowBox[{"If", "[", 
  RowBox[{
   RowBox[{
    RowBox[{"ArcTan", "[", 
     RowBox[{"-", "x"}], "]"}], "==", 
    RowBox[{"ArcTan", "[", 
     RowBox[{"-", "x"}], "]"}]}], ",", 
   "\"\<Or equivalently: p0+\!\(\*FractionBox[\(A\\\ T\\\ Cos[2\\\ \[Pi]\\\ \
\((\*FractionBox[\(t\), \(T\)] - \
\*FractionBox[\(ArcTan[\(-\*FractionBox[\(2\\\ \[Pi]\), \(DD\\\ T\)]\)]\), \(\
\(2\)\(\\\ \)\(\[Pi]\)\(\\\ \)\)])\)]\), \(4\\\ \*SqrtBox[\(4\\\ \
\*SuperscriptBox[\(\[Pi]\), \(2\)] + \*SuperscriptBox[\(DD\), \(2\)]\\\ \
\*SuperscriptBox[\(T\), \(2\)]\)]\)]\)\>\""}], "]"}]}], "Input",
 CellChangeTimes->{{3.836485289578657*^9, 3.836485355065626*^9}, {
   3.8364854360256186`*^9, 3.836485591850567*^9}, {3.836485855039734*^9, 
   3.8364860145204754`*^9}, {3.836486044875987*^9, 3.836486098788413*^9}, {
   3.83648625282215*^9, 3.836486266691229*^9}, {3.836486330796564*^9, 
   3.8364863636713142`*^9}, {3.836493676369778*^9, 3.836493755374755*^9}, {
   3.836494245456445*^9, 3.8364942509690895`*^9}, {3.8364943988853383`*^9, 
   3.836494407333127*^9}, {3.8364945392076106`*^9, 3.836494546135538*^9}, {
   3.8365502397351875`*^9, 3.83655025209255*^9}, 3.8365503143227825`*^9, {
   3.8365511164241734`*^9, 3.8365511167037554`*^9}, {3.8365513318719273`*^9, 
   3.8365513440392694`*^9}, {3.8365515666958103`*^9, 3.836551566904251*^9}, {
   3.836551624867325*^9, 3.8365516397144566`*^9}, {3.836551725276437*^9, 
   3.8365517254652042`*^9}, {3.8365520013056035`*^9, 3.836552120702446*^9}, {
   3.836552288225143*^9, 3.8365523367177734`*^9}, {3.836552382813097*^9, 
   3.836552464760536*^9}, {3.8365525026489964`*^9, 3.836552502777401*^9}, 
   3.8365525347728443`*^9, {3.8365525680799923`*^9, 3.8365525894410543`*^9}, {
   3.836552623374571*^9, 3.836552663162265*^9}, 3.8365529993341208`*^9, {
   3.83655306833057*^9, 3.836553076969859*^9}, {3.836553121072856*^9, 
   3.8365531637851934`*^9}, {3.836553215507265*^9, 3.836553606235961*^9}, {
   3.836553653140367*^9, 3.8365537507161026`*^9}, {3.8365553922950897`*^9, 
   3.836555501543829*^9}, {3.836557595163941*^9, 3.8365575954254637`*^9}, {
   3.836557630477447*^9, 3.8365578457860765`*^9}, {3.8365584614523964`*^9, 
   3.836558462102559*^9}, {3.844254464442037*^9, 3.8442544682901897`*^9}}],

Cell[BoxData["\<\"Dynamics without FD\"\>"], "Output",
 CellChangeTimes->{
  3.836485979352585*^9, 3.836486033120358*^9, 3.8364860996840844`*^9, 
   3.8364862674584727`*^9, 3.836486307780196*^9, {3.8364863409889045`*^9, 
   3.8364863647697897`*^9}, {3.836493698479525*^9, 3.8364937132281914`*^9}, 
   3.8364937560668907`*^9, {3.836494257839032*^9, 3.8364942773401575`*^9}, {
   3.8364943836882954`*^9, 3.8364944081327486`*^9}, {3.8364945469913225`*^9, 
   3.836494559951041*^9}, 3.836550252478773*^9, 3.836550329103533*^9, 
   3.8365511179740305`*^9, 3.8365513460952115`*^9, 3.8365515677677803`*^9, 
   3.8365516802052665`*^9, 3.8365517262525787`*^9, 3.8365520174155045`*^9, 
   3.8365520564286585`*^9, 3.836552124932598*^9, 3.836552340856947*^9, 
   3.836552383698924*^9, {3.8365524627580757`*^9, 3.8365524651914263`*^9}, {
   3.8365525177691817`*^9, 3.8365525354995623`*^9}, 3.836552598359485*^9, 
   3.8365526642431717`*^9, {3.8365530279300547`*^9, 3.83655303930009*^9}, 
   3.8365530796157703`*^9, {3.8365533040352445`*^9, 3.8365533243780513`*^9}, {
   3.836553447864067*^9, 3.8365535173540907`*^9}, {3.8365535675705147`*^9, 
   3.8365535831141634`*^9}, {3.8365537100981865`*^9, 3.8365537511989665`*^9}, 
   3.836554530017649*^9, 3.8365552489858294`*^9, 3.836555339651865*^9, 
   3.836555412086108*^9, {3.8365554779173775`*^9, 3.8365555033488607`*^9}, {
   3.836557713067209*^9, 3.836557775681327*^9}, {3.836557818138035*^9, 
   3.8365578466343307`*^9}, {3.8365584627339163`*^9, 3.8365584734284706`*^9}, 
   3.844251054586439*^9, 3.8442519249919453`*^9, 3.844254469424037*^9}],

Cell[BoxData[
 RowBox[{
  StyleBox[
   RowBox[{"Solve", "::", "ifun"}], "MessageName"], 
  RowBox[{
  ":", " "}], "\<\"Inverse functions are being used by \
\[NoBreak]\\!\\(Solve\\)\[NoBreak], so some solutions may not be found; use \
Reduce for complete solution information. \\!\\(\\*ButtonBox[\\\"\
\[RightSkeleton]\\\", ButtonStyle->\\\"Link\\\", ButtonFrame->None, \
ButtonData:>\\\"paclet:ref/message/Solve/ifun\\\", ButtonNote -> \
\\\"Solve::ifun\\\"]\\)\"\>"}]], "Message", "MSG",
 CellChangeTimes->{
  3.8365530407824173`*^9, 3.8365530797454224`*^9, {3.836553304157044*^9, 
   3.836553324483037*^9}, {3.8365534479640417`*^9, 3.836553517451127*^9}, {
   3.836553567683383*^9, 3.836553583220186*^9}, {3.8365537101965704`*^9, 
   3.836553751303109*^9}, 3.83655453016893*^9, 3.836555250562972*^9, 
   3.836555339746908*^9, 3.8365554122155333`*^9, {3.8365554780050445`*^9, 
   3.8365555034411592`*^9}, {3.8365577144915934`*^9, 
   3.8365577757808847`*^9}, {3.8365578182234845`*^9, 
   3.8365578467200704`*^9}, {3.8365584628524065`*^9, 3.8365584749941072`*^9}, 
   3.8442510551567726`*^9, 3.844251925156891*^9, 3.8442544696091557`*^9}],

Cell[BoxData[
 FractionBox[
  SuperscriptBox["\[ExponentialE]", 
   FractionBox[
    RowBox[{"A", " ", "T", " ", 
     RowBox[{"Sin", "[", 
      FractionBox[
       RowBox[{"2", " ", "\[Pi]", " ", "t"}], "T"], "]"}]}], 
    RowBox[{"2", " ", "\[Pi]"}]]], 
  RowBox[{"1", "+", 
   SuperscriptBox["\[ExponentialE]", 
    FractionBox[
     RowBox[{"A", " ", "T", " ", 
      RowBox[{"Sin", "[", 
       FractionBox[
        RowBox[{"2", " ", "\[Pi]", " ", "t"}], "T"], "]"}]}], 
     RowBox[{"2", " ", "\[Pi]"}]]]}]]], "Output",
 CellChangeTimes->{
  3.836485979352585*^9, 3.836486033120358*^9, 3.8364860996840844`*^9, 
   3.8364862674584727`*^9, 3.836486307780196*^9, {3.8364863409889045`*^9, 
   3.8364863647697897`*^9}, {3.836493698479525*^9, 3.8364937132281914`*^9}, 
   3.8364937560668907`*^9, {3.836494257839032*^9, 3.8364942773401575`*^9}, {
   3.8364943836882954`*^9, 3.8364944081327486`*^9}, {3.8364945469913225`*^9, 
   3.836494559951041*^9}, 3.836550252478773*^9, 3.836550329103533*^9, 
   3.8365511179740305`*^9, 3.8365513460952115`*^9, 3.8365515677677803`*^9, 
   3.8365516802052665`*^9, 3.8365517262525787`*^9, 3.8365520174155045`*^9, 
   3.8365520564286585`*^9, 3.836552124932598*^9, 3.836552340856947*^9, 
   3.836552383698924*^9, {3.8365524627580757`*^9, 3.8365524651914263`*^9}, {
   3.8365525177691817`*^9, 3.8365525354995623`*^9}, 3.836552598359485*^9, 
   3.8365526642431717`*^9, {3.8365530279300547`*^9, 3.83655303930009*^9}, 
   3.8365530796157703`*^9, {3.8365533040352445`*^9, 3.8365533243780513`*^9}, {
   3.836553447864067*^9, 3.8365535173540907`*^9}, {3.8365535675705147`*^9, 
   3.8365535831141634`*^9}, {3.8365537100981865`*^9, 3.8365537511989665`*^9}, 
   3.836554530017649*^9, 3.8365552489858294`*^9, 3.836555339651865*^9, 
   3.836555412086108*^9, {3.8365554779173775`*^9, 3.8365555033488607`*^9}, {
   3.836557713067209*^9, 3.836557775681327*^9}, {3.836557818138035*^9, 
   3.8365578466343307`*^9}, {3.8365584627339163`*^9, 3.8365584734284706`*^9}, 
   3.844251054586439*^9, 3.8442519249919453`*^9, 3.8442544696247916`*^9}],

Cell[BoxData["\<\"Approximation under weak selection such that frequencies \
stay close to 1/2\"\>"], "Output",
 CellChangeTimes->{
  3.836485979352585*^9, 3.836486033120358*^9, 3.8364860996840844`*^9, 
   3.8364862674584727`*^9, 3.836486307780196*^9, {3.8364863409889045`*^9, 
   3.8364863647697897`*^9}, {3.836493698479525*^9, 3.8364937132281914`*^9}, 
   3.8364937560668907`*^9, {3.836494257839032*^9, 3.8364942773401575`*^9}, {
   3.8364943836882954`*^9, 3.8364944081327486`*^9}, {3.8364945469913225`*^9, 
   3.836494559951041*^9}, 3.836550252478773*^9, 3.836550329103533*^9, 
   3.8365511179740305`*^9, 3.8365513460952115`*^9, 3.8365515677677803`*^9, 
   3.8365516802052665`*^9, 3.8365517262525787`*^9, 3.8365520174155045`*^9, 
   3.8365520564286585`*^9, 3.836552124932598*^9, 3.836552340856947*^9, 
   3.836552383698924*^9, {3.8365524627580757`*^9, 3.8365524651914263`*^9}, {
   3.8365525177691817`*^9, 3.8365525354995623`*^9}, 3.836552598359485*^9, 
   3.8365526642431717`*^9, {3.8365530279300547`*^9, 3.83655303930009*^9}, 
   3.8365530796157703`*^9, {3.8365533040352445`*^9, 3.8365533243780513`*^9}, {
   3.836553447864067*^9, 3.8365535173540907`*^9}, {3.8365535675705147`*^9, 
   3.8365535831141634`*^9}, {3.8365537100981865`*^9, 3.8365537511989665`*^9}, 
   3.836554530017649*^9, 3.8365552489858294`*^9, 3.836555339651865*^9, 
   3.836555412086108*^9, {3.8365554779173775`*^9, 3.8365555033488607`*^9}, {
   3.836557713067209*^9, 3.836557775681327*^9}, {3.836557818138035*^9, 
   3.8365578466343307`*^9}, {3.8365584627339163`*^9, 3.8365584734284706`*^9}, 
   3.844251054586439*^9, 3.8442519249919453`*^9, 3.8442544696247916`*^9}],

Cell[BoxData[
 InterpretationBox[
  RowBox[{
   FractionBox["1", "4"], "+", 
   InterpretationBox[
    SuperscriptBox[
     RowBox[{"O", "[", 
      RowBox[{
       RowBox[{"p", "[", "t", "]"}], "-", 
       FractionBox["1", "2"]}], "]"}], "2"],
    SeriesData[
     $CellContext`p[$CellContext`t], 
     Rational[1, 2], {}, 0, 2, 1],
    Editable->False]}],
  SeriesData[
   $CellContext`p[$CellContext`t], 
   Rational[1, 2], {
    Rational[1, 4]}, 0, 2, 1],
  Editable->False]], "Output",
 CellChangeTimes->{
  3.836485979352585*^9, 3.836486033120358*^9, 3.8364860996840844`*^9, 
   3.8364862674584727`*^9, 3.836486307780196*^9, {3.8364863409889045`*^9, 
   3.8364863647697897`*^9}, {3.836493698479525*^9, 3.8364937132281914`*^9}, 
   3.8364937560668907`*^9, {3.836494257839032*^9, 3.8364942773401575`*^9}, {
   3.8364943836882954`*^9, 3.8364944081327486`*^9}, {3.8364945469913225`*^9, 
   3.836494559951041*^9}, 3.836550252478773*^9, 3.836550329103533*^9, 
   3.8365511179740305`*^9, 3.8365513460952115`*^9, 3.8365515677677803`*^9, 
   3.8365516802052665`*^9, 3.8365517262525787`*^9, 3.8365520174155045`*^9, 
   3.8365520564286585`*^9, 3.836552124932598*^9, 3.836552340856947*^9, 
   3.836552383698924*^9, {3.8365524627580757`*^9, 3.8365524651914263`*^9}, {
   3.8365525177691817`*^9, 3.8365525354995623`*^9}, 3.836552598359485*^9, 
   3.8365526642431717`*^9, {3.8365530279300547`*^9, 3.83655303930009*^9}, 
   3.8365530796157703`*^9, {3.8365533040352445`*^9, 3.8365533243780513`*^9}, {
   3.836553447864067*^9, 3.8365535173540907`*^9}, {3.8365535675705147`*^9, 
   3.8365535831141634`*^9}, {3.8365537100981865`*^9, 3.8365537511989665`*^9}, 
   3.836554530017649*^9, 3.8365552489858294`*^9, 3.836555339651865*^9, 
   3.836555412086108*^9, {3.8365554779173775`*^9, 3.8365555033488607`*^9}, {
   3.836557713067209*^9, 3.836557775681327*^9}, {3.836557818138035*^9, 
   3.8365578466343307`*^9}, {3.8365584627339163`*^9, 3.8365584734284706`*^9}, 
   3.844251054586439*^9, 3.8442519249919453`*^9, 3.8442544696247916`*^9}],

Cell[BoxData[
 RowBox[{"0.5`", "\[VeryThinSpace]", "+", 
  RowBox[{"0.039788735772973836`", " ", "A", " ", "T", " ", 
   RowBox[{"Sin", "[", 
    FractionBox[
     RowBox[{"2", " ", "\[Pi]", " ", "t"}], "T"], "]"}]}]}]], "Output",
 CellChangeTimes->{
  3.836485979352585*^9, 3.836486033120358*^9, 3.8364860996840844`*^9, 
   3.8364862674584727`*^9, 3.836486307780196*^9, {3.8364863409889045`*^9, 
   3.8364863647697897`*^9}, {3.836493698479525*^9, 3.8364937132281914`*^9}, 
   3.8364937560668907`*^9, {3.836494257839032*^9, 3.8364942773401575`*^9}, {
   3.8364943836882954`*^9, 3.8364944081327486`*^9}, {3.8364945469913225`*^9, 
   3.836494559951041*^9}, 3.836550252478773*^9, 3.836550329103533*^9, 
   3.8365511179740305`*^9, 3.8365513460952115`*^9, 3.8365515677677803`*^9, 
   3.8365516802052665`*^9, 3.8365517262525787`*^9, 3.8365520174155045`*^9, 
   3.8365520564286585`*^9, 3.836552124932598*^9, 3.836552340856947*^9, 
   3.836552383698924*^9, {3.8365524627580757`*^9, 3.8365524651914263`*^9}, {
   3.8365525177691817`*^9, 3.8365525354995623`*^9}, 3.836552598359485*^9, 
   3.8365526642431717`*^9, {3.8365530279300547`*^9, 3.83655303930009*^9}, 
   3.8365530796157703`*^9, {3.8365533040352445`*^9, 3.8365533243780513`*^9}, {
   3.836553447864067*^9, 3.8365535173540907`*^9}, {3.8365535675705147`*^9, 
   3.8365535831141634`*^9}, {3.8365537100981865`*^9, 3.8365537511989665`*^9}, 
   3.836554530017649*^9, 3.8365552489858294`*^9, 3.836555339651865*^9, 
   3.836555412086108*^9, {3.8365554779173775`*^9, 3.8365555033488607`*^9}, {
   3.836557713067209*^9, 3.836557775681327*^9}, {3.836557818138035*^9, 
   3.8365578466343307`*^9}, {3.8365584627339163`*^9, 3.8365584734284706`*^9}, 
   3.844251054586439*^9, 3.8442519249919453`*^9, 3.844254469709485*^9}],

Cell[BoxData[
 InterpretationBox[
  RowBox[{
   RowBox[{"\<\"This is equivalent to:\"\>", "\[InvisibleSpace]", "0.5`"}], 
   "\[VeryThinSpace]", "+", 
   FractionBox[
    RowBox[{"A", " ", "T", " ", 
     RowBox[{"Cos", "[", 
      RowBox[{"2", " ", "\[Pi]", " ", 
       RowBox[{"(", 
        RowBox[{
         RowBox[{"-", 
          FractionBox["1", "4"]}], "+", 
         FractionBox["t", "T"]}], ")"}]}], "]"}]}], 
    RowBox[{"8", " ", "\[Pi]"}]]}],
  SequenceForm[
  "This is equivalent to:", 0.5 + 
   Rational[1, 8] $CellContext`A Pi^(-1) $CellContext`T 
    Cos[2 Pi (Rational[-1, 4] + $CellContext`t/$CellContext`T)]],
  Editable->False]], "Print",
 CellChangeTimes->{
  3.8365511189862003`*^9, 3.8365513470377855`*^9, 3.8365515686897583`*^9, 
   3.836551681151374*^9, 3.836551727191737*^9, 3.836552018432297*^9, 
   3.8365520573621674`*^9, 3.8365521258417435`*^9, 3.8365523418151073`*^9, 
   3.8365523846274*^9, {3.836552463723635*^9, 3.836552466109475*^9}, {
   3.8365525186905246`*^9, 3.8365525364213905`*^9}, 3.8365525992271795`*^9, 
   3.83655266515805*^9, {3.8365530285657177`*^9, 3.836553041743449*^9}, 
   3.836553080598112*^9, {3.836553305084366*^9, 3.836553325337807*^9}, {
   3.8365534487763543`*^9, 3.836553518310049*^9}, {3.836553568535307*^9, 
   3.8365535840572767`*^9}, {3.8365537110547123`*^9, 3.836553752151576*^9}, 
   3.8365545307274275`*^9, 3.836555251501258*^9, 3.836555340586825*^9, 
   3.836555413101959*^9, {3.836555478864097*^9, 3.8365555035740633`*^9}, {
   3.8365577146583343`*^9, 3.8365577758972464`*^9}, {3.836557818356094*^9, 
   3.8365578468371716`*^9}, {3.836558463192732*^9, 3.836558475148058*^9}, 
   3.844251055225832*^9, 3.844251925482043*^9, 3.844254469709485*^9}],

Cell[BoxData["\<\"and including FD:\"\>"], "Output",
 CellChangeTimes->{
  3.836485979352585*^9, 3.836486033120358*^9, 3.8364860996840844`*^9, 
   3.8364862674584727`*^9, 3.836486307780196*^9, {3.8364863409889045`*^9, 
   3.8364863647697897`*^9}, {3.836493698479525*^9, 3.8364937132281914`*^9}, 
   3.8364937560668907`*^9, {3.836494257839032*^9, 3.8364942773401575`*^9}, {
   3.8364943836882954`*^9, 3.8364944081327486`*^9}, {3.8364945469913225`*^9, 
   3.836494559951041*^9}, 3.836550252478773*^9, 3.836550329103533*^9, 
   3.8365511179740305`*^9, 3.8365513460952115`*^9, 3.8365515677677803`*^9, 
   3.8365516802052665`*^9, 3.8365517262525787`*^9, 3.8365520174155045`*^9, 
   3.8365520564286585`*^9, 3.836552124932598*^9, 3.836552340856947*^9, 
   3.836552383698924*^9, {3.8365524627580757`*^9, 3.8365524651914263`*^9}, {
   3.8365525177691817`*^9, 3.8365525354995623`*^9}, 3.836552598359485*^9, 
   3.8365526642431717`*^9, {3.8365530279300547`*^9, 3.83655303930009*^9}, 
   3.8365530796157703`*^9, {3.8365533040352445`*^9, 3.8365533243780513`*^9}, {
   3.836553447864067*^9, 3.8365535173540907`*^9}, {3.8365535675705147`*^9, 
   3.8365535831141634`*^9}, {3.8365537100981865`*^9, 3.8365537511989665`*^9}, 
   3.836554530017649*^9, 3.8365552489858294`*^9, 3.836555339651865*^9, 
   3.836555412086108*^9, {3.8365554779173775`*^9, 3.8365555033488607`*^9}, {
   3.836557713067209*^9, 3.836557775681327*^9}, {3.836557818138035*^9, 
   3.8365578466343307`*^9}, {3.8365584627339163`*^9, 3.8365584734284706`*^9}, 
   3.844251054586439*^9, 3.8442519249919453`*^9, 3.844254469709485*^9}],

Cell[BoxData[
 FractionBox[
  RowBox[{"19.739208802178716`", "\[VeryThinSpace]", "+", 
   RowBox[{"DD", " ", 
    RowBox[{"(", 
     RowBox[{
      RowBox[{"0.5`", " ", "DD"}], "+", 
      RowBox[{"0.25`", " ", "A", " ", 
       SuperscriptBox["\[ExponentialE]", 
        RowBox[{"1.`", " ", "DD", " ", "t"}]]}]}], ")"}], " ", 
    SuperscriptBox["T", "2"]}], "+", 
   RowBox[{"A", " ", "T", " ", 
    RowBox[{"(", 
     RowBox[{
      RowBox[{
       RowBox[{"-", "0.25`"}], " ", "DD", " ", "T", " ", 
       RowBox[{"Cos", "[", 
        FractionBox[
         RowBox[{"6.283185307179586`", " ", "t"}], "T"], "]"}]}], "+", 
      RowBox[{"1.5707963267948966`", " ", 
       RowBox[{"Sin", "[", 
        FractionBox[
         RowBox[{"6.283185307179586`", " ", "t"}], "T"], "]"}]}]}], ")"}]}]}], 
  RowBox[{"39.47841760435743`", "\[VeryThinSpace]", "+", 
   RowBox[{"1.`", " ", 
    SuperscriptBox["DD", "2"], " ", 
    SuperscriptBox["T", "2"]}]}]]], "Output",
 CellChangeTimes->{
  3.836485979352585*^9, 3.836486033120358*^9, 3.8364860996840844`*^9, 
   3.8364862674584727`*^9, 3.836486307780196*^9, {3.8364863409889045`*^9, 
   3.8364863647697897`*^9}, {3.836493698479525*^9, 3.8364937132281914`*^9}, 
   3.8364937560668907`*^9, {3.836494257839032*^9, 3.8364942773401575`*^9}, {
   3.8364943836882954`*^9, 3.8364944081327486`*^9}, {3.8364945469913225`*^9, 
   3.836494559951041*^9}, 3.836550252478773*^9, 3.836550329103533*^9, 
   3.8365511179740305`*^9, 3.8365513460952115`*^9, 3.8365515677677803`*^9, 
   3.8365516802052665`*^9, 3.8365517262525787`*^9, 3.8365520174155045`*^9, 
   3.8365520564286585`*^9, 3.836552124932598*^9, 3.836552340856947*^9, 
   3.836552383698924*^9, {3.8365524627580757`*^9, 3.8365524651914263`*^9}, {
   3.8365525177691817`*^9, 3.8365525354995623`*^9}, 3.836552598359485*^9, 
   3.8365526642431717`*^9, {3.8365530279300547`*^9, 3.83655303930009*^9}, 
   3.8365530796157703`*^9, {3.8365533040352445`*^9, 3.8365533243780513`*^9}, {
   3.836553447864067*^9, 3.8365535173540907`*^9}, {3.8365535675705147`*^9, 
   3.8365535831141634`*^9}, {3.8365537100981865`*^9, 3.8365537511989665`*^9}, 
   3.836554530017649*^9, 3.8365552489858294`*^9, 3.836555339651865*^9, 
   3.836555412086108*^9, {3.8365554779173775`*^9, 3.8365555033488607`*^9}, {
   3.836557713067209*^9, 3.836557775681327*^9}, {3.836557818138035*^9, 
   3.8365578466343307`*^9}, {3.8365584627339163`*^9, 3.8365584734284706`*^9}, 
   3.844251054586439*^9, 3.8442519249919453`*^9, 3.844254469971654*^9}],

Cell[BoxData["\<\"Limit for large t, exponential term vanishes\"\>"], "Output",
 CellChangeTimes->{
  3.836485979352585*^9, 3.836486033120358*^9, 3.8364860996840844`*^9, 
   3.8364862674584727`*^9, 3.836486307780196*^9, {3.8364863409889045`*^9, 
   3.8364863647697897`*^9}, {3.836493698479525*^9, 3.8364937132281914`*^9}, 
   3.8364937560668907`*^9, {3.836494257839032*^9, 3.8364942773401575`*^9}, {
   3.8364943836882954`*^9, 3.8364944081327486`*^9}, {3.8364945469913225`*^9, 
   3.836494559951041*^9}, 3.836550252478773*^9, 3.836550329103533*^9, 
   3.8365511179740305`*^9, 3.8365513460952115`*^9, 3.8365515677677803`*^9, 
   3.8365516802052665`*^9, 3.8365517262525787`*^9, 3.8365520174155045`*^9, 
   3.8365520564286585`*^9, 3.836552124932598*^9, 3.836552340856947*^9, 
   3.836552383698924*^9, {3.8365524627580757`*^9, 3.8365524651914263`*^9}, {
   3.8365525177691817`*^9, 3.8365525354995623`*^9}, 3.836552598359485*^9, 
   3.8365526642431717`*^9, {3.8365530279300547`*^9, 3.83655303930009*^9}, 
   3.8365530796157703`*^9, {3.8365533040352445`*^9, 3.8365533243780513`*^9}, {
   3.836553447864067*^9, 3.8365535173540907`*^9}, {3.8365535675705147`*^9, 
   3.8365535831141634`*^9}, {3.8365537100981865`*^9, 3.8365537511989665`*^9}, 
   3.836554530017649*^9, 3.8365552489858294`*^9, 3.836555339651865*^9, 
   3.836555412086108*^9, {3.8365554779173775`*^9, 3.8365555033488607`*^9}, {
   3.836557713067209*^9, 3.836557775681327*^9}, {3.836557818138035*^9, 
   3.8365578466343307`*^9}, {3.8365584627339163`*^9, 3.8365584734284706`*^9}, 
   3.844251054586439*^9, 3.8442519249919453`*^9, 3.844254469971654*^9}],

Cell[BoxData[
 RowBox[{"0.5`", "\[VeryThinSpace]", "+", 
  FractionBox[
   RowBox[{"A", " ", "T", " ", 
    RowBox[{"(", 
     RowBox[{
      RowBox[{"0.25`", " ", "DD", " ", 
       SuperscriptBox["\[ExponentialE]", 
        RowBox[{"1.`", " ", "DD", " ", "t"}]], " ", "T"}], "-", 
      RowBox[{"0.25`", " ", "DD", " ", "T", " ", 
       RowBox[{"Cos", "[", 
        FractionBox[
         RowBox[{"6.283185307179586`", " ", "t"}], "T"], "]"}]}], "+", 
      RowBox[{"1.5707963267948966`", " ", 
       RowBox[{"Sin", "[", 
        FractionBox[
         RowBox[{"6.283185307179586`", " ", "t"}], "T"], "]"}]}]}], ")"}]}], 
   RowBox[{"39.47841760435743`", "\[VeryThinSpace]", "+", 
    RowBox[{"1.`", " ", 
     SuperscriptBox["DD", "2"], " ", 
     SuperscriptBox["T", "2"]}]}]]}]], "Output",
 CellChangeTimes->{
  3.836485979352585*^9, 3.836486033120358*^9, 3.8364860996840844`*^9, 
   3.8364862674584727`*^9, 3.836486307780196*^9, {3.8364863409889045`*^9, 
   3.8364863647697897`*^9}, {3.836493698479525*^9, 3.8364937132281914`*^9}, 
   3.8364937560668907`*^9, {3.836494257839032*^9, 3.8364942773401575`*^9}, {
   3.8364943836882954`*^9, 3.8364944081327486`*^9}, {3.8364945469913225`*^9, 
   3.836494559951041*^9}, 3.836550252478773*^9, 3.836550329103533*^9, 
   3.8365511179740305`*^9, 3.8365513460952115`*^9, 3.8365515677677803`*^9, 
   3.8365516802052665`*^9, 3.8365517262525787`*^9, 3.8365520174155045`*^9, 
   3.8365520564286585`*^9, 3.836552124932598*^9, 3.836552340856947*^9, 
   3.836552383698924*^9, {3.8365524627580757`*^9, 3.8365524651914263`*^9}, {
   3.8365525177691817`*^9, 3.8365525354995623`*^9}, 3.836552598359485*^9, 
   3.8365526642431717`*^9, {3.8365530279300547`*^9, 3.83655303930009*^9}, 
   3.8365530796157703`*^9, {3.8365533040352445`*^9, 3.8365533243780513`*^9}, {
   3.836553447864067*^9, 3.8365535173540907`*^9}, {3.8365535675705147`*^9, 
   3.8365535831141634`*^9}, {3.8365537100981865`*^9, 3.8365537511989665`*^9}, 
   3.836554530017649*^9, 3.8365552489858294`*^9, 3.836555339651865*^9, 
   3.836555412086108*^9, {3.8365554779173775`*^9, 3.8365555033488607`*^9}, {
   3.836557713067209*^9, 3.836557775681327*^9}, {3.836557818138035*^9, 
   3.8365578466343307`*^9}, {3.8365584627339163`*^9, 3.8365584734284706`*^9}, 
   3.844251054586439*^9, 3.8442519249919453`*^9, 3.8442544700749316`*^9}],

Cell[CellGroupData[{

Cell[BoxData["\<\"We have a Cos[x]+b Sin[x]= \
\\!\\(\\*SqrtBox[\\(\\*SuperscriptBox[\\(a\\), \\(2\\)] + \
\\*SuperscriptBox[\\(b\\), \\(2\\)]\\)]\\) Cos[x-ArcTan[b/a]]\"\>"], "Print",
 CellChangeTimes->{
  3.8365511189862003`*^9, 3.8365513470377855`*^9, 3.8365515686897583`*^9, 
   3.836551681151374*^9, 3.836551727191737*^9, 3.836552018432297*^9, 
   3.8365520573621674`*^9, 3.8365521258417435`*^9, 3.8365523418151073`*^9, 
   3.8365523846274*^9, {3.836552463723635*^9, 3.836552466109475*^9}, {
   3.8365525186905246`*^9, 3.8365525364213905`*^9}, 3.8365525992271795`*^9, 
   3.83655266515805*^9, {3.8365530285657177`*^9, 3.836553041743449*^9}, 
   3.836553080598112*^9, {3.836553305084366*^9, 3.836553325337807*^9}, {
   3.8365534487763543`*^9, 3.836553518310049*^9}, {3.836553568535307*^9, 
   3.8365535840572767`*^9}, {3.8365537110547123`*^9, 3.836553752151576*^9}, 
   3.8365545307274275`*^9, 3.836555251501258*^9, 3.836555340586825*^9, 
   3.836555413101959*^9, {3.836555478864097*^9, 3.8365555035740633`*^9}, {
   3.8365577146583343`*^9, 3.8365577758972464`*^9}, {3.836557818356094*^9, 
   3.8365578468371716`*^9}, {3.836558463192732*^9, 3.836558475148058*^9}, 
   3.844251055225832*^9, 3.844251925482043*^9, 3.844254470149909*^9}],

Cell[BoxData[
 InterpretationBox[
  RowBox[{"\<\"The linear combination of cosines can thus be simplified as: \
\"\>", "\[InvisibleSpace]", 
   RowBox[{
    SqrtBox[
     RowBox[{
      RowBox[{"4", " ", 
       SuperscriptBox["\[Pi]", "2"]}], "+", 
      RowBox[{
       SuperscriptBox["DD", "2"], " ", 
       SuperscriptBox["T", "2"]}]}]], " ", 
    RowBox[{"Cos", "[", 
     RowBox[{
      FractionBox[
       RowBox[{"2", " ", "\[Pi]", " ", "t"}], "T"], "+", 
      RowBox[{"ArcTan", "[", 
       FractionBox[
        RowBox[{"2", " ", "\[Pi]"}], 
        RowBox[{"DD", " ", "T"}]], "]"}]}], "]"}]}]}],
  SequenceForm[
  "The linear combination of cosines can thus be simplified as: ", (
     4 Pi^2 + $CellContext`DD^2 $CellContext`T^2)^Rational[1, 2] 
   Cos[2 Pi $CellContext`t/$CellContext`T + 
     ArcTan[2 $CellContext`DD^(-1) Pi/$CellContext`T]]],
  Editable->False]], "Print",
 CellChangeTimes->{
  3.8365511189862003`*^9, 3.8365513470377855`*^9, 3.8365515686897583`*^9, 
   3.836551681151374*^9, 3.836551727191737*^9, 3.836552018432297*^9, 
   3.8365520573621674`*^9, 3.8365521258417435`*^9, 3.8365523418151073`*^9, 
   3.8365523846274*^9, {3.836552463723635*^9, 3.836552466109475*^9}, {
   3.8365525186905246`*^9, 3.8365525364213905`*^9}, 3.8365525992271795`*^9, 
   3.83655266515805*^9, {3.8365530285657177`*^9, 3.836553041743449*^9}, 
   3.836553080598112*^9, {3.836553305084366*^9, 3.836553325337807*^9}, {
   3.8365534487763543`*^9, 3.836553518310049*^9}, {3.836553568535307*^9, 
   3.8365535840572767`*^9}, {3.8365537110547123`*^9, 3.836553752151576*^9}, 
   3.8365545307274275`*^9, 3.836555251501258*^9, 3.836555340586825*^9, 
   3.836555413101959*^9, {3.836555478864097*^9, 3.8365555035740633`*^9}, {
   3.8365577146583343`*^9, 3.8365577758972464`*^9}, {3.836557818356094*^9, 
   3.8365578468371716`*^9}, {3.836558463192732*^9, 3.836558475148058*^9}, 
   3.844251055225832*^9, 3.844251925482043*^9, 3.8442544701520476`*^9}],

Cell[BoxData[
 InterpretationBox[
  RowBox[{
   RowBox[{"\<\"So the final solution is: \"\>", "\[InvisibleSpace]", 
    "0.5`"}], "\[VeryThinSpace]", "+", 
   FractionBox[
    RowBox[{"A", " ", "T", " ", 
     RowBox[{"Cos", "[", 
      RowBox[{
       FractionBox[
        RowBox[{"2", " ", "\[Pi]", " ", "t"}], "T"], "+", 
       RowBox[{"ArcTan", "[", 
        FractionBox[
         RowBox[{"2", " ", "\[Pi]"}], 
         RowBox[{"DD", " ", "T"}]], "]"}]}], "]"}]}], 
    RowBox[{"4", " ", 
     SqrtBox[
      RowBox[{
       RowBox[{"4", " ", 
        SuperscriptBox["\[Pi]", "2"]}], "+", 
       RowBox[{
        SuperscriptBox["DD", "2"], " ", 
        SuperscriptBox["T", "2"]}]}]]}]]}],
  SequenceForm[
  "So the final solution is: ", 0.5 + 
   Rational[1, 4] $CellContext`A $CellContext`T (
      4 Pi^2 + $CellContext`DD^2 $CellContext`T^2)^Rational[-1, 2] 
    Cos[2 Pi $CellContext`t/$CellContext`T + 
      ArcTan[2 $CellContext`DD^(-1) Pi/$CellContext`T]]],
  Editable->False]], "Print",
 CellChangeTimes->{
  3.8365511189862003`*^9, 3.8365513470377855`*^9, 3.8365515686897583`*^9, 
   3.836551681151374*^9, 3.836551727191737*^9, 3.836552018432297*^9, 
   3.8365520573621674`*^9, 3.8365521258417435`*^9, 3.8365523418151073`*^9, 
   3.8365523846274*^9, {3.836552463723635*^9, 3.836552466109475*^9}, {
   3.8365525186905246`*^9, 3.8365525364213905`*^9}, 3.8365525992271795`*^9, 
   3.83655266515805*^9, {3.8365530285657177`*^9, 3.836553041743449*^9}, 
   3.836553080598112*^9, {3.836553305084366*^9, 3.836553325337807*^9}, {
   3.8365534487763543`*^9, 3.836553518310049*^9}, {3.836553568535307*^9, 
   3.8365535840572767`*^9}, {3.8365537110547123`*^9, 3.836553752151576*^9}, 
   3.8365545307274275`*^9, 3.836555251501258*^9, 3.836555340586825*^9, 
   3.836555413101959*^9, {3.836555478864097*^9, 3.8365555035740633`*^9}, {
   3.8365577146583343`*^9, 3.8365577758972464`*^9}, {3.836557818356094*^9, 
   3.8365578468371716`*^9}, {3.836558463192732*^9, 3.836558475148058*^9}, 
   3.844251055225832*^9, 3.844251925482043*^9, 3.8442544707231827`*^9}],

Cell[BoxData[
 InterpretationBox[
  RowBox[{
   RowBox[{"\<\"Or rewriting in terms of cycles 2\[Pi]: \"\>", 
    "\[InvisibleSpace]", "0.5`"}], "\[VeryThinSpace]", "+", 
   FractionBox[
    RowBox[{"A", " ", "T", " ", 
     RowBox[{"Cos", "[", 
      RowBox[{
       FractionBox[
        RowBox[{"2", " ", "\[Pi]", " ", "t"}], "T"], "+", 
       RowBox[{"ArcTan", "[", 
        FractionBox[
         RowBox[{"2", " ", "\[Pi]"}], 
         RowBox[{"DD", " ", "T"}]], "]"}]}], "]"}]}], 
    RowBox[{"4", " ", 
     SqrtBox[
      RowBox[{
       RowBox[{"4", " ", 
        SuperscriptBox["\[Pi]", "2"]}], "+", 
       RowBox[{
        SuperscriptBox["DD", "2"], " ", 
        SuperscriptBox["T", "2"]}]}]]}]]}],
  SequenceForm[
  "Or rewriting in terms of cycles 2\[Pi]: ", 0.5 + 
   Rational[1, 4] $CellContext`A $CellContext`T (
      4 Pi^2 + $CellContext`DD^2 $CellContext`T^2)^Rational[-1, 2] 
    Cos[2 Pi $CellContext`t/$CellContext`T + 
      ArcTan[2 $CellContext`DD^(-1) Pi/$CellContext`T]]],
  Editable->False]], "Print",
 CellChangeTimes->{
  3.8365511189862003`*^9, 3.8365513470377855`*^9, 3.8365515686897583`*^9, 
   3.836551681151374*^9, 3.836551727191737*^9, 3.836552018432297*^9, 
   3.8365520573621674`*^9, 3.8365521258417435`*^9, 3.8365523418151073`*^9, 
   3.8365523846274*^9, {3.836552463723635*^9, 3.836552466109475*^9}, {
   3.8365525186905246`*^9, 3.8365525364213905`*^9}, 3.8365525992271795`*^9, 
   3.83655266515805*^9, {3.8365530285657177`*^9, 3.836553041743449*^9}, 
   3.836553080598112*^9, {3.836553305084366*^9, 3.836553325337807*^9}, {
   3.8365534487763543`*^9, 3.836553518310049*^9}, {3.836553568535307*^9, 
   3.8365535840572767`*^9}, {3.8365537110547123`*^9, 3.836553752151576*^9}, 
   3.8365545307274275`*^9, 3.836555251501258*^9, 3.836555340586825*^9, 
   3.836555413101959*^9, {3.836555478864097*^9, 3.8365555035740633`*^9}, {
   3.8365577146583343`*^9, 3.8365577758972464`*^9}, {3.836557818356094*^9, 
   3.8365578468371716`*^9}, {3.836558463192732*^9, 3.836558475148058*^9}, 
   3.844251055225832*^9, 3.844251925482043*^9, 3.8442544707863307`*^9}]
}, Open  ]],

Cell[BoxData["\<\"Or equivalently: p0+\\!\\(\\*FractionBox[\\(A\\\\ T\\\\ \
Cos[2\\\\ \[Pi]\\\\ \\((\\*FractionBox[\\(t\\), \\(T\\)] - \
\\*FractionBox[\\(ArcTan[\\(-\\*FractionBox[\\(2\\\\ \[Pi]\\), \\(DD\\\\ \
T\\)]\\)]\\), \\(\\(2\\)\\(\\\\ \\)\\(\[Pi]\\)\\(\\\\ \\)\\)])\\)]\\), \\(4\\\
\\ \\*SqrtBox[\\(4\\\\ \\*SuperscriptBox[\\(\[Pi]\\), \\(2\\)] + \
\\*SuperscriptBox[\\(DD\\), \\(2\\)]\\\\ \\*SuperscriptBox[\\(T\\), \
\\(2\\)]\\)]\\)]\\)\"\>"], "Output",
 CellChangeTimes->{
  3.836485979352585*^9, 3.836486033120358*^9, 3.8364860996840844`*^9, 
   3.8364862674584727`*^9, 3.836486307780196*^9, {3.8364863409889045`*^9, 
   3.8364863647697897`*^9}, {3.836493698479525*^9, 3.8364937132281914`*^9}, 
   3.8364937560668907`*^9, {3.836494257839032*^9, 3.8364942773401575`*^9}, {
   3.8364943836882954`*^9, 3.8364944081327486`*^9}, {3.8364945469913225`*^9, 
   3.836494559951041*^9}, 3.836550252478773*^9, 3.836550329103533*^9, 
   3.8365511179740305`*^9, 3.8365513460952115`*^9, 3.8365515677677803`*^9, 
   3.8365516802052665`*^9, 3.8365517262525787`*^9, 3.8365520174155045`*^9, 
   3.8365520564286585`*^9, 3.836552124932598*^9, 3.836552340856947*^9, 
   3.836552383698924*^9, {3.8365524627580757`*^9, 3.8365524651914263`*^9}, {
   3.8365525177691817`*^9, 3.8365525354995623`*^9}, 3.836552598359485*^9, 
   3.8365526642431717`*^9, {3.8365530279300547`*^9, 3.83655303930009*^9}, 
   3.8365530796157703`*^9, {3.8365533040352445`*^9, 3.8365533243780513`*^9}, {
   3.836553447864067*^9, 3.8365535173540907`*^9}, {3.8365535675705147`*^9, 
   3.8365535831141634`*^9}, {3.8365537100981865`*^9, 3.8365537511989665`*^9}, 
   3.836554530017649*^9, 3.8365552489858294`*^9, 3.836555339651865*^9, 
   3.836555412086108*^9, {3.8365554779173775`*^9, 3.8365555033488607`*^9}, {
   3.836557713067209*^9, 3.836557775681327*^9}, {3.836557818138035*^9, 
   3.8365578466343307`*^9}, {3.8365584627339163`*^9, 3.8365584734284706`*^9}, 
   3.844251054586439*^9, 3.8442519249919453`*^9, 3.8442544708048415`*^9}]
}, Open  ]],

Cell[CellGroupData[{

Cell[BoxData[{"\"\<Phase shift against strength of FD\>\"", "\
\[IndentingNewLine]", 
 RowBox[{"Plot", "[", 
  RowBox[{
   RowBox[{
    FractionBox[
     RowBox[{"ArcTan", "[", 
      RowBox[{"-", 
       FractionBox[
        RowBox[{"2", " ", "\[Pi]"}], 
        RowBox[{"DD", " ", "T"}]]}], "]"}], 
     RowBox[{"2", " ", "\[Pi]", " "}]], "/.", 
    RowBox[{"T", "\[Rule]", " ", 
     RowBox[{"{", 
      RowBox[{"5", ",", "10", ",", "20"}], "}"}]}]}], ",", 
   RowBox[{"{", 
    RowBox[{"DD", ",", 
     RowBox[{"-", "2"}], ",", "0"}], "}"}]}], 
  "]"}], "\[IndentingNewLine]", "\"\<Phase shift against absolute strength of \
FD\>\"", "\[IndentingNewLine]", 
 RowBox[{"Plot", "[", 
  RowBox[{
   RowBox[{"Evaluate", "[", 
    RowBox[{
     FractionBox[
      RowBox[{"ArcTan", "[", 
       RowBox[{"-", 
        FractionBox[
         RowBox[{"2", " ", "\[Pi]"}], 
         RowBox[{"DD", " ", "T"}]]}], "]"}], 
      RowBox[{"2", " ", "\[Pi]", " "}]], "/.", 
     RowBox[{"T", "\[Rule]", " ", 
      RowBox[{"{", 
       RowBox[{"5", ",", "10", ",", "20"}], "}"}]}]}], "]"}], ",", 
   RowBox[{"{", 
    RowBox[{"DD", ",", "0", ",", "2"}], "}"}], ",", 
   RowBox[{"PlotStyle", "\[Rule]", 
    RowBox[{"{", 
     RowBox[{"Gray", ",", 
      RowBox[{"Darker", "@", "Gray"}], ",", "Black"}], "}"}]}], ",", 
   RowBox[{"AxesLabel", "\[Rule]", 
    RowBox[{"{", 
     RowBox[{"\"\<-D\>\"", ",", "\"\<L\>\""}], "}"}]}], ",", 
   RowBox[{"BaseStyle", "\[Rule]", 
    RowBox[{"{", 
     RowBox[{
      RowBox[{"FontFamily", "\[Rule]", "\"\<Arial\>\""}], ",", "14", ",", 
      "Black"}], "}"}]}]}], "]"}], "\[IndentingNewLine]", 
 RowBox[{"ArcTan", "[", "0", "]"}], "\[IndentingNewLine]", 
 RowBox[{"ArcTan", "[", "\[Infinity]", "]"}], "\[IndentingNewLine]"}], "Input",
 CellChangeTimes->{{3.8365553561605797`*^9, 3.8365553789099436`*^9}, {
  3.836558482686919*^9, 3.836558546728661*^9}, {3.836559678849677*^9, 
  3.8365597250134068`*^9}}],

Cell[BoxData["\<\"Phase shift against strength of FD\"\>"], "Output",
 CellChangeTimes->{{3.836555372501727*^9, 3.8365553800867343`*^9}, {
   3.8365584847708673`*^9, 3.836558495609876*^9}, 3.836558547912155*^9, 
   3.836559681011034*^9, 3.8365597261706667`*^9, 3.844251059599719*^9, 
   3.844251926649016*^9}],

Cell[BoxData[
 GraphicsBox[{{}, {}, 
   {RGBColor[0.368417, 0.506779, 0.709798], AbsoluteThickness[1.6], Opacity[
    1.], LineBox[CompressedData["
1:eJwVyXk41AkYwHHbox7VdlEqiaXUo7KIsdp5plepxLpGeFxdGCVylKNjm62N
NI2WHMmuSJSjSFONYZh33Izhl1mSoxntloyjEYYxYbb94/t8/vga+Ie70Rap
qak5fet/M/SXy1UqFTI9ta7s62PDjlda9b/Oq1AqD7zM6mcDz0E3dVapwsrd
B/O2iNnwIdrEfFKuwmtDLeFL3rPBTOhydnBEhZ2WSXNtg2xovpD2Uditwj0z
AcOBE2xQdmx+k/ns22+l7GctLQe/OLNyi+MqdKNv2iu0Lgde0Ih8oGwBc9zX
KGxyy2FSlMjctHIBM6tf2dcu5kBqeH5cQtg8CorS75iGcOA1g6oMrZnDF31z
rSn9HJCYfGyU6M+hXcAPV57aVwDTZeVqYcRXpFL2r31QVwEPc0uqpPVK1Jlz
t7aFSki8YsFP26pEMHy/y5pdCZrdzjYVMbMY6uWrfoTMhZBK1/UhnQpsX1Kw
/B6XC6btzVRnkgLvKBYOUChVkHz8jcaTmzNo7Ju1I7y9CuouCbTTP03j/Wyc
o/pUQ6qWe67Ceho3RpOLZNPV0N5/JOn2bTmKPl8tH07nQb/pz53PxqZwo+9z
mbopQoIaO/0XmymcDRxX3uxFUPfdUBqVPYkpr/0+yYEPeharbdfLJnD4WIlJ
YhYf8sh08sj+CcwykXskK/nwtU10y/HhF/S1KmFt8agB2bsqz+1T4/iEa30k
qbIG2LG3LyZRx9G/uLLBR7cWOq4XqqiBMsyucvAh/VYLEVonF19Y9hkNBl4E
94/Vwkv2IIfTNIqezqY7A7zqwNwjgzYaPIJ46uXRWKIO4t0te37XHEZyTFDR
+sP1QD+VrbQQDWEal1E2za2HsmiLdW9jPmGoeJ+DK6UBEjLS393dPYjq79Vl
jIoGIOl8COVMfUCyUfHfKVaNoHvvqFz417/o7R5lL6lphELj/J1z3v+g2wrL
fRZ2TRDGXuerNz+At8pO5bj3NcHzksIIdpgEEz1CxOOnm2F32QJHLutH0ZLN
+TXTzbC9qHhSh9yL2udMXJtSW4DWMs6IftmNExm8qJ3GAtAeSNRkz3Sipkxv
12SbAKI53xlX2YnwxvfUguBzrUCOMLCSMQk0OB2ZO79CCOf8RhbMdQX4x7o3
ghqOECgZUrpEowEZTIect95tcNIjU2fDKj7yPCy3LZ9tg261YdIet1fon8zs
6nvcDtuHtBxM6Y9xr59QyrcnoFIjKMVq62P0ar1PzXQkwNmY00sRPML5nnB+
pAsBMWf8Qhy1H2EFI59l6EFA42h+YnBpHqbUWw3GnSCA9oVE5Ikf4NjBHyMd
Ygk4JH9WaEa/iz9Jclx68gkIs3LfA4J0zL3GOMEqIOBurKLFSTsdnYjBKGYx
AR9nbUbOlKaiIv5WAaWMgLiFDpNH4mTcKvUyf8gl4PqqIZoF/QYOp23hhYgI
EN0xS3DVjseES2OKA10EGK69WHi29DoeMwog6b0loGbDspEC8VXURwnr9TsC
5m29BqzpMeifraoiSQnIOiw1PF96Hh0dly5aNUoA2ekSrUQcgfoPeu2GPhPw
5al1ly09CO2M/Lv+nCLAlO3jwxGfQCNHiW7UDAE99FmeN90TNdRZgU5KAooN
L6fE0w9hZFP1023zBDjQhjr4Uhqvd/XglEpFwH/dpKqF
     "]], LineBox[CompressedData["
1:eJwVxX040wkcAHBXeh50Dx2RQ3P04tQxcevB6r7KnbKat3Dp5VSP6UpJCr2u
F6QOp2t56/XyOsvLxGby8h152Rb7sVMoRi8T5i2sWNjd/fF5PlaHTvgxFmlp
adH/8//plktVGo0G17Mct462smEdz6jhwrwGtS/5CeoINtTSLFizag1W1Jw4
mdbOhvdRdhumVBq82NZd6PaCDQ4t3scHlBocDZn0zOhhg+jMbUVLpwYH6JG2
/ko2qNtXvsws0aBfyJ7+BZ0C2BfnUOEUrEEt20rvVb8UQG2oUtXPXUB1k/Hv
+58XwJQsKdFcfwG9hFe9c+kcYJ3IiUsIn0cHsna4h4wDbTd81cfq5rBeMWI+
ffgx9Nkpmvos59DVnuJ8dPYxJHrrL2uJ+IKWeZaVVfcLIetRUfVQgxrJu0gG
mzyKIOmik/D2ajXu6GDccx0uAsNOL7fK6FksMlNUzGQXQ9hTnxVhHTN4geV2
eltQCZClIl8vygyKvhnIOq3LhZvBL3UeX/+MbEbMG3kkF56dk5ikfviEscMB
1MluLrCM/B/NOH9C7v3rpnbepSDt2ZWSnKxCUkp6l7OoFHrIrh0lo9MYGapH
afvpCSRo8VN3uE2ji0WX2KLpCWjvNS0+/WAKp+3FS0k7yoDktMx9xfgkdjqn
LCK9K4NsKpOq3DqJSXm8T2OXy+FLq+yPnVkf8Tt/ke4xCx6M91YH2kxPYCZ1
SVWFlAf8mOSzKb4TyJ+L5i++xIf2WLbGN2Qc1R4hsc2UCogwOrjkjN4Ydps+
MNbTEUA5f0AgaB7B9IAm1aEuAWwISGeMHFEi55+bcUxRJcT7/9h91XAYb6Sa
67969hSYhx+onWSDuGYVyz24pgq4UU7GXdEfkFqmu72stxoS0lN70xwHUOR4
v61+rgYoZu+PCabf4920pS/sv0ewyNivarn7DkMaWZLALUJg2+asnwt6i/0x
y23Eo0II5xvvJc33Y0BbYcQWXh2UFrEj+OF9COYvfSfO14Mjd0GgGu/BVTPB
7DHaM7Ap4EyZUV+h8CGvOdulARjiiRtR5Z346Ak91WRtI5j0JxnyP3dg15K3
soOUJogSfGVbvU2Gaek+Ua+9moEaYbVxPJHA3zq2dccfEkHkPuXCBgsJ9hhc
aXx9Rwyb04eYfTqNuLvo191vxBI4GJBpZmogxOVe6xnr5p5Dp9YwxcWPhyuv
zCr5Pq1gM2hEIzPz0PX21ktTLCk81Qm9tXF1HmbGOho9zJSCl63g1WZJLq6x
r5fTHkoh+ui+sJ0mucj52vPbbI4UmkZyko4UZ6M4LGdxYJ0UGB8pRLb8byzT
jxxuGJOCh6qE7cBMQ7KCJxd6EhC+0d8FJKm494cg3klvAtJiZsR0k1TclJ+c
bx1AgGLWTXm0mIV/XrR8HXeAgLiFdrtc+U3MoJmE0mIIiDUYZDgxryFNeu3n
7hwCZH85JPiYxOO57NYjiRwCrJefZR8vjkW128l7m7kE1JnqKfPll1E7BtZm
VREw776735kZjYG9umVhMgLubR+yPlV8ChsPeK4jdRFApZ9jFMkjkDremN/W
S8DHQucX7sxQtKpRlFKGCCDz9+wRyA+gRCDcNDhGQDdztjaIGYh3XbZL7kwT
wLE+fyue6YFonBFEVxNAYwy2C4cYteVWLUMaDQH/AhNOovY=
     "]], LineBox[CompressedData["
1:eJwVzHk41AkYwHHatqx6IlceUrFRtHJMrHj0CmmbTXI+iR6xjXUUOoaURjmz
kZBj3MyMJnfFNCIvkdU8Zn6ZlPIIT0k05WhMmIzZ9o/v8/nvqx8U6UFZpaCg
4Pqj/83fuk4il8vRxHmy9vIpOpg0q3fHyeT4MkpZdjaYDu3kzTlLUjkOtVsW
hoTQYZxqaiGWyPHixuFWn9N0MO9zOzMhkqPyMq3U+gIdei/e/tA3KEf9zoTZ
1Ul0kPbrvaI3yDEkN9F5mEEH/yTzh6QAOb4Oo1bFjv/4B4skY40raBTHU1eg
FoJYmH5Dd8MKbouNH3+gWAQ5kcyk1AgZWnicWw7MKoLnae7S053L+O5JSZzG
nmIYNf3QM7p1GZ/qf7zQJSyGG24bVPuivqOP3QZjTkoJVFbUtU11S3HMUi9o
jUMppF8hddzeLkX7ThN3E0kpqA0ecWiJXsK8v/QqD3WVQfijo5vCBxYx021h
Dl3KwUzQ637EahFbKTd5ffXlcCvglVLN9QX0UIlpZhlWQNclnlbux28YGS00
yi6sgBx1r4pFm2+oecK7K3JbJQiGPTMzMiTIDI4fqq+phGEz24GGL/OoaH9s
v5EVA1IVOLl/OszjGpatP/kFA1b7addfKBXjqMnOvJ1RTNhCUnXaNPMV119r
0bUyZAHDjmYncvyKbMEeXZf3LPjOF/5zuHIOE2zOOjSXV8HM2zafHfOzmLIz
QPFB3B3gxGTEZrrPYs1rzyJnXzb0J7Ll7qdm0HKt/wuX/XchSj3w54vK08ht
sg0rOVoNTZwJLvffz5jced8rOKgGLLzzKZ9DRThc1fWLN7MWkr32vElQ+4Rc
cWvYdlkd0P4ulZKEk2h76OtGwq8BGqkkzdfRH1H15q2hdbRGSM3PfZtnOYHh
Gi2rcjzvgZXO+Gnu/Dhu05xOiN17HzYXnJD0Fb3HL1fE5n6uD4BtzNy17PsO
r5Cavh8Ib4IIjqbfFtkYXhuhcg8+bYZ7dewoTsQoRkg1GthmD8GycYUrmRnG
3V5VRY8fc2HH3Wqxjt0Qhga555BZj4DybDaN2jSIBrJMFaO7baA1lq7GWRjA
cPm6wIOGCFSuonHbQSHqx5dtGV/oALsofeuZGwT6FuRqd517Auf8RSsWm3lo
kPaSz3DuBvv8Kdqo0lN0+5WpmrG7BwK96TraKh24L9WbSnPshUGFT1Z7PZpR
VyHY8xqXBzsm1clmtCr01DO8GraLD4+UgrOtt1dhSMDv1wus+XDEmDtkz2Oh
B0Ps0LufD9Fh/uGHtVi4NP2p+rdjfOj5zEwPrWdgdp9anVIyHyhzVgRjpBwd
pZMta0f54CJpYJvT8pDjbxIqzhFAhLXXXuDlos4Bdi+5TAB5MYvPXLVysSTe
9CdGtQA+LDmIwupz8AQmf/HuFEDSSr8pa+QWNve4DnRPCyBRZZJCoqWg6sL1
3o5DBAizzFOPaiWj87uALANvAgw0Ytln6hMxbWa2O+kkAZ3ayqI7I1dxxnPC
jRxDgMzp2JgNLRrP13rtfsMkoPiPKYPz9edxhbMvxb6RADvXS5S6kSjszF6v
WtlKwFytzUsnWjCaRbwqDhcSYMY5fpw7chKpbtlZz98S8Ia21O5L88Ey6b0i
qykCqg0uZyfTXNAxSKOpcJ4AMmWyv2OK0h7qVPBCLifgP91olPM=
     "]]}},
  AspectRatio->NCache[GoldenRatio^(-1), 0.6180339887498948],
  Axes->{True, True},
  AxesLabel->{None, None},
  AxesOrigin->{0, 0},
  DisplayFunction->Identity,
  Frame->{{False, False}, {False, False}},
  FrameLabel->{{None, None}, {None, None}},
  FrameTicks->{{Automatic, Automatic}, {Automatic, Automatic}},
  GridLines->{None, None},
  GridLinesStyle->Directive[
    GrayLevel[0.5, 0.4]],
  Method->{"DefaultBoundaryStyle" -> Automatic, "ScalingFunctions" -> None},
  PlotRange->{{-2, 0}, {0., 0.24999999483055185`}},
  PlotRangeClipping->True,
  PlotRangePadding->{{
     Scaled[0.02], 
     Scaled[0.02]}, {
     Scaled[0.05], 
     Scaled[0.05]}},
  Ticks->{Automatic, Automatic}]], "Output",
 CellChangeTimes->{{3.836555372501727*^9, 3.8365553800867343`*^9}, {
   3.8365584847708673`*^9, 3.836558495609876*^9}, 3.836558547912155*^9, 
   3.836559681011034*^9, 3.8365597261706667`*^9, 3.844251059599719*^9, 
   3.8442519267023897`*^9}],

Cell[BoxData["\<\"Phase shift against absolute strength of FD\"\>"], "Output",
 CellChangeTimes->{{3.836555372501727*^9, 3.8365553800867343`*^9}, {
   3.8365584847708673`*^9, 3.836558495609876*^9}, 3.836558547912155*^9, 
   3.836559681011034*^9, 3.8365597261706667`*^9, 3.844251059599719*^9, 
   3.8442519267023897`*^9}],

Cell[BoxData[
 GraphicsBox[{{}, {}, 
   {GrayLevel[0.5], AbsoluteThickness[1.6], Opacity[1.], 
    LineBox[CompressedData["
1:eJwVj3080wkcgDfuJUlcL2rlFNElnyLRhfS1mt5EeQl3xXWkuz5NL1ecl96c
uLpRxHVei2ZdaTGV31ZevmPCEmNZfJyG5WVezhgbOfyu/ng+z7/PYxZ82jtU
h0KheHzkk/eFKpuFA6Hb2436JkhSgv2FfsGdNAb8tC+BcX5Wgsb6shtPab4Q
IXdKU05LcKPjEk4O7RhkXbKzb9ZI0KlpM+8W7Tx4Rv4ZeW9IgsIskUMS7Srk
NExZuLVKMC6WFfkHLQ0O297NZBVK8Nh5Fe06LR+i/RNOmgVKcF7a3rzRsWcg
3ery2Qi3EflNdrt3myIExclWLtdrxIC4jnYRqxrcC8IOnjrRgKeLz21InxCD
TDM+k1/+GtXJb+uoVAl8w6SPj5m+xrrKGpRsk8JlhshNP7weT0TtNfhuuAW6
2vY5c5peYaWeHckNa4WN/X4XCh1f4X129dwKy3agKhiWzelidDUuv+dT2AGU
h2rOxc/FuKG2Q1CzvhN8GLdFil/rsMXVZ+ThSBekXHJdl9hdi8z5J6UyWwVo
0FIcHVCL9W3+5QtvvAdNSQnlSm0N+uwK6O7p6QHmpLOOYlsNbsll+eda9IGQ
y3ysrXiJXXOpLT9f7gejsZj3i51eYu9eCdtYpAS61tIgrrIaeRmdUc1mg8DK
WDFxb0c1cq7pXreKHoKC0l3Z7WIRakK+HzxeOgz6zi4Hrh4RoT4jwbt42Qiw
BqOOJg9U4QWj3gXdR1RgKO7dlBRbhQsqrCmtHqOgWdJcl2tahS4RB2ZF06PQ
dM47h0NUYnZ+IntN9hg8lpl6PQqoxKBD9g167moodo+1M9QKsUQWmlqhVYP/
mqqGM+lCdHzN0+m7PQ7rdEPrFTuFuNrtuCaVMQGSD6E3nd4iOtg7pDzrmwAb
T/HZJgfETnWSmB2vgbdTtr7BORU4vNkrnmanhSH/QHeH2XJcO7RhkPpGC5dS
9p+9wizHaotw6ZnYSaDaJLncaSnDmy2yEG+LKYj+nSo74F6GKh9hik71FDyw
eeZXV1eKTw4t3el49gO43ur3zIJSZDfE5SgWTYO5nqAoRfQCJ2uPxCyqmoYE
ZUmPH/0FdqWgxujUf+BUsXrZzZfPUdvsTPtt4QyUWOkHpB96jmfSzIVRZTPg
YZIRIu8U4LIGc6OeoFlgjH97d0+4AH1k3BmTuVkoU7lsrzcUoPqHPGZHwRys
cc5RDebzEY8WxS/cT0JltKHChMHHFxKmu9yThLv/9nb9soOPxPb1XxV6keCm
17tU7MpHrgkn28OfhMAsR/MIFz5mtmU+TQwm4WuLnSLpFj6GH0zonh9Fwqvc
JatuW/HR2jXQ5cv7JCh5SpJhyMe1RSt0Wx+QQKXwnuQZ8NHctK3u/iMSRpTx
mXP6fFw+4+27q5iEFq6T3vN5fPxCsOdkfBkJNV4tP9rq8LHbxj5D9w0JxU9s
ptZpCOy4Mxb0RkbClgWNk9fGCWwzKLJgt338oY9aD4wR2DhkxdshJyGsJmdT
wQiBZX+vqo0dIGHrJm7xRiWBAuN3iV7DJJw7HOmb3Efg0/hMbzMVCarUOGt1
D4EFIUvlwgkSjvfaRxDdBHKkUnby5Mf+d+KB5V0E5tKTTxydJmFlbkxKjJzA
bJ6Hje0sCaI8epi8g8C/VulrSJIElt/ii/R/CPwfzQaqFA==
     "]]}, 
   {RGBColor[
    0.33333333333333337`, 0.33333333333333337`, 0.33333333333333337`], 
    AbsoluteThickness[1.6], Opacity[1.], LineBox[CompressedData["
1:eJwVj2s0lAkYgAe7lUt2tsswRS5r24N0Edsq7SvpMkXFZFkJm3R0GkmxpcSx
orUoGtrNqmRS38fEuEWF12BdNhqGMZNjXUquE2Z2hhK+tT+e8/x6fjxmJ0I9
gjRpNJrbIv/7QNBIe81o0PelZi2jFCXC4YIfTvQxXYA2ZZo4MitChq7kRgnz
KDjeMrRsV4two8Oq3LvMk+CUfiUkZ1yE29u2Cm4xw0Gq08fcIxVhzZ919inM
a8BXxt9MKhBhXGzSpd+Y6ZBvExpgdlyEJ8MnmYnMh1AnHtVMf/4Kl6WzHkwp
SiEjWPGsxLcVy9ts9+1bhxB4oVDDf20Lesf1dNcl1YPWNq/XGcN/Y2jRBZs/
VM0QRveynuI1ozK1q0lDQwRB0i0uBrFN2CRsQJGjGIz28T+FsRvxdCRr+Y/y
TmjSWaY36tCAQm1bih8ihffnDfIanf7CR7z6hTVfd0OLNM354q56dGJU5bAL
esB8OCVrOKAObRp7Khqs+oCTarzgl1aLnU7sCXKiH64LIzTbqoTI0Tkjlmx+
Axn91ub3PxPiS5lXlf6Nt0C7teAYtb8G2Xu9BwYHByGN+9g0fRvit9lJXtkW
QzDQubP6unY19i9wO4NjhuENVZt8rKsS37FEPEbdCMyt9GYlNL9AwZ2+yHaz
MTA2eTfvWvEcc3/VSrS8PA5iyWgwreoZqgN9xk69kMPWyEvnM/orUNclwaPI
YAJiOUlutVQ5RtHf6Q34ToJxMWOD9fZy1Ku2pkndpkBlxQi0inuKO38+PF83
OwXsaBMzYWMZZj1M5n2VpYBUlYCVYl6Gfp52rdoHlbA5d/rIgchSLJMEcaun
lXBNoC1z6ylBhxaB5tDtf2FCrZcT7V6CpntOqbkuKsiwu9tdUFuM9nb2aaVD
KmjjLs03cSnGPmVKMy9eDS2XtB+oW4tQvtU9nmk7Df2ryMuj7CJcP24zptEx
DZ8HR8WFDwuw3iJCfC52BnpFw45BFwV4s1MS6GHxAcDe437mSgFOsmvSNOs/
ANsn+vJyTiEWe67e7RD2EQpPhUjmyALktcbdfbNiFlQvlUqce4Izjb5XVtTO
gj9YqlaxnmB/GqrpZz+BvGswwSebj9PtO5i/6M+BVftGbpA2H8+lm9dEVs7B
4+LyGDYnHw1azemDfvOgyL3oktSXh2wJf85oYR7eXjP6rtwnD5X+Dzg9eQvg
mRjlYNhGIgYUxuu7UpDd7K66xybxuYhzsPcQBQMbxsKvupP49HurLwvcKVCM
uB7yPUwi3yg3y82LAtELY921B0nMlGWWJJ+g4JP/w7wsZxIjjiQM6EQu9n2M
UMEWEq2dju9c+oiCsMGfrjLpJK4vXKMlJShwjbGd1NQn0XydrOlRPgWd0h3l
cl0SDec8ju4touALK4IlXErikor9Z+IrKdgdXRpxliJwYJPdHa0OCo7PGL6W
TRDYc0/h1yGhwJNBz22UEyhbXmjBk1Fg40preDpG4KtxS4FzLwVn30YtuT1E
YOVjk8bYUQrcj1XHePcSWMH4J9ldvviX46lg9RBYEp/pYTZJwc3g/eU7ugnM
C1zdW6OiQElXgmkXgbliMS91ZvGvI1ZzZSeB2btSTwfMUvCNZB1ziZjALIHb
ps3zFIRwy+I+igj83URXTVEUbODaOr9vJfA/cZGlTw==
     "]]}, 
   {GrayLevel[0], AbsoluteThickness[1.6], Opacity[1.], LineBox[CompressedData["
1:eJwVknk01AkcwB37Uplsq23aaVWr1Ft5s3pFj9p8ydEhZUYtJbKOSkgtYeh1
MZLpmPDUjxlh3CP3LIm+GImkcU081FDjnlyNI+G37R+f9/nr899H192f6aWm
oqJi953/fdhrqKVq2MvM2/JxG0lKcDDvL3cZzQrCnsm1W6YlSNWU3i+mHQe9
NwccU0cl+Ifpz+l8miccYQvVrTskuKd5V0EMLRCOBTuwOHkSrEoUG9+jRQCl
y/ywrosEw29yQqJpcZCo9UYRW/4WPQPHaXdoaVBdElotDG7C5XGHUiYmS2CN
s3MSQ/IaS5t3HjiwEYEblhEhCK1Hp/CeLjGnFi7+OqLHdatD/8IA+mNlA+x5
FDRYx6zFKe67elVVCfDN1Jr5STVYX12Hkj9bwaPZfli5WIXerEOrTira4cpn
izPMHYjVK3aSuX4dEB/lijH9FZghqF1av7UL/ElY0yYqR3NqZapDXg9EcxVS
u+EypL/qKavbLgNu+7komWMptps7jGWP9cImC/++W+0i9F3p0yrd8RHM8j2T
NWJKsLHTsVLr/icoXh4V9NWpGB1snPrkcjl0i53e3bAuwt3JHMdkvQEQBeyv
NHUpxN6l2Pbz1wchK0R7tzCkAPsPSQRU8RBs3TJH0fHLxwJCxmrRHQHeDZHP
hs9PMT1K/Y5+6Chs2W/bUBOXi9Mep0bOPlcAPaf6Hxs/IWpaRTIL143BBU6p
wTvrHLy6up/Sd3oc3jJqjsptspHywkClw24CrHHw5XXXLNwXdGxRPD8BB9d+
7acEZiIv7a5gC28SHnDqykyyMtD1hFHTCtspoNq7i37oSkeR1Cv2xcwUXLi2
+wtlQzqavilQG4j/AmKdiCOlwWn4m/XZ6VgrJXy6+HeRpUSAxkbGD0sGlHBP
TvU9vleAsql7DQL2NLy+kATHilJRsYvBpu2cAd8HE27vt6bitlH6iGrbDEwe
1K6cyk7BWr0rrZduzsJAgGa3eHsKPmiXejD15uDlopvYuDwZxx2qHqrVzsFy
15MsYCRj0Ym1lqaXv4LGPib9W8MTFDSF8z9qz8PcBg1K7oonOPvqdJh2zTyE
HzWu17dMwt6HOL364jeQtLCY8Xf4ONOyl3ZLawEMOY0pe+U8vBS3uYpVsQD+
StmtDhMermvavFruugge0Y9N6p8kooM0d0FnaREiXSxDO35MxKkzKb49OUsQ
KTzVTQtNQHTLZ2sdISGKneBIURJYLvG1/XCUhOfiZaLqSQL/Ndv+Ux6DBIVQ
lxU8TmCuTjrPzvH7jII5I/kIgQmdCcV33UnQsrUIqekj8Ip9ZN9KFgm+XhRq
jIRAA3OXfRoZJMTKumauCgnclr9evSOLBMPrGrNm2QRu3thZnyEkIdqGf0o1
k8BfFpjHbQpJaBzj295OJXBZ2UEfdsX3fuH31kcEgX2GRoR6Gwnn9OnOjbcJ
7EmadG2TkjBrQrJj2QR2rsrXE3SSoCJP0z4dTuDbUf2C/R9IsJcuY4xdI7Ai
c9Orm8MkPL3qfWZdEIFl1Pd3GQoSnCN04j8GEFjMTmDqjpMwEtdNz7tMYI7H
2g9VShKcMtffsPEjML21VcCdJSFQ33vPGh8Cky243m7zJIyWuJ3oPU8gr8DO
cMciCc+ShpqfniXw0SbNaZIkwcBqKDfMk8D/AGnloPs=
     "]]}},
  AspectRatio->NCache[GoldenRatio^(-1), 0.6180339887498948],
  Axes->{True, True},
  AxesLabel->{
    FormBox["\"-D\"", TraditionalForm], 
    FormBox["\"L\"", TraditionalForm]},
  AxesOrigin->{0, 0},
  BaseStyle->{FontFamily -> "Arial", 14, 
    GrayLevel[0]},
  DisplayFunction->Identity,
  Frame->{{False, False}, {False, False}},
  FrameLabel->{{None, None}, {None, None}},
  FrameTicks->{{Automatic, Automatic}, {Automatic, Automatic}},
  GridLines->{None, None},
  GridLinesStyle->Directive[
    GrayLevel[0.5, 0.4]],
  Method->{"DefaultBoundaryStyle" -> Automatic, "ScalingFunctions" -> None},
  PlotRange->{{0, 2}, {-0.24999999483055185`, 0.}},
  PlotRangeClipping->True,
  PlotRangePadding->{{
     Scaled[0.02], 
     Scaled[0.02]}, {
     Scaled[0.05], 
     Scaled[0.05]}},
  Ticks->{Automatic, Automatic}]], "Output",
 CellChangeTimes->{{3.836555372501727*^9, 3.8365553800867343`*^9}, {
   3.8365584847708673`*^9, 3.836558495609876*^9}, 3.836558547912155*^9, 
   3.836559681011034*^9, 3.8365597261706667`*^9, 3.844251059599719*^9, 
   3.844251926766041*^9}],

Cell[BoxData["0"], "Output",
 CellChangeTimes->{{3.836555372501727*^9, 3.8365553800867343`*^9}, {
   3.8365584847708673`*^9, 3.836558495609876*^9}, 3.836558547912155*^9, 
   3.836559681011034*^9, 3.8365597261706667`*^9, 3.844251059599719*^9, 
   3.8442519267693653`*^9}],

Cell[BoxData[
 FractionBox["\[Pi]", "2"]], "Output",
 CellChangeTimes->{{3.836555372501727*^9, 3.8365553800867343`*^9}, {
   3.8365584847708673`*^9, 3.836558495609876*^9}, 3.836558547912155*^9, 
   3.836559681011034*^9, 3.8365597261706667`*^9, 3.844251059599719*^9, 
   3.8442519267693653`*^9}]
}, Open  ]]
}, Closed]],

Cell[CellGroupData[{

Cell["\<\
Multiple replicates with slightly different initial conditions\
\>", "Subsubsection",
 CellChangeTimes->{{3.831613473689332*^9, 3.83161352349481*^9}}],

Cell["\<\
This is used to produce figure 5 in Chevin et al 2021 (Evolution Letters)\
\>", "Text",
 CellChangeTimes->{{3.8315338873368816`*^9, 3.8315339279657974`*^9}, {
   3.831534023009515*^9, 3.831534061393725*^9}, {3.831534621981351*^9, 
   3.831534632897029*^9}, {3.8315347364018955`*^9, 3.8315347407661324`*^9}, {
   3.8315359181133304`*^9, 3.831535929840833*^9}, {3.831537376780239*^9, 
   3.831537437798122*^9}, {3.8315381303706217`*^9, 3.8315382625982943`*^9}, {
   3.831539904395732*^9, 3.831539957417862*^9}, 3.835950515855793*^9, {
   3.844250992809399*^9, 3.8442510134842796`*^9}, {3.8442511495609465`*^9, 
   3.844251167174512*^9}}],

Cell[CellGroupData[{

Cell[BoxData[{
 RowBox[{
  RowBox[{
   RowBox[{"Rep", "=", "100"}], ";"}], "  ", 
  RowBox[{"(*", " ", 
   RowBox[{"number", " ", "of", " ", "replicates"}], 
   "*)"}]}], "\[IndentingNewLine]", 
 RowBox[{
  RowBox[{
   RowBox[{"Tmax", " ", "=", " ", "500"}], ";"}], " ", 
  RowBox[{"(*", " ", 
   RowBox[{
   "number", " ", "of", " ", "time", " ", "points", " ", "in", " ", 
    "simulation"}], " ", "*)"}]}], "\[IndentingNewLine]", 
 RowBox[{
  RowBox[{
   RowBox[{"p0M", "=", ".5"}], ";"}], 
  RowBox[{"(*", " ", 
   RowBox[{"MEAN", " ", "initial", " ", "frequency"}], " ", 
   "*)"}]}], "\[IndentingNewLine]", 
 RowBox[{
  RowBox[{
   RowBox[{"p0SD", "=", "0.001"}], ";"}], " ", 
  RowBox[{"(*", " ", 
   RowBox[{"SD", " ", "initial", " ", "frequency"}], " ", "*)"}], 
  "\[IndentingNewLine]"}], "\[IndentingNewLine]", 
 RowBox[{
  RowBox[{
   RowBox[{"FreqDep", "=", "0"}], ";"}], "  ", 
  RowBox[{"(*", " ", 
   RowBox[{
    RowBox[{
    "Set", " ", "to", " ", "1", " ", "when", " ", "frequency", " ", 
     "dependence", " ", "takes", " ", "place"}], ",", " ", 
    RowBox[{"0", " ", 
     RowBox[{"otherwise", "."}]}]}], " ", "*)"}]}], "\[IndentingNewLine]", 
 RowBox[{
  RowBox[{
   RowBox[{"Fluct", "=", "1"}], ";"}], "  ", 
  RowBox[{"(*", " ", 
   RowBox[{
    RowBox[{
     RowBox[{"Set", " ", "to", " ", "1", " ", "when", " ", "frequency"}], "-", 
     RowBox[{
     "independent", " ", "fluctuations", " ", "take", " ", "place"}]}], ",", 
    " ", 
    RowBox[{"0", " ", 
     RowBox[{"otherwise", "."}]}]}], " ", "*)"}], "\[IndentingNewLine]", 
  "\[IndentingNewLine]", " ", 
  RowBox[{"(*", " ", 
   RowBox[{
    RowBox[{"sb", ":", " ", 
     RowBox[{
     "strength", " ", "of", " ", "freq", " ", "dep", " ", "selection", " ", 
      "on", " ", "homozygotes"}]}], ";", " ", 
    RowBox[{"s", ":", " ", 
     RowBox[{
     "strength", " ", "of", " ", "frequency", " ", "dependence", " ", "on", 
      " ", "heterozygote"}]}]}], "   ", "*)"}], " "}], "\[IndentingNewLine]", 
 RowBox[{
  RowBox[{"If", "[", 
   RowBox[{
    RowBox[{"FreqDep", "\[Equal]", "1"}], ",", 
    RowBox[{
     RowBox[{"sb", "=", "3"}], ";", 
     RowBox[{"s", "=", " ", "1.9"}], ";", 
     RowBox[{"Dslope", "=", " ", 
      FractionBox[
       RowBox[{
        RowBox[{
         RowBox[{"-", "2"}], " ", "s"}], "+", 
        RowBox[{"3", " ", "sb"}]}], 
       RowBox[{
        RowBox[{"-", "8"}], "+", 
        RowBox[{"2", " ", "s"}], "+", "sb"}]]}]}], ",", 
    RowBox[{
     RowBox[{"sb", "=", "0"}], ";", 
     RowBox[{"s", "=", "0"}], ";", 
     RowBox[{"Dslope", "=", "0"}], ";"}]}], "]"}], "\[IndentingNewLine]", 
  "\[IndentingNewLine]", 
  RowBox[{"(*", " ", 
   RowBox[{"AFl", ":", " ", 
    RowBox[{
     RowBox[{
     "Amplitude", " ", "of", " ", "fluctuations", " ", "in", " ", "freq"}], 
     "-", 
     RowBox[{"indep", " ", "selection", " ", "on", " ", "heterozygote"}]}]}], 
   "  ", "*)"}], "\[IndentingNewLine]", " ", 
  RowBox[{"(*", " ", 
   RowBox[{
    RowBox[{
    "TFl", " ", "Period", " ", "of", " ", "fluctuations", " ", "in", " ", 
     "freq"}], "-", 
    RowBox[{"indep", " ", "selection", " ", "on", " ", "heterozygote"}]}], 
   " ", "*)"}]}], "\[IndentingNewLine]", 
 RowBox[{
  RowBox[{"If", "[", 
   RowBox[{
    RowBox[{"Fluct", "\[Equal]", "1"}], ",", 
    RowBox[{
     RowBox[{"AFl", "=", "0.2"}], ";", 
     RowBox[{"TFl", "=", " ", "20"}], ";"}], ",", 
    RowBox[{
     RowBox[{"AFl", "=", "0"}], ";", 
     RowBox[{"TFl", "=", "1"}], ";"}]}], "]"}], "\[IndentingNewLine]", 
  "\[IndentingNewLine]"}], "\[IndentingNewLine]", 
 RowBox[{
  RowBox[{"pdyn", "=", 
   RowBox[{"Table", "[", 
    RowBox[{"Null", ",", 
     RowBox[{"{", 
      RowBox[{"i", ",", "1", ",", "Rep"}], "}"}], ",", 
     RowBox[{"{", 
      RowBox[{"j", ",", "1", ",", "Tmax"}], "}"}]}], "]"}]}], 
  ";"}], "\[IndentingNewLine]", 
 RowBox[{
  RowBox[{
   RowBox[{"sFldyn", "=", 
    RowBox[{"Table", "[", 
     RowBox[{"Null", ",", 
      RowBox[{"{", 
       RowBox[{"i", ",", "1", ",", "Rep"}], "}"}], ",", 
      RowBox[{"{", 
       RowBox[{"j", ",", "1", ",", "Tmax"}], "}"}]}], "]"}]}], ";"}], 
  "\[IndentingNewLine]"}], "\[IndentingNewLine]", 
 RowBox[{
  RowBox[{
   RowBox[{"Do", "[", "\[IndentingNewLine]", 
    RowBox[{
     RowBox[{
      RowBox[{"p", "=", 
       RowBox[{"RandomReal", "[", 
        RowBox[{"NormalDistribution", "[", 
         RowBox[{"p0M", ",", "p0SD"}], "]"}], "]"}]}], ";", "  ", 
      RowBox[{"(*", " ", 
       RowBox[{"draw", " ", "initial", " ", "frequency", " ", "randomly"}], 
       " ", "*)"}], " ", "\[IndentingNewLine]", 
      RowBox[{"Do", "[", 
       RowBox[{
        RowBox[{
         RowBox[{
          RowBox[{"pdyn", "[", 
           RowBox[{"[", 
            RowBox[{"i", ",", "j"}], "]"}], "]"}], "=", "p"}], ";", 
         "\[IndentingNewLine]", 
         RowBox[{"freqs", "=", 
          RowBox[{"{", 
           RowBox[{
            SuperscriptBox["p", "2"], ",", 
            RowBox[{"2", "p", " ", 
             RowBox[{"(", 
              RowBox[{"1", "-", "p"}], ")"}]}], ",", 
            SuperscriptBox[
             RowBox[{"(", 
              RowBox[{"1", "-", "p"}], ")"}], "2"]}], "}"}]}], ";", " ", 
         RowBox[{"(*", " ", 
          RowBox[{
          "diploid", " ", "frequencies", " ", "under", " ", "panmixia"}], " ",
           "*)"}], " ", "\[IndentingNewLine]", 
         RowBox[{"sFl", "=", 
          RowBox[{
           RowBox[{"AFl", " ", 
            RowBox[{"Cos", "[", 
             FractionBox[
              RowBox[{
               RowBox[{"(", 
                RowBox[{"2", " ", "\[Pi]"}], ")"}], " ", "j"}], 
              RowBox[{" ", "TFl"}]], "]"}]}], "//", "N"}]}], ";", 
         "\[IndentingNewLine]", 
         RowBox[{
          RowBox[{"sFldyn", "[", 
           RowBox[{"[", 
            RowBox[{"i", ",", "j"}], "]"}], "]"}], "=", "sFl"}], ";", 
         "\[IndentingNewLine]", 
         RowBox[{"(*", 
          RowBox[{
           RowBox[{
           "frequency", " ", "dependent", " ", "fitness", " ", "of", " ", 
            "the", " ", "3", " ", "genotypes", " ", "AA"}], ",", " ", "Aa", 
           ",", " ", "aa"}], "*)"}], "\[IndentingNewLine]", 
         RowBox[{"W", "=", 
          RowBox[{
           RowBox[{"DiagonalMatrix", "[", 
            RowBox[{"{", 
             RowBox[{
              RowBox[{"1", "+", "sFl"}], ",", "1", ",", 
              RowBox[{"1", "-", "sFl"}]}], "}"}], "]"}], ".", 
           RowBox[{"(", 
            RowBox[{
             RowBox[{"{", 
              RowBox[{"1", ",", "1", ",", "1"}], "}"}], "+", 
             RowBox[{
              RowBox[{"{", 
               RowBox[{
                RowBox[{"{", 
                 RowBox[{"0", ",", 
                  RowBox[{"-", "sb"}], ",", "sb"}], "}"}], ",", 
                RowBox[{"{", 
                 RowBox[{"0", ",", 
                  RowBox[{"-", "s"}], ",", "0"}], "}"}], ",", 
                RowBox[{"{", 
                 RowBox[{"sb", ",", 
                  RowBox[{"-", "sb"}], ",", "0"}], "}"}]}], "}"}], ".", 
              "freqs"}]}], ")"}]}]}], ";", "\[IndentingNewLine]", 
         RowBox[{"nextfreqs", "=", 
          FractionBox[
           RowBox[{"freqs", " ", "W"}], 
           RowBox[{"freqs", ".", "W"}]]}], ";", 
         RowBox[{"(*", " ", 
          RowBox[{
          "diploid", " ", "frequencies", "  ", "under", " ", "selection"}], 
          " ", "*)"}], "\[IndentingNewLine]", 
         RowBox[{"p", "=", 
          RowBox[{"nextfreqs", ".", 
           RowBox[{"{", 
            RowBox[{"1", ",", 
             RowBox[{"1", "/", "2"}], ",", "0"}], "}"}]}]}], ";"}], " ", 
        RowBox[{"(*", 
         RowBox[{"Frequency", " ", 
          RowBox[{"p", "'"}], " ", "of", " ", "allele", " ", "A", " ", 
          "after", " ", "selection"}], "*)"}], "\[IndentingNewLine]", ",", 
        RowBox[{"{", 
         RowBox[{"j", ",", "Tmax"}], "}"}]}], "]"}]}], ",", 
     RowBox[{"{", 
      RowBox[{"i", ",", "Rep"}], "}"}]}], "]"}], ";"}], 
  "\[IndentingNewLine]"}], "\[IndentingNewLine]", 
 RowBox[{
  RowBox[{
   RowBox[{"ListPlot", "[", 
    RowBox[{"sFldyn", ",", 
     RowBox[{"Joined", "\[Rule]", " ", "True"}], ",", 
     RowBox[{"PlotRange", "\[Rule]", "All"}], ",", 
     RowBox[{"PlotLabel", "\[Rule]", " ", "\"\<Fluctuating selection\>\""}]}],
     "]"}], ";"}], "\[IndentingNewLine]"}], "\[IndentingNewLine]", 
 RowBox[{
  RowBox[{"TempRange", " ", "=", 
   RowBox[{"Range", "[", 
    RowBox[{
     RowBox[{"Tmax", "-", "100"}], ",", "Tmax"}], "]"}]}], 
  ";"}], "\[IndentingNewLine]", 
 RowBox[{
  RowBox[{"ListPlot", "[", 
   RowBox[{
    RowBox[{"Transpose", "@", 
     RowBox[{"{", 
      RowBox[{"TempRange", ",", 
       RowBox[{
        RowBox[{"Mean", "[", "pdyn", "]"}], "[", 
        RowBox[{"[", "TempRange", "]"}], "]"}]}], "}"}]}], ",", 
    RowBox[{"Joined", "\[Rule]", " ", "True"}], ",", 
    RowBox[{"PlotRange", "\[Rule]", 
     RowBox[{"{", 
      RowBox[{"0", ",", "1"}], "}"}]}], ",", 
    RowBox[{"PlotStyle", "\[Rule]", " ", 
     RowBox[{"{", 
      RowBox[{"{", 
       RowBox[{"Black", ",", "Thick"}], "}"}], "}"}]}]}], "]"}], 
  ";"}], "\[IndentingNewLine]", 
 RowBox[{
  RowBox[{"Graphics", "@", 
   RowBox[{"Table", "[", 
    RowBox[{
     RowBox[{"{", 
      RowBox[{"LightGray", ",", 
       RowBox[{"Rectangle", "[", 
        RowBox[{
         RowBox[{"{", 
          RowBox[{
           RowBox[{
            RowBox[{"TempRange", "[", 
             RowBox[{"[", "1", "]"}], "]"}], "+", 
            RowBox[{
             RowBox[{"(", 
              RowBox[{"i", "-", 
               RowBox[{"1", "/", "4"}]}], ")"}], " ", "TFl"}]}], ",", "0"}], 
          "}"}], ",", 
         RowBox[{"{", 
          RowBox[{
           RowBox[{
            RowBox[{"TempRange", "[", 
             RowBox[{"[", "1", "]"}], "]"}], "+", 
            RowBox[{
             RowBox[{"(", 
              RowBox[{"i", "+", 
               RowBox[{"1", "/", "4"}]}], ")"}], " ", "TFl"}]}], ",", "1"}], 
          "}"}]}], "]"}]}], "}"}], ",", 
     RowBox[{"{", 
      RowBox[{"i", ",", "0", ",", 
       RowBox[{"Floor", "@", 
        FractionBox[
         RowBox[{
          RowBox[{"TempRange", "[", 
           RowBox[{"[", 
            RowBox[{"-", "1"}], "]"}], "]"}], "-", 
          RowBox[{"TempRange", "[", 
           RowBox[{"[", "1", "]"}], "]"}]}], "TFl"]}]}], "}"}]}], "]"}]}], 
  ";"}], "\[IndentingNewLine]", 
 RowBox[{
  RowBox[{"ListPlot", "[", 
   RowBox[{
    RowBox[{"Table", "[", 
     RowBox[{
      RowBox[{"Transpose", "@", 
       RowBox[{"{", 
        RowBox[{"TempRange", ",", 
         RowBox[{"pdyn", "[", 
          RowBox[{"[", 
           RowBox[{"i", ",", "TempRange"}], "]"}], "]"}]}], "}"}]}], ",", 
      RowBox[{"{", 
       RowBox[{"i", ",", "1", ",", "5"}], "}"}]}], "]"}], ",", 
    RowBox[{"Joined", "\[Rule]", " ", "True"}], ",", 
    RowBox[{"PlotRange", "\[Rule]", 
     RowBox[{"{", 
      RowBox[{"0", ",", "1.1"}], "}"}]}], ",", 
    RowBox[{"PlotStyle", "\[Rule]", " ", 
     RowBox[{"{", 
      RowBox[{"{", "Thin", "}"}], "}"}]}]}], "]"}], 
  ";"}], "\[IndentingNewLine]", 
 RowBox[{
  RowBox[{"ListPlot", "[", 
   RowBox[{
    RowBox[{"Transpose", "@", 
     RowBox[{"{", 
      RowBox[{"TempRange", ",", 
       RowBox[{
        RowBox[{"Mean", "[", "pdyn", "]"}], "[", 
        RowBox[{"[", "TempRange", "]"}], "]"}]}], "}"}]}], ",", 
    RowBox[{"Joined", "\[Rule]", " ", "True"}], ",", 
    RowBox[{"PlotRange", "\[Rule]", 
     RowBox[{"{", 
      RowBox[{"0", ",", "1"}], "}"}]}], ",", 
    RowBox[{"PlotStyle", "\[Rule]", " ", 
     RowBox[{"{", 
      RowBox[{"{", 
       RowBox[{"Black", ",", "Thick"}], "}"}], "}"}]}]}], "]"}], 
  ";"}], "\[IndentingNewLine]", 
 RowBox[{
  RowBox[{
   RowBox[{"Plot", "[", 
    RowBox[{
     RowBox[{"If", "[", 
      RowBox[{
       RowBox[{"Dslope", "\[Equal]", "0"}], ",", " ", 
       RowBox[{"0.5", "+", 
        FractionBox[
         RowBox[{"AFl", " ", "TFl", " ", 
          RowBox[{"Cos", "[", 
           RowBox[{"2", " ", "\[Pi]", " ", 
            RowBox[{"(", 
             RowBox[{
              RowBox[{"-", 
               FractionBox["1", "4"]}], "+", 
              FractionBox["t", "TFl"]}], ")"}]}], "]"}]}], 
         RowBox[{"8", " ", "\[Pi]"}]]}], ",", 
       RowBox[{"0.5", "+", 
        FractionBox[
         RowBox[{"AFl", " ", "TFl", " ", 
          RowBox[{"Cos", "[", 
           RowBox[{
            FractionBox[
             RowBox[{"2", " ", "\[Pi]", " ", "t"}], "TFl"], "-", 
            RowBox[{"ArcTan", "[", 
             RowBox[{"-", 
              FractionBox[
               RowBox[{"2", " ", "\[Pi]"}], 
               RowBox[{"Dslope", " ", "TFl"}]]}], "]"}]}], "]"}]}], 
         RowBox[{"4", " ", 
          SqrtBox[
           RowBox[{
            RowBox[{"4", " ", 
             SuperscriptBox["\[Pi]", "2"]}], "+", 
            RowBox[{
             SuperscriptBox["Dslope", "2"], " ", 
             SuperscriptBox["TFl", "2"]}]}]]}]]}]}], "]"}], ",", 
     RowBox[{"{", 
      RowBox[{"t", ",", 
       RowBox[{"TempRange", "[", 
        RowBox[{"[", "1", "]"}], "]"}], ",", 
       RowBox[{"TempRange", "[", 
        RowBox[{"[", 
         RowBox[{"-", "1"}], "]"}], "]"}]}], "}"}], ",", 
     RowBox[{"PlotStyle", "\[Rule]", 
      RowBox[{"{", " ", "Red", "}"}]}]}], "]"}], ";"}], 
  "\[IndentingNewLine]"}], "\[IndentingNewLine]", 
 RowBox[{
  RowBox[{"Show", "[", 
   RowBox[{"%%%%%", ",", "%%%%", ",", "%%%", ",", "%%", ",", "%", ",", 
    RowBox[{"BaseStyle", "\[Rule]", 
     RowBox[{"{", 
      RowBox[{
       RowBox[{"FontFamily", "\[Rule]", "\"\<Arial\>\""}], ",", "14", ",", 
       "Black"}], "}"}]}], ",", 
    RowBox[{"Axes", "\[Rule]", " ", "True"}], ",", " ", 
    RowBox[{"AspectRatio", "\[Rule]", " ", "1.25"}], ",", 
    RowBox[{"PlotRange", "\[Rule]", 
     RowBox[{"{", 
      RowBox[{
       RowBox[{"{", 
        RowBox[{
         RowBox[{"TempRange", "[", 
          RowBox[{"[", "1", "]"}], "]"}], ",", 
         RowBox[{"TempRange", "[", 
          RowBox[{"[", 
           RowBox[{"-", "1"}], "]"}], "]"}]}], "}"}], ",", 
       RowBox[{"{", 
        RowBox[{"0", ",", "1"}], "}"}]}], "}"}]}]}], "]"}], 
  "\[IndentingNewLine]"}], "\[IndentingNewLine]", 
 RowBox[{"Print", "[", 
  RowBox[{"\"\<Mean within-generation variance: \>\"", ",", 
   RowBox[{"Mean", "@", 
    RowBox[{"Variance", "[", "pdyn", "]"}]}]}], "]"}], "\[IndentingNewLine]", 
 RowBox[{"Print", "[", 
  RowBox[{"\"\<Temporal variance of the mean: \>\"", ",", 
   RowBox[{"Variance", "@", 
    RowBox[{"Mean", "[", "pdyn", "]"}]}]}], "]"}], "\[IndentingNewLine]", 
 RowBox[{"Print", "[", 
  RowBox[{
  "\"\<Predictability=\!\(\*FractionBox[\(\(\\\ \)\(temporal\\\ variance\\\ \
of\\\ mean\)\), \(total\\\ variance\)]\): \>\"", ",", 
   FractionBox[
    RowBox[{"Variance", "@", 
     RowBox[{"Mean", "[", "pdyn", "]"}]}], 
    RowBox[{
     RowBox[{"Variance", "@", 
      RowBox[{"Mean", "[", "pdyn", "]"}]}], "+", 
     RowBox[{"Mean", "@", 
      RowBox[{"Variance", "[", "pdyn", "]"}]}]}]]}], "]"}]}], "Input",
 CellChangeTimes->{{3.797231777836814*^9, 3.797231801427883*^9}, 
   3.7972354149220214`*^9, {3.7972355024995623`*^9, 3.797235535777291*^9}, {
   3.7972355814297743`*^9, 3.7972355816821384`*^9}, {3.831534915820853*^9, 
   3.831535106000098*^9}, {3.8315351501002073`*^9, 3.831535191284425*^9}, {
   3.8315352253723154`*^9, 3.8315353213637853`*^9}, {3.8315353718743205`*^9, 
   3.8315354661974125`*^9}, {3.831535519757476*^9, 3.8315356225383945`*^9}, {
   3.8315356821853423`*^9, 3.831535764898634*^9}, {3.8315357988489113`*^9, 
   3.8315358100204706`*^9}, {3.8315359638865566`*^9, 3.831535999654279*^9}, {
   3.83153604243729*^9, 3.831536207414006*^9}, {3.831536246783476*^9, 
   3.8315362499955053`*^9}, {3.831536293084877*^9, 3.8315363368609495`*^9}, {
   3.831536401234*^9, 3.831536534535155*^9}, {3.8315366463617163`*^9, 
   3.831536727162448*^9}, {3.8315367669504633`*^9, 3.831536798690276*^9}, {
   3.831536833152154*^9, 3.8315368888415604`*^9}, {3.8315369213308706`*^9, 
   3.831536956570952*^9}, {3.831537001222308*^9, 3.8315370489895334`*^9}, {
   3.8315371178087826`*^9, 3.8315371293651876`*^9}, {3.831537177858606*^9, 
   3.8315372003203135`*^9}, {3.8315372480219994`*^9, 
   3.8315372480974836`*^9}, {3.831537605460805*^9, 3.831537626246543*^9}, {
   3.8315376583847284`*^9, 3.8315379370552444`*^9}, {3.8315380121076345`*^9, 
   3.8315380270560102`*^9}, {3.831538330986409*^9, 3.831538333792183*^9}, {
   3.831538373417557*^9, 3.8315385145203066`*^9}, {3.8315386484624367`*^9, 
   3.8315389332746997`*^9}, {3.8315390301409254`*^9, 
   3.8315392155065637`*^9}, {3.831539249156641*^9, 3.8315393003425684`*^9}, {
   3.8315393501049576`*^9, 3.8315393550344687`*^9}, {3.8315393897462277`*^9, 
   3.8315394009943895`*^9}, {3.831539441883012*^9, 3.8315394495747285`*^9}, {
   3.831539527641983*^9, 3.831539531726357*^9}, 3.8315397345692782`*^9, {
   3.831539789672989*^9, 3.831539851520536*^9}, {3.8315399679183235`*^9, 
   3.8315399689733667`*^9}, 3.8315400609879827`*^9, {3.831540091515795*^9, 
   3.8315400930773897`*^9}, {3.8315401475813427`*^9, 
   3.8315403078891363`*^9}, {3.831540776072307*^9, 3.831540829289084*^9}, {
   3.831541368339658*^9, 3.8315414821989655`*^9}, {3.8315415200885916`*^9, 
   3.831541551359174*^9}, {3.8315415971056037`*^9, 3.8315417658342175`*^9}, {
   3.8315419048399305`*^9, 3.8315419553876524`*^9}, {3.8316126268324165`*^9, 
   3.831612685378093*^9}, {3.831612739661474*^9, 3.831612857797614*^9}, {
   3.8316128878394594`*^9, 3.831613174081854*^9}, {3.8316132772301893`*^9, 
   3.8316133069278316`*^9}, {3.83161345043847*^9, 3.8316134685666337`*^9}, {
   3.83161353586382*^9, 3.8316135670829906`*^9}, {3.8316136185450397`*^9, 
   3.831613906143607*^9}, {3.8316139547478724`*^9, 3.8316139676668777`*^9}, {
   3.8316140024413013`*^9, 3.831614080582573*^9}, {3.8316141428934097`*^9, 
   3.8316141886907225`*^9}, 3.8316143645355787`*^9, {3.8316145686177444`*^9, 
   3.8316146562309504`*^9}, 3.8316159667638416`*^9, {3.831616045231551*^9, 
   3.8316162523142953`*^9}, {3.8316162925547323`*^9, 3.831616306005575*^9}, {
   3.831616480425302*^9, 3.8316165209473147`*^9}, {3.831616576060278*^9, 
   3.831616599207629*^9}, {3.8316166334622803`*^9, 3.8316166512327604`*^9}, {
   3.8316167043935356`*^9, 3.831616766060108*^9}, {3.831616797241977*^9, 
   3.831616859924141*^9}, {3.831617109719813*^9, 3.8316171695049825`*^9}, {
   3.831618290493975*^9, 3.831618414579043*^9}, {3.831618810460081*^9, 
   3.8316188110227165`*^9}, 3.8316188504514112`*^9, {3.8316188998888917`*^9, 
   3.831618900303852*^9}, {3.8316236854694214`*^9, 3.8316236983852124`*^9}, {
   3.8316238027918077`*^9, 3.831624024297063*^9}, {3.831624451016302*^9, 
   3.831624451206375*^9}, {3.8316261127822638`*^9, 3.8316261392021604`*^9}, {
   3.831626714370315*^9, 3.831626746840345*^9}, {3.831626787578586*^9, 
   3.8316268771139107`*^9}, {3.831626925476529*^9, 3.8316269255916057`*^9}, 
   3.8316269730707436`*^9, {3.83162708916525*^9, 3.831627112195221*^9}, 
   3.83162784160577*^9, {3.831627874433138*^9, 3.831627893415614*^9}, {
   3.8316279824927998`*^9, 3.8316279826020203`*^9}, 3.831629546832517*^9, {
   3.831630380518709*^9, 3.831630382314911*^9}, {3.8316306174214525`*^9, 
   3.8316306539893847`*^9}, {3.8316306970029984`*^9, 3.831630697386265*^9}, {
   3.83163074319147*^9, 3.8316308302020645`*^9}, {3.8316309041140575`*^9, 
   3.8316309048674526`*^9}, {3.83163288155163*^9, 3.8316329780798798`*^9}, 
   3.8316340715805*^9, {3.831655014829474*^9, 3.8316550310716395`*^9}, {
   3.8316551574635663`*^9, 3.83165519122405*^9}, {3.8359478383938265`*^9, 
   3.8359478408413115`*^9}, {3.8360195640171366`*^9, 3.836019564544982*^9}, 
   3.836019641597145*^9, {3.8360196757424726`*^9, 3.8360197167452936`*^9}, 
   3.8360198169847507`*^9, {3.836019865892881*^9, 3.836019898341144*^9}, {
   3.8360199472030983`*^9, 3.8360199899478416`*^9}, {3.836020221222888*^9, 
   3.836020228231382*^9}, {3.836020307065951*^9, 3.8360203100909233`*^9}, {
   3.8360204160518765`*^9, 3.836020416183503*^9}, {3.836020565663862*^9, 
   3.836020565807215*^9}, 3.836021906008973*^9, {3.8360220714109316`*^9, 
   3.8360221002999377`*^9}, {3.8363801349356594`*^9, 3.8363801597093024`*^9}, 
   3.836380280198164*^9, {3.8363803453268156`*^9, 3.836380350942839*^9}, {
   3.836380417836897*^9, 3.836380419928975*^9}, {3.8363804831978426`*^9, 
   3.836380543721526*^9}, {3.836381896623556*^9, 3.836381917270709*^9}, {
   3.836383101317298*^9, 3.836383261576436*^9}, 3.836383342471256*^9, {
   3.836383490716141*^9, 3.8363834956804137`*^9}, {3.83638361311648*^9, 
   3.836383614671978*^9}, {3.836383698096856*^9, 3.8363837075972853`*^9}, {
   3.836383771816866*^9, 3.8363837721113167`*^9}, {3.836395537528737*^9, 
   3.8363955450391593`*^9}, {3.8363955838511333`*^9, 
   3.8363955933486185`*^9}, {3.836486826619252*^9, 3.836486885265063*^9}, {
   3.836486977612187*^9, 3.8364869777444105`*^9}, {3.8364929998037653`*^9, 
   3.836493000347083*^9}, {3.8364930497331953`*^9, 3.8364930521624546`*^9}, {
   3.8364931768986187`*^9, 3.8364931799458914`*^9}, {3.8364932370255785`*^9, 
   3.836493259676772*^9}, {3.836493340674775*^9, 3.8364933421072903`*^9}, {
   3.836493447437585*^9, 3.8364935826942825`*^9}, {3.83649464436732*^9, 
   3.836494648436968*^9}, {3.8365580617575207`*^9, 3.8365582538338175`*^9}, {
   3.8365615096760244`*^9, 3.836561679604186*^9}, {3.836561721744067*^9, 
   3.8365617496732483`*^9}, {3.836561788547093*^9, 3.8365617898091693`*^9}, 
   3.8365619158687496`*^9, {3.8365620502969065`*^9, 3.8365620543036623`*^9}, {
   3.836562165284376*^9, 3.83656216564247*^9}, {3.83656249232012*^9, 
   3.836562498899145*^9}, {3.836562548888136*^9, 3.8365625696600075`*^9}}],

Cell[BoxData[
 GraphicsBox[{{{}, {{}, {}, 
     {GrayLevel[0], PointSize[0.01388888888888889], Thickness[Large], 
      LineBox[CompressedData["
1:eJxdlH9MlHUcxy9NxZV4rihoWMePaBSzIyJYMng7TaRQTg3SQxLUo+kgrwji
+cmV0sI5vAKNIbgT5BIluGEaDRpnwYlF80AgGoiHNAQMhBpQChJ1n+9G92zP
nr22Z5/3jz/ePnsObtMtUigUuvn336/z4XDZNlGrW9cX9R8qOcS3PLfh+HcO
J6s4+JdIVUORt5ys5vDL0tYdR8QBJ4PD5tFW+O36zckaDm1LVaG7rxEnu7Ce
g+3bY7fdtcQGDgHDU5mNGXTPyKG78UTg7iDSM3Fo7O84fKOc/Fg4aI/dtkSu
JL9WDs8nNC3uWdnjZDsHXUpntbmo28kODiNBcXfv9XY5eZzDvo11lw1/dTpZ
wf+flTxWR1b2vd5P/6t4HJr5093tPN1T8wiu/yQvMIz0wGPVC56nn40mPxoe
Vfv93njXSn6TecTFuiVVr6M8eh5pv3vmheVQXgOPnnvZD9e/TX0YeSiybnSM
tBGbXNgyry/8fKGC9W3l0VJSa34ni+7ZeawPyuh/4kXSc/A4eX/XN8Vm8jPO
o8u3fdnZx8mvQsD7N/vXentQHqWAwCXNHZdKKa9KgPd2bbOD9aEWcDCusHHL
LPUFF9YIiKg5MLZmkP5Pnmd96rS7he7pBWRo8y5qIkjPIODCWOYpbSz5MQoY
Las7sOgH8msSkF7jPqjeQHksAt4btV4v/4jyWgWU1iTcfCyF+rAL8K+5UxXe
Qexw4XEBz3w/Uz3L+laImFK/mnYtm+4pRVQMNdiOBpOeSkRQQK/Zo5L8qEW0
7lSeyvcivxAx4Vlo6vOiPBoRr0QXDMSWUd5kEWmjnxZoWB96EfXWgdmzDxEb
RDQsZKOI9BW5qtIRYpMInaiuKPma7llEDDfNSfdBelYRYbZHbau2kh+7iLJJ
e8COZvLrmNff2nAmayPlGReRte9BSuchyquQUHk1ojVkL/WhlDA4aSrd0kWs
cmG1BJ+6M23erG9IeER7d2CGp3saCe35fR5XQkgvWYLfUeuJN8+TH72ExIrN
LQ9Wk1+DhJhz0T5rnqY8RglfTH+2/QMz5TVJKO71SY9nfVgkXC1KfKt4CbFV
wo8L2S7hKa+9h01jxA4JGz7Uig11dG9cQviThqLQ10hPIeNkydBUQjzbPxlu
XK4u8wrbPxmDK/SJuZvY/snIDK6yteWy/ZNxK+pSiErH9k+G//Ce6eButn8u
rJdx/eLaj91Y34Z5zps7Psn21Cgj3GbO+CmU7Z8MIfbXl5K+Yvsno/3zZbWL
fdn+yZhrvJPv4cv2T0ZrzJdHws6x/ZORXeGe9Pco2z8ZTTPD5UHLiRU5aF7I
yhykmvf7rP+D7V8OCgq32bMb2P7lIFeTenp5DNu/HOiibBMv7+yL+ge6eyZ/

       "]]}}, {}}, {
    {GrayLevel[0.85], RectangleBox[{395, 0}, {405, 1}]}, 
    {GrayLevel[0.85], RectangleBox[{415, 0}, {425, 1}]}, 
    {GrayLevel[0.85], RectangleBox[{435, 0}, {445, 1}]}, 
    {GrayLevel[0.85], RectangleBox[{455, 0}, {465, 1}]}, 
    {GrayLevel[0.85], RectangleBox[{475, 0}, {485, 1}]}, 
    {GrayLevel[0.85], RectangleBox[{495, 0}, {505, 1}]}}, {{}, {{}, {}, 
     {RGBColor[0.368417, 0.506779, 0.709798], PointSize[
      0.011111111111111112`], Thickness[Tiny], LineBox[CompressedData["
1:eJxdlH1M1HUcx89TSImxw8nDyOIEYa0ddflAijy8A8YuBbwIpBThIPAhIW5B
zd8jJyOchXGloD2gpDD0BIOZWzezIKGUWF1dogLSDQjQCI9gFk1Y1H2+G/Lb
fvvttf32/rzf7z/eq3IKU/KUCoUib+797+t6OHgVnf/1Qmx/zP+o4pDblfl9
xFcOF6s55ERsth+KGXCxlkO4LfTPEGnQxeAwXPz+rDVjyMV6DmF3vNZM/khs
WMBGDpmFPgX124lNHPb3lY29Ukx6Zg4ndB3BMxq6V8thzxmHVawjP80cEidT
1nEq8tvKYcXq+7me3r0uts3pncFI14c3XezgUF9Qfsivv9vFTg4rt55yHpu+
7mIF/zCreHy0sc979wD9r+ZRWtj9tKaR9LQ8QqtuLUrbQPfAQ9/iEZeqIz96
HsutwWFL2sivgUdshiUOsZTHyOOa/+K89hLKa+IRfNd9f1wW9WHmcVLtc834
M3HtAm7mEeBfNhW2k7h1zj93Vph8i/RsPD59dHq0/hm65+BxsO6246kG8uPk
0a3c19fuQ34VApRuJ+1aX8qjEqDt60pvO0F51QJsPzVUD7A+tAKuDEmWLbPU
FwS0z2e9gEsZcTnaEfrfIECv6T3i10J6RgEBB3omsqLonklA2Iawz/KTyI9Z
gCU5OuidK+S3VsC05ujs5/GUp1nAI5VHXg4upbytApYPVuRWZlMfNgHV+Unj
Lb8QOwQcn89OAd/ER7pzrG+FiP61WJzMkZ5KRPS9tQlea+ieWsRrEb9pj58l
P1oRmvM7zOYA8gsRppXPrr4VQHn0InJtO7ZEn6a8BhHlu5YGRrA+jCI+yHF7
7D0lsWkBm0UUOWLSy38nrhVRuaTjpYqLpNcsYjru3dCJ5+leq4iarbl/LUsh
PzYR8TfaPOwd5Nch4lu7e/R4AuVxiujZO2jXlVFehQSvzIs1p1+lPlQSGhe9
mP1lN7FaQtN81kpI7D3MVbC+IcF/6mu5UCA9vYSGjNfTItfRPYOEN33/7uw8
R36MEuovG7JHnyC/JgnOsUA370DKY5ZwdZfHg+QGylsrwXLJ/Z8nWR/NEu5v
TBzY607cuoBtEgb6drcX3SN2SMAm29EqK+k5JZQttfqsSKB7Chnh423W57ax
/ZMROZTWOPQd2z8Zhgvmugkd2z8ZxddHNkeUs/2TcWfbTMHbeWz/ZJzznkqt
usn2bwEbZRxM+qO6gPVtkjH8Q1P6TranZhlKv+RP1oez/ZNxIN+66WoT2z8Z
Iet7om4Esf2T4Vuzz3MwiO2fjKDHdcdmLGz/ZDg8Qx58Mc72T8bd0tlTo8uI
FSUPs6oEt8c6eeUk278SfJyV+kbUZbZ/c3x4eJX9BbZ/JQjfEyQqtvfH/At2
/hOH
       "]]}, 
     {RGBColor[0.880722, 0.611041, 0.142051], PointSize[
      0.011111111111111112`], Thickness[Tiny], LineBox[CompressedData["
1:eJxdlH9M1HUcxr/CBBsG32AlCoyLkZsg68ZOHa2DR4b8UMSDEq6Y47gpZWty
RSXfn3cgSq0tr12oI7SbohFDOlqRAaNzJbGEOgkkReCAIzMIrwQjpRV17++W
d9t3t9f22fN+nueP53FjecG+AIZh9i1///77fhw8o/1rb2vH0v5DloO6/Zt1
Y51uH6s4xITeiNVqJ32s5nDCc7j2V37Kx+DAHrhbYHve42Mdh4zB/Lqr/cQG
PzZx+Kv/t3fMemILB6YsuemJV0nPysHWPLGqK4Hu2TkUDr+n2nKa/Dg4NH7b
sHUphPw6OTw11/a9Y/WIj10cZrMHH62v+9HHbg4lvaeuB1+/6mMvh93D9Q83
LAz5mOEfZJZHR932Ef0YvVfxyO2oWLmiifTUPCqTcgPDNHQPPG43Jn0ekEF+
dDzuH1444+4mvwYe9zbymYmgPCYea2+F/HBRorwWHtmX4pj8PdSHlcd0Vq+p
1kVs92MHD7biuc1PFxM7efx0NKN5/jXSc/HoLlbvfz+J7rl53Bpu0EafJT9e
Hlt2Luo/fYT8MgKMF3peSA2nPKyA0LnCL+/UU16VgL26cadmnPpQCxgICev8
+B71BT/WCThyeWri0BS9Nwg4f3JmVnee9EwCWHFpTVUK3bMIaM3NNB/KIT9W
Aev/mNHXXyS/dgGOqcvlA+mUxyGgOWpTdb6F8joF2FvrNvSVUB8uAQn8W3/e
HSB2+7FXQFVBUkW70jcjwlJme9d8kPRYETHHftFsUtM9lQjPkdb8zg/Jj1pE
xLVz6ZOPkV+IGF/8fWnbGsqjE+H9qPilvg8or0FE+44VCx6lD5OIg1nTqpy/
qS+LiMr/s1UEa/AYk3+m93YRVza+3a36hPQcy3owdpWn0j2nCP3JZ3eY88iP
S8STVU3R4V+TX7eImxM7C1O2UR6viKHx2cgz1ZSXkfDQwotxIUbqg5XQ2NJT
ljhErPJjtYTQ0Yhj80rfkFC8Rxzq40hPJyE1ZizQmkz3DBLCgo/eX9dMfkwS
avanBtmiyK9FgqZ2ZeJgFOWxSvDcSNOoGymvXcLIF9oN8UofjuX7V0o/qwgk
dvqxS4K86vXVpllitwRLuK5abCc9rwS1PW/XzXS6x8gwZfeeC3hG2T8Zm4Wi
xLweZf9kxH7Vw5ZlKfsn4+XvgsSuGmX/ZLRemzodsVfZPxnRWUVFCcPK/vmx
SYajOXb3UqmyfzLenK7eNSko+yfj1KWa/jaNsn8y4j3OlK0tyv7JsC6WvjIQ
q+yfjFxbTsl8rLJ/MgoPXIhMUPbKvazfNrS4NKPsn4ztvHM0JZiYMT/IrBnx
2rg3srzK/pkRklepKu9Q9s+MxuMngu5kKvtnRkuYbS6yaCztH7pVGDY=
       "]]}, 
     {RGBColor[0.560181, 0.691569, 0.194885], PointSize[
      0.011111111111111112`], Thickness[Tiny], LineBox[CompressedData["
1:eJxdlH9MlAUcxl8g+mHEnYWQyBHCuqEUXDYKieBBsYSwTpAgaQ6i80eNOBHK
9+edkWAlcaix02We0HCQyu1G4CbGwYrmuOlFRkSMTmS4qKODCIjKRd333fJu
u90+e997vs/z/PGsfqUsR+fPMIxu6fvvr/fDwmVXuPPSR9P+QyWLRf/fK2sv
ubwcxaJPdyXkeuqYlzVLz+t1gVXCDS+DhfaX72IjXh73spaFLbg/teAqcZEP
61n43Vg/cNd2YiMLY5Nac2Ef6ZlY8OF/duY/QvcsLCZm2/wHm8iPlUX7sqyh
BAX5tbMYPl/V4FD84GUni/j8dX1m85CXXSyQy7HukUEve1jsfNB6eN/Ct15m
uNtZyUE83V369HV6P4pD70FX2mIr6Wk49LgffnXVk3QPHJLyagvCniU/Wg6z
Od3rd9nJbxGHyc5Q8Uw65dFz4PYE3dQYKK+Rw/nULHP7DurDxOGnbeqa8a+J
LUv//z9bObSG3co8Jfdt53BhblpZ/CbpOTnsGFqIUSbQPRcH4cA3k0ebyY+H
w+c1kQ0nQsgvw2MkGnGKFZRHyWNwtyql9STljeLR2dxw7Jrch4bH8jOVlzf8
TX3Bh7U8jt0X0Rs9Qe8X8ajW36z0t5Kenkd5Y8DExhS6Z+RxxA9tW7LJj4nH
UVvWHX/1kl8LD9vP+8+uzaA8Vh6zGzMGTh6gvHYeupSW4OBi6sPJ4wHP0Py6
a8QuH/bw+MxT4ZqX+2YErDCPVl7eT3pKAeyy7WerH6N7UQIcFV9IihbyoxFg
e71k79sryS8EZMyc6x9YSXm0Ai6akvn0RspbJKBLlfjuJrkPvQBPR1Psx37E
Rh82CRhTPRV+ZJLYIsA5M7C1vp30rAKmNoeM/wq6Zxdg7qpT3LmV/DgFBF/U
FOZ8SX5dAvoj+vz2PkN5PAKKn/hx+moV5WVETIXnH4ovoT6UItaculSeOUgc
5cMaEdNvWevC5L4h4iH3mDjPkZ5WBFOqrut5nO4ViXDsNgW88Cn50YsIWpzr
+U1Ffo0i3lHnvhYTSXlMIhbaB2/taaa8FhFJ34ulz8l9WEVE3t1bYwoktvuw
UwR3Zdehhilil4idMaeTbRdIz7PkJ2khNG4T3WMkfFL/UWF2nrx/Eu5vW67W
fyXvn4TalmEYN8v7J2E8cM2w46C8fxKO12aUrdLJ+yehsOR45qND8v75sF5C
bPLh7gC5b6MES90Jm0feU5ME1QeN5X2J8v5JGDFL6oJz8v5JyM5N6fhjtbx/
ElxW9/C90fL+SVj73vsJ8fJeuSQ4Ppx73uOW90/C1PiWnph7iBnD7aw0IDG1
MTR5Rt4/AxJG36gu65L3z4COCoeKyZT3z4BtQe4X414aTfsHU2QXVw==
       "]]}, 
     {RGBColor[0.922526, 0.385626, 0.209179], PointSize[
      0.011111111111111112`], Thickness[Tiny], LineBox[CompressedData["
1:eJxdlH9M1HUcxr+J1GKSF1vAJqwvJtfCiousRZT3BLLrCOGCNCOlg4S1GnTi
RL8/74RgI0rPAtuCyY3IIGAcDIch2Wl61LrBlRIE2/kNhXmL4UFJPxSLuvd3
s7vtdnttn3vez/P88SQUv51XsophmJKV77+/wQ+HkVt/GQY3+/T/oYbDyftL
XelDSpBZDpPWrfEtz04HWcdhu1VIzBYuBxkcOuuylucLrgTZxKE4fduHuhFi
cwhbOMzORcZM7SC2cfAZ0xurK0jPzmFm9N7YuI10z8FBd2P9/Eet5MfJYWJX
jnBqDfl1cWidHeXejJwKsndFf7rxevbRiSArHHJesSj9kz8GOcDhV8U6nLk0
FmSG/z9reCT4q1rDL9F7lsfRgQ0tfe2kp+Nhu6ncd34T3QOPsmu/DwxuIT8m
Hl+sS3OnfUV+zTy0mh+Wq0F5LDyeq9HzMTLltfGoTun+85Nd1IedB+/5dmbC
S+wIYSePkrAlzeFXiV089j9Z02vcR3peHulnyosWH6F7Co/ZeuPM3k/JT4BH
cllvbVEU+WUEzLxx8shsFOXRCNj68J3DjU2UlxXwku6Q/L3ah06AWNIvGW9Q
Xwhhk4C13wyXslfovVnAsc2XPQvdpGcRsHppO6N9mu7ZBOys7ExIyiI/9pX3
dQ/45s6QX4eAZ6aiz67PoDxOAYc8TWtabJTXJaBVCWTGmKkPrwAne/AELhAr
IRxY+X/zB3vvKCRmRDyftK3es5/0NCLO7RhcrNbRPVbE+eafnBHt5EcnojZt
Vaw1hvxChEeblO2LoTwmEddXjz/6moPymkUcH319oULtwyLisTnDWxf/pr5s
IWwXkeg/u9F1ld47RPRHXars6yM9pwitnYkN19M9l4hbnUMp0bnkxysiKy9v
bOc58quIKDz++NqqTMoTEOFu6HnBX0V5GQm+PwJsbjH1oZHwRJorsXyMmA1h
nQR5OV94Su0bErrYspoonvRMEqJ/HskZT6F7ZglaU8dk8efkxyKheX4iMiGO
/NokLOFAfGEc5bFL8Pd8vOFEG+V1SDid6na3qX04JQhh09MLYcQuCeLt7JVQ
698iBOaIFQkRGe9amQHSC0iI6/yloTyD7jEyHuxYl1ufr+6fjPZ9qRePuNX9
kzGd23j1M4O6fzLeF6ruvvmOun8yThs7dS/uVvdPRoVs/rp0XN2/ELbIuNAR
4UlV+7bJ6P+tozRBVPdPRlFtSsHiJnX/ZGjDDTlVXer+ydDP92ryWXX/ZHQk
x+fuYdX9k3GscuBgq7pXioy2Jv+BPWofARlfFux+qOsuYsaKodtZY0WSYeK7
UwF1/6zIL72ne3ZQ3T8r3gsfriszqPtnRXLdtZ6Gl336fwCpWh6P
       "]]}, 
     {RGBColor[0.528488, 0.470624, 0.701351], PointSize[
      0.011111111111111112`], Thickness[Tiny], LineBox[CompressedData["
1:eJxdlH9M1HUcxr8SDgShE10XSHnQH8YEd7qQH+J4Jj90NeTClLLUC8GaWF6O
oO/POwGhwZDTEkc4d2L8EAxuVCLK4lBIbYwuRH54SZfQhA3q2oS5kRZ1789G
d9t3t9f2/T7v53n+eMKyjmTkeHEcl7Pw/Pvv/vEojm3LXJE4lvgfqnjsuVHr
/KDT6WYNjz9jZoNvb3ngZi2PA7y/NU8cdzN4OPq8kp97e8LNOh6T+Up4Zj+x
3oMNPJamvpDu9RaxiYdU6DvYfJT0zDxmd80hZR3ds/Dwi+h8v7uW/Fh5vFxY
nxsQQH5tPEYa3vO9GuBws53Hj5vFmuqqETc7eVSdPuP9970hN7t4/FGqLjwx
d9fNnADXYlYJeJw61Jz+C72vEZDWndbxtJH0tAJ2Z+aGrIymexBwMMvHvCyF
/OgEtKtnB7K6yK9eAPft5iVNoDwGARFpp6MSFMprEhB4KKL05l7qwyygg+vp
m7cTWzzYKqDSb+PJNta3TcCqsZ2aDz8mPbuA/sntder1dM8pIOub3LzqOvLj
EvBzfPa15iDyy4loHi6xrF9JeVQi2n4Ni3bUUF6NCM76WeMqJ/WhFRHXateX
z1Nf8GCdiJbi/E8OTND7ehGXi5I7N7WQnkHE8mMzFw/H0z2TiMGpgk8/epX8
mEVMz/vEq66TX4uIC7rWyJQkymMV8ZscnGozUV6biH21o3kxeurDLuLsk5w0
/R1ipwe7RLS2m6rC9hFzEubW3SuZKSA9lYQ3paXWOi3d00jI6dv/dWQj+dFK
KD545bXravILCTcablWueZ7y6Ba+b7kYdM5CefUSEkZ7b7WyPgwSlp3wW63i
iE0S/BazWYI5ZsXMX5PEFgmvVNx86GojPeuCfsigOiWR7tkkXDrzxLE7nfzY
JdT7XxmVesivU0J88pbY8ymUxyWh9J3+/T5FlJeTEdC9NelwFvWhkhFaoekq
u0us8WCtDPNT+6ldrG/ICNIZ39UKpKeT8Wz2csfsRrqnl3E1I7/+WBP5Mcio
3dE0tTeU/JpkDOR/HlcdSnnMMpJxdPXvX1Jei4ztEYfGHawPq4w76ohHa72J
bTIGF7NdxlTkeNHaGWKnjKaSDYFx7aTnknFqj7m8MYnucQqmj9fc793J9k+B
tOOZgZbv2f4p+Mnbd03PNrZ/ClTzXyWrj7P9U/DAv8Kcm832T0H5hLrBNMz2
z4MNCr5YEhb+BuvbpODy2fAjCRLbPwWGkF6vwGi2fwoqT7644dwltn8KNo3/
EFWmYfun4HyB/0i9hu2fgpzhqJAhtldOBZ1iWfaFabZ/Cr6L1r5034eYM/6f
VUbEbn29bsbF9s+Ivkeqh8HX2P4Z0fG4y7d2G9s/IzLk8PbbmWOJ/wD6EAzt

       "]]}}, {}}, {{}, {{}, {}, 
     {GrayLevel[0], PointSize[0.01388888888888889], Thickness[Large], 
      LineBox[CompressedData["
1:eJxdlH9MlHUcxy9NxZV4rihoWMePaBSzIyJYMng7TaRQTg3SQxLUo+kgrwji
+cmV0sI5vAKNIbgT5BIluGEaDRpnwYlF80AgGoiHNAQMhBpQChJ1n+9G92zP
nr22Z5/3jz/ePnsObtMtUigUuvn336/z4XDZNlGrW9cX9R8qOcS3PLfh+HcO
J6s4+JdIVUORt5ys5vDL0tYdR8QBJ4PD5tFW+O36zckaDm1LVaG7rxEnu7Ce
g+3bY7fdtcQGDgHDU5mNGXTPyKG78UTg7iDSM3Fo7O84fKOc/Fg4aI/dtkSu
JL9WDs8nNC3uWdnjZDsHXUpntbmo28kODiNBcXfv9XY5eZzDvo11lw1/dTpZ
wf+flTxWR1b2vd5P/6t4HJr5093tPN1T8wiu/yQvMIz0wGPVC56nn40mPxoe
Vfv93njXSn6TecTFuiVVr6M8eh5pv3vmheVQXgOPnnvZD9e/TX0YeSiybnSM
tBGbXNgyry/8fKGC9W3l0VJSa34ni+7ZeawPyuh/4kXSc/A4eX/XN8Vm8jPO
o8u3fdnZx8mvQsD7N/vXentQHqWAwCXNHZdKKa9KgPd2bbOD9aEWcDCusHHL
LPUFF9YIiKg5MLZmkP5Pnmd96rS7he7pBWRo8y5qIkjPIODCWOYpbSz5MQoY
Las7sOgH8msSkF7jPqjeQHksAt4btV4v/4jyWgWU1iTcfCyF+rAL8K+5UxXe
Qexw4XEBz3w/Uz3L+laImFK/mnYtm+4pRVQMNdiOBpOeSkRQQK/Zo5L8qEW0
7lSeyvcivxAx4Vlo6vOiPBoRr0QXDMSWUd5kEWmjnxZoWB96EfXWgdmzDxEb
RDQsZKOI9BW5qtIRYpMInaiuKPma7llEDDfNSfdBelYRYbZHbau2kh+7iLJJ
e8COZvLrmNff2nAmayPlGReRte9BSuchyquQUHk1ojVkL/WhlDA4aSrd0kWs
cmG1BJ+6M23erG9IeER7d2CGp3saCe35fR5XQkgvWYLfUeuJN8+TH72ExIrN
LQ9Wk1+DhJhz0T5rnqY8RglfTH+2/QMz5TVJKO71SY9nfVgkXC1KfKt4CbFV
wo8L2S7hKa+9h01jxA4JGz7Uig11dG9cQviThqLQ10hPIeNkydBUQjzbPxlu
XK4u8wrbPxmDK/SJuZvY/snIDK6yteWy/ZNxK+pSiErH9k+G//Ce6eButn8u
rJdx/eLaj91Y34Z5zps7Psn21Cgj3GbO+CmU7Z8MIfbXl5K+Yvsno/3zZbWL
fdn+yZhrvJPv4cv2T0ZrzJdHws6x/ZORXeGe9Pco2z8ZTTPD5UHLiRU5aF7I
yhykmvf7rP+D7V8OCgq32bMb2P7lIFeTenp5DNu/HOiibBMv7+yL+ge6eyZ/

       "]]}}, {}}, {{}, {}, 
    {RGBColor[1, 0, 0], AbsoluteThickness[1.6], Opacity[1.], 
     LineBox[CompressedData["
1:eJwU2nc4ll8YB3CEJEpSJBlFJKFIkpyTrOyVFYqs7EJ5p5EklUplliQVKqmk
CMlKkf2+9nwfq8ioZMXv/v3V9bkenufM+5zvJSnXAEt3DjY2thJONrb//21t
2QH/kPAflxo1NrZ+dH9n/kMa2K+iT/wmXz/yIOkcWQQ3jV8uktjSj+bF3cNn
2Uk4v6mnU3NfPxL3frI8voqEb98Tdvdw60debLsWO1aTcLOl35RKTT9aUlD8
/WY9CUdnh3NkXR1AVWGlt/cKkPCBnnc3UhMHUFyzqcpL8F4fdr9LjwaQVGjA
uZwNJBwUtGVW48MA0qvIm0rfSMLZaIebzPcBdNNeZeK6MAnPLlrfK9QdRDLR
6sOeEiTsomo6tjw9iKSj+jZPgRseaz8V+AeOjNYPlYTvmdK4+XlYaDu9NStG
ioQvjO8MqNzGQuLnA32yd8DvP7ULlTFgIWGPrKnvsiR8uOT9kn8SC212M5MK
kiNhx5gk59UZYNdZi0Xw6WLp6kvPWEjIWefNWnkSTp47m6hSykICNv0hCgrw
XCSD03iQhdboiSz6KZOw1QW3JHUZAvHofNw9C746s0V+4x6wtocjfS8JC+xU
62tQJRC3Vn5J3D4S/nVUoe3nUQJxqJmHv1Ql4QURlZ0lpwjErvo378B+GA/F
kD8ZngRi25c28BFc/cRR94w/gZb3jGs3qpGwvbP6kwQKgRZlYrim1Um4/1KV
bcAdAi3sUFIjHSThkxJvN1ingKWYHuwaJOy1tWFAOJ1Ac9ukazYcIuEPV2Ml
NZ8R6Pemsth9h0m4VcC6ceYjgX5t9PxQBL7EfnqitpJAMxvWjWtrkfAWw8mp
yC8EmuJ3NLFCJHymPUkmtplAE1xz64OPkDDPg3tN84MEapRQ0fgFpomTvoUN
Eyj/oL/bOW3ov7ud5sgYgch+xPvAoyQcvLAg7jBFIOfLEqxJ8KnNsd7uvwh0
5KEDf4AOzP/1/HaLWRg/RqOLny6sx6j81m+LBBr/ufbaOFhjkz12WiZQA49+
gY8ezMf8gdhvbEPo9fbI/u9gV7ltj8RXDaEEzRJeb30SfrgukWrONYTINnOq
Y/97ZJbn9Ooh5BSoctLLgIR9N1ocslkzhKQzs994HCPhx6HCrr18Q4inlOgZ
An8eouOgdUPoR5sEj7shCTsntCWNrh9C9dMO+wjw9/k1rlob4PtrExxPG5Hw
dlxxO1gQvi/TFD0IHroWsvPqxiFEQnyvXIxJ2FDWbmOk0BBytNfv6gezZXpa
228aQjgokuuUCfSX14MQ2AztuV6i1Af+OttZmgVe/XTO3tmUhNXfbOyXFB5C
38tUonrAaRY7dEng+k7/XEczGN/iwR+vwK9/Z7d3gSMqp5q/gu+uG+I4YU7C
gbtez1eAQ+Uk93SCk+5bnLoPdtQ+YWtvQcK/Kz+utgVjx4SIdrCO0pvpKfj+
jvNNz2wtYbxNsiR9wNw3+ZhMcLnLQGIVtP97tj6bjRUJi/h6nGAD11dEyjPA
ugJcgVuhv696SqytrWH8Qs27NsN43Pk7R28Bj+x9+GgGxi90g2q25XES1ufe
1JgrAO3ZHdDSBHatj/MygvFGujn/zG2g3hwpCKnhH0LbTw7JNoKdP/5l2wnz
xU2StDSzJeE9m6KE3HiH0Fj8CWo92E/L/EMkzxCqe57wxMSOhC0lN7FHcg+h
2/18i0b2JPwuVOvedo4hdH5BX6YWLPdwiK9yhUAOQhfNDB1IeIcmr5XePwJJ
Gsw/MjhBwnrTz9Mm/hKI01W1/jM4a3V4leAfAo1QAub0HGF9FpI4t8wQKPfl
kLGuE4yPJWPTlx8Eiv8ieaESXBd1a33QKIFCWCceHnUm4Y4p2cBlgkCaws1/
jpwkYTz0rbiwh0Bf6aVpWi4kzB43xF/1jUB2xGnDD+DCwonr8bAfh46tmT3g
SsIm0ZLOR6ugXmyyNtl7moQb9y/amBUT6MCzscUd7iS8NTbu6cZsAlUK3Hia
DuZTOvxw+RGBLM+rWm3zIOGMR9p139II5H8kLGezJ5wHqq4qW6CeZLYJ2a85
Q8Jq5ZcYnjQC7TtcxBkNrosfJS5cINDHjJN5HN4krGV+VtnvLIE6/XJWL4EV
r7vx87gTaAMnLvjpS8InJBIXOYwIRFf22dgaSMIJ7+hxyoIE4ksQ+Gh+FvrT
ZfDyCS+Bkhffen8D75nWTeJcBfWjmq28+hys51EncugvFvrhmBBYGAz133ci
Q7eFheyufPqWFgrzoyrtnx7HQvsGhWPOhJOw4GKs7tc/g2h2pqVyCkyaDHlY
+n0QFa66yR4aQcKd9Vt90/oGEZbhoURHkvBY+vRlqS+DyNRrzu9RFIzfq6Wb
WqmDyPtnu1VPDAmLktPstmoOooyFZAmLWyQ8s+tn0ZtzA0hwo9g79Qz43nIL
h1FcHypCvhMF4FRd8xtCIX3I1bd4x/5HJCx5dTpw4EQfelXleHNvJqx329tp
l3f1IfPQ+2fkn5AwRbvuyuaqXnSjR1xMLIeE27eHWFT960F8WVIRK69I2K67
3ekGqRvlt559R3sN67c579oPl27kyF4+sQiON+yYcTLsRs8dXB3m3pDw3zyZ
p5e3diMj/kcq02/hfPt113m5tAvFnpMeHiwkYdVK5qXfvF1o9WFZo+pPUG9W
fy36UNSBCKE4QbNyElbKmnh29HEHKh//3dEGPrtH4tz8jQ5Ev1fuNVYB/WdP
HJxy70C/F52i+apJ2HP35joJoQ40WHTnk+VX+Hl1m+UlUjsqi1+M6QKHRL3F
Tz3bUZq3q7lbLezfthnDmOPtyF5UuS+kDuqRpW7Z1N521EiqXUqqB5fNbD4z
0YZK1DnU+5phfNkcfV0C2lCKwJkVzxY4L9rEJl+dakOhow3VU+B1205kYMs2
pJp0/zgHA+px0sGDomptKOevepBMGwnLx9K3fWFrQzENDzRywVlBjjKbfzOR
x1NujgPtJCwUIOiXOcJEUratNw06SNhaQ0UquoGJkgoCcn26YDyI86GeGUx0
Po4Z8hucNSs4+jmRiaw9Dh+mdZPwgyCjvb7XmWj95rV1cT2w/pNppAgSE41P
nL0t3EvCn0LEeX4FMNHXqnaHdDAh8uRGtgcTRYc8GXvVR8Kjz9xvD1szkZsJ
/yuNfqgvToU3/IyZ6IhMcGgFOK5Y9pKGDhMttR5ZzRiA+vJ0VPepKhMFqfZI
z7FIuP76jy3NIky0YJvrRydIOPHKu/BngkwUSQkr4Bwi4bnWku9f+JgovlzK
YMMw7N+bO7yZ7EwkOjxzMxGs2J5ZW7nEQBlrKju2jcB5sjajZu4vA7029/CR
HyXhgPIbIvsmGUgj+EB+HjhT7mLWgR8MVJ7I809tjITNk2ZNLo4wkOGHDt0S
cNxSzvZNBAM19ebEHf1Owu+tSVoT/Qxkx0Ft+wKuXGf5bm0vA/XLmEia/4Dv
+Ws+DOxiIK9j4meYYNFVNuvEOhhoynfyleM4CffINq9b18ZAoTfLFgbBnXfm
8/QYDMSWf+vomQl4vrCLvbqFgWLaXK9NgitfMNZca2YggUUVRshPmK8TF1uS
mhgoSZxLfAnc3PTNbbyRgSS1mR6RkyT8qP50eTQ4y/3pS54pEhYfWD3pCVa6
EjoXB35x/OaPG+CC58eObJqG9aE8UrAM1moUjU0FY1Ve03x4f/WvH81SMyT8
fI73eR5831S4ZGsWWHnt+q+/oH1MjTg3xV8k7CBh/oAG7Xd2PvkiH1xkJCZl
Cv0bjlCe1fgN57s1U9sd+u//mB19Alezz/4ph/GZrWm+rP8H7iuXeeQ9Yfzo
448av4Ev/c6rsxhgIG6BkC3WszCe+VlfImH841T0XDvB4mJlvAswP5tthZ+d
+gv7l6PvwjuYvzTy6K9hcLQP198imN8Xn2Iv/ZqD9fFjqPD2HAOpDp2oJ82T
sBFFoszrHwMV8+wRZlsg4RJZF6eLHExUZ9aQxbcI80/s/hbDD/shKH06HjwQ
sNkqaCMTdSec1diyRMIFO+qZGVtgP/RsrJP5B/fBgMpdjTuZKJh9SOg5uL3e
8/63PbC+pQuc9i2TsI9bpu36/UzE52s3qbVCwrsv6rQ6w/rfvXBP0I6djJ+s
OfNHFvbP623+J3rBQo3Sr4/A/tI4gjLdOMiYqXDu5/1QJjKMGdh/dhUZ+y7l
9IldYyLvzTvtY7nI2K7pwaY9BUzEPH41dTU3GZM/rw2+VcZE2neneqLA/t+Y
5XtqmWir0AfXsNVk3OpLV+IfgP5uMPcNXkPGPhTviZPr29AefnKYMz8Zazxx
WLX5PNQn475PXeCUPzRq+8U2xH1Nh9N+HRm3G30xqL/Vhnp511+xWk/G16x6
LlvmtqE4nsx4gw3Q/g5hkfyxNjS1qv7xvk1kHFpm4X31TDtyPKoy+hIcyd8y
bkduRzWRSfJ7NpNxQpLPpNXVdvSQ/fRLWWEybl6ebW980Y4sV/6+F9tCxgG2
RGnn73b0ZkGqjnsbGdsojUU1xHag89MhM53S8P3vLRwCLZ1IpHu6ylWGjL3s
T7DFfO9ERdV+yd/Bp5Pu7pTm6ELLqe54YScZs0+cNa7e24Wi9Y7HbdlFxut8
y1wfxHehxFRVebs9ZBxWYDjM59CN3uv+cmHsh/fr2KpMLPSg+eTApgY9MtaZ
+lLR/aIfhaeHp5nqk/Fk/qlCn6J+xP30ps83sNAN992z1f1IMD+Pq9aAjN1q
CZOlvn6kUD91sNqQjOWZHRurNgygkxxnM4pNyXjooa8dVzDkTe+zQdk2ZJys
cyBCee8gMj4bgeVsyXjKPjc3Fc7r5gu3+J+C8/PfLs/pD6LeqFdPM+3IeKWN
cyLGeRDNpU13PXAg41mvbW6zsYNod8tZnQRnMj5RVrhc2z+Ibh06t+miBxln
1e89n0xnofLr46dXwPm15IXkyyw00+fxmuIJ/V2uu3DpJgtZR50wC/aC9XaG
fkXs/zz5TeeKuzcZS9s/sNOtZKEUZ+F/+v5k/KW9uuk4J9zv8m4ZVYJjtlpv
/bkW8hwHXwoOIOPq1JRj/hsJ5PiU7cDBQDLOlJTLkNlOIPGpsUD5c2R86MDv
iz5aBMqIKCb4zpNxqf+uOaVzBGpuUVO5Ar7ZVdG7L5RAq3a+iuC6QMbIUkxm
K51Abl8fiy+DNcYGdVKvEGjnxht2kyQyNs1oFbd5QCAb9zVPfciwfteLmYRn
Eujyu4t/RsAnlva3xMH9cfREaHw/hYx/P1sdYPeGQM8yXeqaaGTcFR1dngL3
z+7ZLlFTOsz3mmMxBNxP+Y7ZnPkKfrxG/POGerhfThhyV4SRcYjADpPNTAKl
oSprFE7G74tuuE10QJ67hR59AJ/Rv3L3Kdx/ldVUcX4EGXc7LP+ohPvxqZjc
OOVI2N8fhUdk4f58q1Ou5zlYoGzhiR/cr2fo28iPL5LxPWqT7MNpAm1vSqyR
iiLjDJHWirjfBLLaISicBr74o7TTGe7v+Z+58xMukbEVfVbtyRKBRKsSb2+L
JuMbXMaZFnD/jyiXC8oEN//M5epkH0KjHwstd18m4zvCjscQ5xAyLTHc9xrM
zIh2joA8kV/UteFgDBl3+tvtT4e8sfW97/RH8MGomdJUyCOjr+Pyvl2B9fKj
440c5EnTPImb1rFkPJCDuYsg37x9kRfQBe7TfNQhC3lI7NkRM9erZKwkuLTj
HOTJyKxmxTHw/Sat7iTIT6OPT68LvAbrJ9FuIRXylemj3xOz4OuKyhcokL/y
0y99o10n4wNHnhgfgLy2NW3zC844GK9Ld0MawJGpT69dBd/sbZ44CnlvNEnd
V/AG1EP6ntd3wKYJX4ySwQpz/mWfwPm3HXZL3iRjOYsTwrVg0Vs/eJ+Ci9a8
KsgDR8RRv++5RcZV4rsenPv/fVf5v+aDX3JeaBb4/31X0rIPxUN9SzWwugrf
z49WulIOntiqJzMI7d0aVeZ17DYZL/3bYLIJHBlhYdAI1m43aJSG/o3SB2Vt
78B8qke8FYD+m1KDVveCxc8bcXbAeL0lcY643SXjt5S9VTTIj2IX7lb/AKdd
K2BfgfGODN755FwCGUex21Y6Qn4cPfvu0jx4evmySOLaIWQWYOAenkjGc9Lv
eHPXDKEC3w6d1UkwfuqGWQ9Xw/u8vaXjwLcq0lbOcsH7PBdXbUom45I3ayQl
VsH73K6xUpP/X1/MLdls0J6TuRnZKWRc0JbYZ7VIIDEnFKmcCvttYboxeI5A
kQ6NLu/AjzXIw+cgP5oen5GsukfGUp0eLdyTsN8M1R70p5Exh6I0utkPzw0+
0z0fkPGqc7mMe90Eeqtr5/wT/LT1mdXldngfJm9bSof5kg0jzTbA99RKU4Uf
wX4anK3BJfBcxYySBr6YOjeF3hNoTLnfQSYT6rH12ZVtsJ8LdnOIqjyG9cSZ
c+pCFoHMpPSSTJ+SMbWq1PHRLQKlaPicrQOPTzqxcV8jEGF109Awi4y3q9/s
N44mEDm6c0k3G9ZPmDjrMplAj3/4uxx+Bufncs54gQvUt7eJ8govYX44pPm3
7iaQXkPxqhzwkMJ6vZYdBLo5OtAtm/f/888HzolBfdqqcGPHK9gvyQELbvwE
sggv+yX6hoxrHr1ev+MnCz01HCte8w72+/np+d3PoB6fXpdwGTwf+VbGA+qv
Jk0lgOs9Gb9RiZWMTWah5pc0KfZCWI9rTRxvQv3+JyQYPVdExklPHvxNdWUh
qz4Ns5FSMi4zKy0dEGKhlaBrA5XVZMwfKazS6DOIwtVrjEw+k/EyxVPl88lB
xPZvVQEDzBdrvfuF1SDiiKbEDteQ8de4aif9Q4OIM8lbhacW1kfgnFfpmkHE
U2xwyaiBjM33/3DmyoT8yMm1q7kN9rflSyVqYz/aeYcW2DcK7eGrK2DX7EUW
mTsc3cdg/hRk2Z5K9SJq/hf9H+B3HrOq9qt7UVPrJom/38nY/f4G9ZHmHkTd
lPtt3QS018w/sMS7BzUn9MprTcP+GGLFT97vRmHJaOjePMwf+qerKtyFcrKH
GrcvQH3NeJbwbaUTtRZeLc4C2xxeR7ky2onkO9tu5y/C+D85H+FT1ImYooHa
df9gf5Is+sdOdiKFe+kPFtkpmOPWIy/b1x2oPY3dwYGXgpc6vH/Mhrajka+H
UBu4+6vo7YNe7Wh2NkTaei0F+z/XJ7Jt25GQ2fefJnwUXNLuLrDpQDuyWGm+
eGQdBfvZlShJzrWhU7v5z5SC9Q82fe0cbUOBtvqmh9ZT8PhPR/7qDrg/vfwg
sl+Agm23UGeUitvQ15OZL+QEKXi1n0mfA9y/Oq72xj8G856MPpUZ0oZG34mE
bt9IwTY9QlpSXnA/E7iuLSZEwQGLXJYFJm3oaFlI2/rNFMzdfi/IZmsbKpbU
Z/+7hYJ/Rvw89BLuh7XGEcNBohSceW+ZsID7Y2foh9opsI7HXy+F50w016iU
8H0rBVtWuv2+ksRE+yNEdvduo+BT51zPTQQxkc4LS4ET4hT821nw+HEfuC93
XPvTBtZ0f8CYdWWic3vZy5okKNjcVj90xJKJcgfGrKukKFgyAgVEwX24hF9a
Q3s7BR8M/hBSqgj30YPOEh/BO4eColXkmOj7reax9zsoWH5/smvDViaaL+Fr
2C9Nwb7vYkNnNzERz3e9/NfgzsNle+wFmGin9gf6cxkKTnFJW2zigvb6/zm9
aycFr3VNtBplg/amKB17AlbNC/qiAfnQqvqM4g5ZCo7fcJz0BfKh68yjjeng
ZtFftDu/GOiseO+cmBwFj8alTKVCngg3FOlNBs9VK4z1Qd54kHEt6/YuCnaL
IFduG2IggtQjvlWeAvUcS3RAfpGzULybAS7UJvi7Id/4yYWtld9NwQZ8Vx/v
7IY8utIQ8Qocxe88/x7y0V+m5Jy6AgUra18VvQ35STP3rH8Z+EqejshbyFcR
l8oJ/T0UHPjv44p4K+Qzx40nGsAS69W6GyGfrVV1a7JRhPVXMljwFfKb+dq3
+r1g3njORD7w3UGuUnclGN/47ogEyHudhTaqE2BrsVyyF1ji1tOcYGUKXmwo
jYwEu3nNSS6BE6JskglwNjqWeHEvBTeafvwQB+/7uTmFf+0+Cn5zW3coHL6v
8vP7xXjw2C719R8gH4ZWHVrYokLBW66MKh+G9pfcuxb4EHx49TO0GvrHEdwz
LKdKwVrSbYpboP/6RopOeWB/1ufJc5APr20Pazmwn4KlVbrPCsH4Nc03HPsI
9na9kPEP8vfmJskyPTUKDs9k91OEfHgi66xaPXg8Y7ToCeTD9LDy58cPUPAd
sfQgD5ivIZuNO3rAm+9kUP1gPuUV3ZLd1Cm4lPdc4QeY7wCut+vHwXe+Jq21
gLyY380VHXSQgtMO51jugbyodfXpuUgNCu76xa9atJqJLrrOja45RME87CUX
vSEv1hw8dvIW+JK7oIoL5EXL0e9G6ZowvpX/uKQkmSjx46Fy2cMUTOV2bRjb
+X+evKb+ElzxYq3OHORFD11FmVItCnZZe9d9SJOJnomFpeoiClb37M6qgLw4
9athwzfwlNOhymFjJiJnnF3uwrBefYVTF5yYKG4lv21em4L55my5LS8yUQuT
yzTiKAUbZny1Nr/ORCK5NpU8OrCfX20i30pkogzHuTxhXQpe56cs0wX7vaDw
UOx+fQomEr6lXOxkop6gcs2zRhTs3Ld7Vf8RqC+eT59Pgu22h77+bdqGlB2u
ifkbQz2wlfql5dgG57XNkrcJBZfFPug7d6ENyfF//+BmBuu7O0rCLK8NnXuy
4ZCdFayfcL/fsbvbUWrybA4TrGxjcbfhUDuqvNYletwa9sfCl406xu1IOOjx
gsVxGN9bzwQ/+LWjYnSwyMiWgvNeiBQyXrcj7o5TB9EJqCetRYIndTuQUp1u
dgk4sE3oboBdB7L7KL9F0xF+/0CTaLZPB3r2+PecuhOMp2D08bvxHcj8XMz7
fScpOPbhmeO6gx0odW3egZ2nKXiZ8aQvIaYTKWut7Of3oWCK5Yq+/0QXutG9
oJYADm5P80/h7kY/ybMHJHyh/o5E2rIkutGLdxMH9/pR8JNln9s1lt1Ifm/3
4eMBFOyTXhNWV9iNdkgX6t4PouCHAXsPbr7WgzbzBh3fQ4X1/bLOOkizD4Vk
+dsUgO0jLzbU2PahVj1vW0SD/dQVtnZHUB+Kv+hib0Gn4BGBsy8Hs/vQ+n9m
TiHhFCwTeo9WvLYf8UwpuJdEUbBszk0ReVI/WmQMB5tcp2A1Uc2vL80HEGeZ
8d8W8J5+wa/ZTgNoXc5rkkMcBW/r+K6d4j2AJOl0uucNaE9Fj5pT1ADS27k5
JuIWBfeekXVweTeAbp7XTX17l4JR1jvpTVsHUcqpZ9s0E6Ae93CvM5EdRI8M
N6SXg/mXuqdDVAZRgXhPZkMiBecL6NgkGw2irurg3LFkWA/lf9y3UQbRTuHM
T9vSKDgpweVjM3MQKbPz6mSCZ8wCr/waGEQHfwRUyz+A59qb1dkmIA9/PFR7
IJ2CBYe913dzsNBZz5ZWiwwKfvoi88TdPSxU/I5j9NIT2H8l27nqId9WPfTy
5ntKwVI+VYdjY1io/mr9eDy4RGClcU88Cw2cTJl+kEXBmzj+LOx6zELcPPsW
[truncated: 249,917 more chars]
